# Supplementary material for: Crystal structure of 4-[(3-meth­oxy-2-oxidobenzyl­idene)azaniumyl]­benzoic acid methanol monosolvate
Source: Acta Crystallogr E Crystallogr Commun. 2018 Nov 22;74(Pt 12):1847–50. doi: 10.1107/S2056989018016262 (PMC6281083; doi:10.1107/S2056989018016262)
Supplement: Supplementary file 1 [file e-74-01847-sup1.cif]

##############################################################################
#                                                                            #
# This CIF contains the data in a paper accepted for publication in          #
# Acta Crystallographica Section E. It conforms to the requirements of       #
# Notes for Authors for Acta Crystallographica Section E, and has been       #
# peer reviewed under the auspices of the IUCr Commission on Journals.       #
#                                                                            #
# Full details of the Crystallographic Information File format               #
# are given in the paper "The Crystallographic Information File (CIF):       #
# a New Standard Archive File for Crystallography" by S. R. Hall, F. H.      #
# Allen and I. D. Brown [Acta Cryst. (1991), A47, 655-685].                  #
#                                                                            #
# The current version of the core CIF dictionary is obtainable from          #
# ftp://ftp.iucr.org/pub/cif_core.dic.                                       #
#                                                                            #
# Software is freely available for graphical display of the structure(s)     #
# in this CIF. For information consult the CIF software page                 #
# http://www.iucr.org/resources/cif/software.                                #
#                                                                            #
# This file may be used for bona fide research purposes within the           #
# scientific community so long as proper attribution is given to the journal # 
# article from which it was obtained.                                        #
#                                                                            #
##############################################################################
data_I
_audit_creation_method     'SHELXL-2016/6'
_chemical_name_systematic
;
4-[(3-Methoxy-2-oxidobenzylidene)azaniumyl]benzoic acid
methanol monosolvate
;
_chemical_name_common     HMBA
_chemical_formula_moiety     'C15 H13 N O4, C H4 O'
_chemical_formula_sum     'C16 H17 N O5'
_chemical_formula_iupac     'C15 H13 N O4, C H4 O'
_chemical_formula_weight     303.30
_chemical_melting_point     ?
_chemical_absolute_configuration     ?
_space_group_crystal_system     orthorhombic
_space_group_name_H-M_alt     'P 21 21 21'
_space_group_name_Hall     'P 2ac 2ab'
loop_
    _symmetry_equiv_pos_as_xyz
    'x, y, z'
    '-x+1/2, -y, z+1/2'
    'x+1/2, -y+1/2, -z'
    '-x, y+1/2, -z+1/2'
_cell_length_a     4.6993(5)
_cell_length_b     10.0380(10)
_cell_length_c     30.155(3)
_cell_angle_alpha     90
_cell_angle_beta     90
_cell_angle_gamma     90
_cell_volume     1422.5(3)
_cell_formula_units_Z     4
_cell_measurement_reflns_used     8708
_cell_measurement_theta_min     2.36
_cell_measurement_theta_max     29.87
_cell_measurement_temperature     296(2)
_exptl_crystal_description     'prism'
_exptl_crystal_colour     'colorless'
_exptl_crystal_size_max     0.610
_exptl_crystal_size_mid     0.357
_exptl_crystal_size_min     0.170
_exptl_crystal_density_diffrn     1.416
_exptl_crystal_density_meas     ?
_exptl_crystal_density_method     ?
_exptl_crystal_F_000     640
_exptl_absorpt_coefficient_mu     0.106
_exptl_absorpt_correction_type     integration
_exptl_absorpt_process_details
;
(X-RED32; Stoe & Cie, 2002)
;
_exptl_absorpt_correction_T_min     0.9628
_exptl_absorpt_correction_T_max     0.9876
_diffrn_ambient_temperature     296(2)
_diffrn_source     'sealed X-ray tube, 12 x 0.4 mm long-fine focus'
_diffrn_source_power     2.25
_diffrn_source_voltage     50
_diffrn_source_current     45
_diffrn_radiation_type     'Mo K\a'
_diffrn_radiation_wavelength     0.71073
_diffrn_radiation_monochromator     'plane graphite'
_diffrn_measurement_device_type     'STOE IPDS 2'
_diffrn_measurement_device     '2-circle goniometer'
_diffrn_measurement_method     'rotation method'
_diffrn_detector     'image plate (34 cm diameter)'
_diffrn_detector_area_resol_mean     6.67
_diffrn_reflns_number     17046
_diffrn_reflns_av_R_equivalents     0.0945
_diffrn_reflns_av_unetI/netI     0.0589
_diffrn_reflns_theta_min     2.702
_diffrn_reflns_theta_max     25.049
_diffrn_reflns_theta_full     25.049
_diffrn_measured_fraction_theta_max     0.998
_diffrn_measured_fraction_theta_full     0.998
_diffrn_reflns_limit_h_min     -5
_diffrn_reflns_limit_h_max     5
_diffrn_reflns_limit_k_min     -11
_diffrn_reflns_limit_k_max     11
_diffrn_reflns_limit_l_min     -35
_diffrn_reflns_limit_l_max     35
_refine_special_details
;
 Refined as a two-component inversion twin
;
_reflns_number_total     2526
_reflns_number_gt     2117
_reflns_threshold_expression     'I > 2\s(I)'
_refine_ls_structure_factor_coef     Fsqd
_refine_ls_matrix_type     full
_refine_ls_R_factor_all     0.0621
_refine_ls_R_factor_gt     0.0464
_refine_ls_wR_factor_gt     0.1023
_refine_ls_wR_factor_ref     0.1121
_refine_ls_goodness_of_fit_ref     1.080
_refine_ls_restrained_S_all     1.080
_refine_ls_number_reflns     2526
_refine_ls_number_parameters     206
_refine_ls_number_restraints     0
_refine_ls_hydrogen_treatment     mixed
_refine_ls_weighting_scheme     calc
_refine_ls_weighting_details
              'w=1/[\s^2^(Fo^2^)+(0.0401P)^2^+0.7153P] where P=(Fo^2^+2Fc^2^)/3'
_atom_sites_solution_hydrogens     mixed
_atom_sites_solution_primary     ?
_atom_sites_solution_secondary     ?
_refine_ls_shift/su_max     0.000
_refine_ls_shift/su_mean     0.000
_refine_diff_density_max     0.249
_refine_diff_density_min     -0.261
_refine_ls_extinction_method     none
_refine_ls_extinction_coef     .
_refine_ls_abs_structure_details
;
 Refined as a perfect inversion twin.
;
_refine_ls_abs_structure_Flack     0.5
loop_
    _atom_type_symbol
    _atom_type_description
    _atom_type_scat_dispersion_real
    _atom_type_scat_dispersion_imag
    _atom_type_scat_source
    'C' 'C' 0.0033 0.0016
                         'International Tables Vol C Tables 4.2.6.8 and 6.1.1.4'
    'H' 'H' 0.0000 0.0000
                         'International Tables Vol C Tables 4.2.6.8 and 6.1.1.4'
    'N' 'N' 0.0061 0.0033
                         'International Tables Vol C Tables 4.2.6.8 and 6.1.1.4'
    'O' 'O' 0.0106 0.0060
                         'International Tables Vol C Tables 4.2.6.8 and 6.1.1.4'
_computing_data_collection
;
X-AREA (Stoe & Cie, 2002)
;
_computing_cell_refinement
;
X-AREA (Stoe & Cie, 2002)
;
_computing_data_reduction
;
X-RED (Stoe & Cie, 2002)
;
_computing_structure_solution
;
SHELXT2014 (Sheldrick, 2015a)
;
_computing_structure_refinement
;
SHELXL2017 (Sheldrick, 2015b)
;
_computing_molecular_graphics
;
ORTEP-3 for Windows (Farrugia, 2012)
;
_computing_publication_material
;
WinGX (Farrugia, 2012) and PLATON (Spek, 2009)
;
loop_
    _atom_site_type_symbol
    _atom_site_label
    _atom_site_fract_x
    _atom_site_fract_y
    _atom_site_fract_z
    _atom_site_U_iso_or_equiv
    _atom_site_adp_type
    _atom_site_calc_flag
    _atom_site_occupancy
    _atom_site_disorder_assembly
    _atom_site_disorder_group
    C C1 0.9825(8) 0.5743(4) 0.20579(12) 0.0150(8) Uani d 1 . .
    C C2 0.8025(8) 0.5849(4) 0.24609(12) 0.0135(8) Uani d 1 . .
    C C3 0.6780(8) 0.7039(4) 0.25889(12) 0.0156(9) Uani d 1 . .
    H H3 0.723443 0.781513 0.243631 0.019 Uiso calc 1 . .
    C C4 0.4888(8) 0.7099(4) 0.29364(12) 0.0168(9) Uani d 1 . .
    H H4 0.407880 0.790869 0.301780 0.020 Uiso calc 1 . .
    C C5 0.4194(8) 0.5940(4) 0.31650(11) 0.0117(8) Uani d 1 . .
    C C6 0.5553(8) 0.4750(4) 0.30576(12) 0.0161(8) Uani d 1 . .
    H H6 0.519516 0.398578 0.322296 0.019 Uiso calc 1 . .
    C C7 0.7427(8) 0.4703(4) 0.27069(12) 0.0163(9) Uani d 1 . .
    H H7 0.830172 0.390229 0.263318 0.020 Uiso calc 1 . .
    C C8 0.0577(8) 0.6914(4) 0.36404(12) 0.0137(8) Uani d 1 . .
    H H8 0.082942 0.774555 0.351007 0.016 Uiso calc 1 . .
    C C9 -0.1484(8) 0.6767(4) 0.39755(12) 0.0133(8) Uani d 1 . .
    C C10 -0.1987(8) 0.5486(4) 0.41710(12) 0.0134(8) Uani d 1 . .
    C C11 -0.4107(8) 0.5431(4) 0.45140(12) 0.0149(9) Uani d 1 . .
    C C12 -0.5604(9) 0.6534(4) 0.46335(12) 0.0162(8) Uani d 1 . .
    H H12 -0.697197 0.646746 0.485520 0.019 Uiso calc 1 . .
    C C13 -0.5121(8) 0.7778(4) 0.44273(12) 0.0175(9) Uani d 1 . .
    H H13 -0.618318 0.851778 0.451168 0.021 Uiso calc 1 . .
    C C14 -0.3108(8) 0.7897(4) 0.41061(12) 0.0162(9) Uani d 1 . .
    H H14 -0.279196 0.871695 0.397153 0.019 Uiso calc 1 . .
    C C15 -0.6548(9) 0.4036(4) 0.50242(13) 0.0216(10) Uani d 1 . .
    H H15A -0.838233 0.422645 0.489935 0.032 Uiso calc 1 . .
    H H15B -0.617086 0.464455 0.526284 0.032 Uiso calc 1 . .
    H H15C -0.652337 0.313983 0.513495 0.032 Uiso calc 1 . .
    C C16 0.4392(9) 1.1681(4) 0.40083(13) 0.0226(9) Uani d 1 . .
    H H16A 0.377953 1.093074 0.383559 0.034 Uiso calc 1 . .
    H H16B 0.323804 1.244117 0.393731 0.034 Uiso calc 1 . .
    H H16C 0.420226 1.147815 0.431800 0.034 Uiso calc 1 . .
    N N1 0.2152(6) 0.5912(3) 0.35065(10) 0.0128(7) Uani d 1 . .
    H H1 0.191331 0.516474 0.364068 0.015 Uiso calc 1 . .
    O O1 1.0635(6) 0.4688(3) 0.19035(9) 0.0244(7) Uani d 1 . .
    O O2 1.0413(6) 0.6916(2) 0.18743(8) 0.0185(6) Uani d 1 . .
    H H2 1.128598 0.680031 0.164203 0.028 Uiso calc 1 . .
    O O3 -0.0617(6) 0.4431(2) 0.40503(8) 0.0159(6) Uani d 1 . .
    O O4 -0.4410(6) 0.4183(3) 0.46896(8) 0.0185(6) Uani d 1 . .
    O O5 0.7301(6) 1.1970(3) 0.39101(9) 0.0192(6) Uani d 1 . .
    H H5O 0.795(11) 1.280(5) 0.4034(16) 0.049(15) Uiso d 1 . .
loop_
    _atom_site_aniso_label
    _atom_site_aniso_U_11
    _atom_site_aniso_U_22
    _atom_site_aniso_U_33
    _atom_site_aniso_U_12
    _atom_site_aniso_U_13
    _atom_site_aniso_U_23
    C1 0.014(2) 0.016(2) 0.0152(19) -0.0037(18) -0.0028(17) 0.0022(16)
    C2 0.0111(19) 0.014(2) 0.0151(19) 0.0001(18) -0.0019(16) -0.0005(16)
    C3 0.016(2) 0.012(2) 0.0190(19) -0.0024(18) 0.0022(17) 0.0026(16)
    C4 0.016(2) 0.0114(19) 0.022(2) 0.0007(18) 0.0053(18) -0.0034(16)
    C5 0.0084(17) 0.016(2) 0.0110(18) -0.0041(17) -0.0013(16) -0.0014(15)
    C6 0.0147(19) 0.015(2) 0.018(2) 0.0004(17) 0.0007(18) 0.0051(16)
    C7 0.017(2) 0.014(2) 0.018(2) 0.0037(18) -0.0006(18) -0.0011(16)
    C8 0.0125(18) 0.0132(19) 0.0155(19) -0.0008(18) -0.0037(16) -0.0013(15)
    C9 0.0106(18) 0.015(2) 0.0145(19) 0.0034(16) -0.0026(16) -0.0007(16)
    C10 0.0091(18) 0.018(2) 0.0132(18) -0.0011(16) -0.0057(16) -0.0018(16)
    C11 0.012(2) 0.018(2) 0.0147(19) -0.0022(17) -0.0030(16) -0.0003(16)
    C12 0.0139(19) 0.022(2) 0.0125(19) -0.0008(18) 0.0011(17) -0.0004(16)
    C13 0.013(2) 0.019(2) 0.021(2) 0.0011(17) -0.0017(18) -0.0046(16)
    C14 0.015(2) 0.016(2) 0.0175(19) -0.0052(17) -0.0032(17) -0.0011(17)
    C15 0.019(2) 0.024(2) 0.021(2) 0.000(2) 0.0052(18) 0.0036(18)
    C16 0.016(2) 0.026(2) 0.025(2) 0.0012(19) -0.0024(19) 0.0013(18)
    N1 0.0126(16) 0.0129(17) 0.0130(16) -0.0029(15) -0.0009(14) 0.0015(13)
    O1 0.0321(17) 0.0155(15) 0.0256(15) 0.0024(13) 0.0129(14) -0.0001(12)
    O2 0.0237(15) 0.0145(14) 0.0174(14) -0.0034(13) 0.0081(13) 0.0000(11)
    O3 0.0147(13) 0.0149(14) 0.0182(13) 0.0010(12) 0.0029(12) -0.0012(11)
    O4 0.0172(13) 0.0185(14) 0.0197(14) 0.0012(13) 0.0071(12) 0.0053(12)
    O5 0.0163(14) 0.0205(15) 0.0209(14) -0.0015(14) 0.0047(12) -0.0042(13)
_geom_special_details
;
 All esds (except the esd in the dihedral angle between two l.s. planes)
 are estimated using the full covariance matrix.  The cell esds are taken
 into account individually in the estimation of esds in distances, angles
 and torsion angles; correlations between esds in cell parameters are only
 used when they are defined by crystal symmetry.  An approximate (isotropic)
 treatment of cell esds is used for estimating esds involving l.s. planes.
;
loop_
    _geom_bond_atom_site_label_1
    _geom_bond_atom_site_label_2
    _geom_bond_site_symmetry_2
    _geom_bond_distance
    _geom_bond_publ_flag
    C1 O1 . 1.217(4) ?
    C1 O2 . 1.331(4) ?
    C1 C2 . 1.484(5) ?
    C2 C3 . 1.384(5) ?
    C2 C7 . 1.397(5) ?
    C3 C4 . 1.376(5) ?
    C4 C5 . 1.392(5) ?
    C5 C6 . 1.393(5) ?
    C5 N1 . 1.408(4) ?
    C6 C7 . 1.377(5) ?
    C8 N1 . 1.312(5) ?
    C8 C9 . 1.408(5) ?
    C9 C14 . 1.422(5) ?
    C9 C10 . 1.434(5) ?
    C10 O3 . 1.292(4) ?
    C10 C11 . 1.437(5) ?
    C11 C12 . 1.360(5) ?
    C11 O4 . 1.367(4) ?
    C12 C13 . 1.414(5) ?
    C13 C14 . 1.359(5) ?
    C15 O4 . 1.432(4) ?
    C16 O5 . 1.429(5) ?
loop_
    _geom_angle_atom_site_label_1
    _geom_angle_atom_site_label_2
    _geom_angle_atom_site_label_3
    _geom_angle_site_symmetry_1
    _geom_angle_site_symmetry_3
    _geom_angle
    _geom_angle_publ_flag
    O1 C1 O2 . . 123.1(3) ?
    O1 C1 C2 . . 123.6(3) ?
    O2 C1 C2 . . 113.3(3) ?
    C3 C2 C7 . . 118.5(3) ?
    C3 C2 C1 . . 122.1(3) ?
    C7 C2 C1 . . 119.4(3) ?
    C4 C3 C2 . . 121.6(4) ?
    C3 C4 C5 . . 119.4(3) ?
    C4 C5 C6 . . 119.7(3) ?
    C4 C5 N1 . . 122.6(3) ?
    C6 C5 N1 . . 117.8(3) ?
    C7 C6 C5 . . 120.1(3) ?
    C6 C7 C2 . . 120.6(3) ?
    N1 C8 C9 . . 121.9(3) ?
    C8 C9 C14 . . 119.0(3) ?
    C8 C9 C10 . . 120.2(3) ?
    C14 C9 C10 . . 120.8(3) ?
    O3 C10 C9 . . 122.5(3) ?
    O3 C10 C11 . . 121.1(3) ?
    C9 C10 C11 . . 116.4(3) ?
    C12 C11 O4 . . 126.1(3) ?
    C12 C11 C10 . . 121.2(3) ?
    O4 C11 C10 . . 112.7(3) ?
    C11 C12 C13 . . 121.3(4) ?
    C14 C13 C12 . . 120.1(4) ?
    C13 C14 C9 . . 120.1(4) ?
    C8 N1 C5 . . 126.5(3) ?
    C11 O4 C15 . . 116.1(3) ?
loop_
    _geom_torsion_atom_site_label_1
    _geom_torsion_atom_site_label_2
    _geom_torsion_atom_site_label_3
    _geom_torsion_atom_site_label_4
    _geom_torsion_site_symmetry_1
    _geom_torsion_site_symmetry_2
    _geom_torsion_site_symmetry_3
    _geom_torsion_site_symmetry_4
    _geom_torsion
    _geom_torsion_publ_flag
    O1 C1 C2 C3 . . . . -169.8(4) ?
    O2 C1 C2 C3 . . . . 8.6(5) ?
    O1 C1 C2 C7 . . . . 6.5(5) ?
    O2 C1 C2 C7 . . . . -175.1(3) ?
    C7 C2 C3 C4 . . . . -3.0(6) ?
    C1 C2 C3 C4 . . . . 173.3(3) ?
    C2 C3 C4 C5 . . . . -0.2(6) ?
    C3 C4 C5 C6 . . . . 4.0(6) ?
    C3 C4 C5 N1 . . . . -176.2(3) ?
    C4 C5 C6 C7 . . . . -4.5(6) ?
    N1 C5 C6 C7 . . . . 175.7(3) ?
    C5 C6 C7 C2 . . . . 1.2(6) ?
    C3 C2 C7 C6 . . . . 2.5(6) ?
    C1 C2 C7 C6 . . . . -173.9(3) ?
    N1 C8 C9 C14 . . . . 179.7(3) ?
    N1 C8 C9 C10 . . . . -2.2(5) ?
    C8 C9 C10 O3 . . . . -0.4(5) ?
    C14 C9 C10 O3 . . . . 177.7(3) ?
    C8 C9 C10 C11 . . . . 179.3(3) ?
    C14 C9 C10 C11 . . . . -2.6(5) ?
    O3 C10 C11 C12 . . . . -178.3(3) ?
    C9 C10 C11 C12 . . . . 2.0(5) ?
    O3 C10 C11 O4 . . . . 1.1(5) ?
    C9 C10 C11 O4 . . . . -178.6(3) ?
    O4 C11 C12 C13 . . . . -179.7(3) ?
    C10 C11 C12 C13 . . . . -0.4(6) ?
    C11 C12 C13 C14 . . . . -0.7(6) ?
    C12 C13 C14 C9 . . . . 0.2(5) ?
    C8 C9 C14 C13 . . . . 179.7(3) ?
    C10 C9 C14 C13 . . . . 1.6(5) ?
    C9 C8 N1 C5 . . . . 177.6(3) ?
    C4 C5 N1 C8 . . . . 3.2(6) ?
    C6 C5 N1 C8 . . . . -176.9(3) ?
    C12 C11 O4 C15 . . . . 1.2(5) ?
    C10 C11 O4 C15 . . . . -178.1(3) ?
loop_
    _geom_hbond_atom_site_label_D
    _geom_hbond_atom_site_label_H
    _geom_hbond_atom_site_label_A
    _geom_hbond_site_symmetry_A
    _geom_hbond_distance_DH
    _geom_hbond_distance_HA
    _geom_hbond_distance_DA
    _geom_hbond_angle_DHA
    N1 H1 O3 . 0.86 1.87 2.568(4) 138
    O2 H2 O5 4_745 0.82 1.80 2.598(4) 164
    O5 H5O O3 1_665 0.96(5) 1.77(5) 2.690(4) 159(4)
    C7 H7 O2 4_745 0.93 2.56 3.233(5) 130
    C8 H8 O1 4_655 0.93 2.41 3.281(5) 155
_shelx_space_group_comment
;
The symmetry employed for this shelxl refinement is uniquely defined
by the following loop, which should always be used as a source of
symmetry information in preference to the above space-group names.
They are only intended as comments.
;
_shelx_hkl_file
;
   0   2   0    3.52    0.50
   0   2   0    3.27    0.44
   0   2   0    3.94    0.52
   0  -2   0    2.71    0.42
   0  -2   0    3.21    0.45
   0  -2   0    3.96    0.52
   0   3   0    0.03    0.20
   0   3   0    0.03    0.18
   0   3   0    0.21    0.18
   0  -3   0    0.26    0.23
   0  -3   0    0.19    0.20
   0  -3   0   -0.11    0.16
   0   4   0    8.97    1.13
   0   4   0    8.34    1.08
   0   4   0    7.96    0.96
   0   4   0    6.84    0.99
   0  -4   0    8.79    1.01
   0  -4   0    9.57    1.15
   0  -4   0    5.81    0.89
   0   5   0    0.59    0.43
   0   5   0    0.21    0.36
   0   5   0   -0.58    0.25
   0  -5   0   -0.12    0.33
   0  -5   0    0.12    0.32
   0   6   0    9.48    1.71
   0   6   0    8.72    1.18
   0  -6   0   10.52    1.50
   0   7   0   -0.18    0.35
   0   7   0    1.13    0.48
   0  -7   0   -0.22    0.33
   0   8   0  186.24   12.62
   0   8   0  188.75   13.35
   0  -8   0  229.78   13.75
   0   9   0    2.04    0.51
   0   9   0    1.59    0.67
   0  -9   0   -0.04    0.74
   0  10   0   22.10    3.33
   0  10   0   26.04    2.78
   0 -10   0   31.98    3.65
   0  11   0   -2.06    1.05
   0  11   0   -1.43    0.65
   0 -11   0    1.18    1.31
   0  12   0    4.25    1.86
   0  12   0    1.97    1.35
   0 -12   0    6.28    1.86
   0  13   0   -1.00    1.10
   0  13   0    0.05    1.54
   0 -13   0   -0.51    1.35
   1 -13   0    2.17    1.88
  -1  13   0    0.06    2.10
   1 -12   0    3.92    1.77
  -1  12   0    3.42    1.15
  -1  12   0    0.40    2.33
   1 -11   0    7.89    2.10
  -1  11   0    4.77    1.22
  -1  11   0    6.26    2.39
   1 -10   0    6.97    2.30
  -1  10   0    6.97    1.29
  -1  10   0    7.72    1.98
   1  -9   0   18.57    2.81
  -1   9   0   14.15    1.63
  -1   9   0   17.90    2.67
   1  -8   0   35.71    3.89
  -1   8   0   31.38    2.55
  -1   8   0   29.69    3.59
   1  -7   0    0.19    0.59
   1  -7   0    0.34    0.52
  -1   7   0    0.67    0.57
  -1   7   0    0.68    0.65
  -1   7   0    0.50    0.35
   1  -6   0    0.49    0.42
   1  -6   0    1.03    0.71
  -1   6   0    0.82    0.31
  -1   6   0    1.77    0.69
   1  -5   0   -0.30    0.22
   1  -5   0    0.07    0.45
  -1   5   0   -0.51    0.43
  -1   5   0   -0.07    0.20
   1  -4   0   10.48    1.58
   1  -4   0    8.97    0.87
  -1   4   0   10.25    0.82
  -1   4   0    6.95    1.35
   1  -3   0   88.59    5.09
   1  -3   0   82.94    5.79
   1  -3   0   86.10    6.53
  -1   3   0   74.78    5.99
  -1   3   0   91.30    5.09
   1  -2   0    9.63    1.36
   1  -2   0   11.47    1.27
   1  -2   0   10.03    0.75
   1  -2   0    9.19    1.49
  -1   2   0   10.03    0.81
  -1   2   0   10.66    1.25
  -1   2   0    9.94    1.37
   1  -1   0   25.43    2.32
   1  -1   0   23.07    1.63
   1  -1   0   21.77    2.08
   1  -1   0   21.85    1.89
  -1   1   0   20.31    2.02
  -1   1   0   22.91    2.26
  -1   1   0   23.14    1.66
  -1   1   0   23.43    1.93
   1   0   0    0.05    0.17
   1   0   0    0.21    0.19
   1   0   0   -0.21    0.22
  -1   0   0    0.01    0.16
  -1   0   0    0.10    0.18
  -1   0   0    0.24    0.30
   1   1   0   21.45    1.57
   1   1   0   21.93    1.84
   1   1   0   22.77    1.94
   1   1   0   24.25    1.96
   1   1   0   23.38    1.71
  -1  -1   0   23.26    1.98
  -1  -1   0   22.38    1.97
  -1  -1   0   20.54    1.56
   1   2   0   11.41    0.88
   1   2   0    9.44    1.17
   1   2   0   11.68    1.16
   1   2   0    9.55    1.26
  -1  -2   0    9.74    1.18
  -1  -2   0   10.24    0.88
  -1  -2   0   10.28    1.32
  -1  -2   0    9.87    1.17
   1   3   0   91.81    5.38
   1   3   0   87.16    6.30
   1   3   0   83.22    6.04
  -1  -3   0   85.99    5.33
  -1  -3   0   84.06    5.86
  -1  -3   0   88.89    5.82
   1   4   0    9.46    1.02
   1   4   0   10.49    1.18
   1   4   0    8.80    1.28
  -1  -4   0    9.74    0.96
  -1  -4   0    8.77    1.22
   1   5   0    0.48    0.45
  -1  -5   0    0.37    0.30
  -1  -5   0    0.26    0.42
   1   6   0    0.18    0.59
   1   6   0    0.86    0.56
  -1  -6   0    0.15    0.49
   1   7   0    0.64    0.64
   1   7   0   -0.55    0.44
  -1  -7   0    0.79    0.61
   1   8   0   31.52    3.21
   1   8   0   35.22    3.43
  -1  -8   0   34.37    3.51
   1   9   0   15.94    2.24
   1   9   0   17.08    2.33
  -1  -9   0   15.26    2.43
   1  10   0    5.27    1.59
   1  10   0    7.22    1.73
  -1 -10   0    8.40    2.31
   1  11   0    8.65    2.20
   1  11   0    7.93    1.77
  -1 -11   0    6.97    2.29
   1  12   0    2.63    1.63
   1  12   0    3.85    1.60
  -1 -12   0    3.44    2.09
   1  13   0   -1.90    1.92
   1  13   0    4.76    1.63
  -1 -13   0    2.57    2.10
   2 -12   0   -1.38    1.39
  -2  12   0   -0.94    1.51
   2 -11   0    0.13    1.71
  -2  11   0    6.81    1.81
   2 -10   0    2.29    1.79
  -2  10   0    0.97    0.63
  -2  10   0    2.76    1.33
   2  -9   0    1.89    1.22
  -2   9   0    3.30    0.74
  -2   9   0    3.75    1.18
  -2   9   0    1.88    1.41
   2  -8   0    4.49    0.82
   2  -8   0    6.71    2.07
  -2   8   0    5.19    1.04
  -2   8   0    4.67    1.58
  -2   8   0    4.73    0.75
   2  -7   0    0.71    0.37
   2  -7   0    1.62    1.03
  -2   7   0    0.44    0.65
   2  -6   0    1.86    0.39
   2  -6   0    0.64    0.61
  -2   6   0    1.00    0.38
  -2   6   0    0.81    0.88
   2  -5   0    0.63    0.47
   2  -5   0    0.45    0.26
  -2   5   0   -0.06    0.41
  -2   5   0    0.18    0.22
   2  -4   0    2.19    0.40
   2  -4   0    1.69    0.85
  -2   4   0    2.71    0.53
  -2   4   0    1.36    0.71
   2  -3   0   29.75    1.97
   2  -3   0   25.90    3.13
  -2   3   0   25.95    2.08
  -2   3   0   25.91    2.78
   2  -2   0    1.25    0.44
   2  -2   0    1.28    0.76
  -2   2   0    0.76    0.42
  -2   2   0    0.77    0.62
  -2   2   0    1.39    0.79
   2  -1   0    8.89    1.55
   2  -1   0    9.10    2.00
   2  -1   0    9.01    1.33
   2  -1   0    8.94    1.12
  -2   1   0    9.32    2.07
  -2   1   0   10.30    1.40
  -2   1   0    7.48    1.09
   2   0   0   89.09    6.82
   2   0   0   87.91    6.16
   2   0   0   91.59    6.08
   2   0   0   89.95    6.18
  -2   0   0   86.82    8.83
  -2   0   0   91.66    6.24
   2   1   0    7.97    1.18
   2   1   0    9.07    1.42
   2   1   0    8.32    1.03
   2   1   0    8.94    1.53
   2   1   0   11.88    1.28
  -2  -1   0    9.82    1.27
  -2  -1   0    8.60    1.54
  -2  -1   0   10.76    1.50
   2   2   0    1.54    0.67
   2   2   0    1.50    0.70
   2   2   0    1.41    0.59
   2   2   0    1.58    0.42
  -2  -2   0    1.98    0.81
  -2  -2   0    1.67    0.77
   2   3   0   27.25    2.39
   2   3   0   28.44    2.81
   2   3   0   30.49    2.16
   2   3   0   30.21    2.74
  -2  -3   0   22.69    2.06
  -2  -3   0   27.72    3.01
  -2  -3   0   26.84    2.81
   2   4   0    2.32    0.83
   2   4   0    2.07    0.53
  -2  -4   0    2.19    0.56
  -2  -4   0    2.23    0.95
   2   5   0    0.74    0.49
   2   5   0    0.60    0.30
  -2  -5   0   -0.53    0.38
  -2  -5   0   -0.54    0.30
   2   6   0   -0.14    0.59
   2   6   0    1.08    0.51
  -2  -6   0    0.27    0.68
   2   7   0    0.22    0.70
   2   7   0    1.37    0.55
  -2  -7   0    0.28    0.65
   2   8   0    4.91    1.56
   2   8   0    6.80    1.29
  -2  -8   0    4.42    1.53
   2   9   0    4.39    1.21
   2   9   0    5.83    1.62
  -2  -9   0    3.89    1.40
   2  10   0    2.58    1.82
   2  10   0    1.33    1.07
  -2 -10   0    0.76    1.33
   2  11   0    1.05    1.62
   2  11   0    3.56    1.30
  -2 -11   0    2.04    1.52
   2  12   0    3.59    1.52
   2  12   0    2.14    1.59
  -2 -12   0   -0.36    1.71
   3 -11   0   -0.47    1.21
  -3  11   0   -0.24    1.71
   3 -10   0    1.10    1.80
  -3  10   0   -1.75    1.17
   3  -9   0    1.75    1.21
  -3   9   0    1.97    1.62
   3  -8   0    1.12    1.24
  -3   8   0   -1.78    0.98
   3  -7   0    7.91    2.31
  -3   7   0    6.42    1.95
   3  -6   0    1.54    0.99
   3  -6   0    1.26    0.35
  -3   6   0    1.16    0.41
  -3   6   0    0.31    0.87
   3  -5   0    3.42    0.45
   3  -5   0    2.06    1.35
  -3   5   0    1.91    1.21
  -3   5   0    2.18    0.62
   3  -4   0    8.97    0.97
   3  -4   0    5.90    1.96
  -3   4   0    7.12    1.98
  -3   4   0    8.28    1.16
   3  -3   0   -0.07    0.80
   3  -3   0   -0.19    0.42
  -3   3   0    0.09    0.40
  -3   3   0    0.44    0.62
   3  -2   0   12.05    1.48
   3  -2   0   11.01    1.42
   3  -2   0    9.35    2.44
  -3   2   0    7.94    1.94
  -3   2   0   11.31    2.88
  -3   2   0   12.18    1.44
   3  -1   0    4.53    1.13
   3  -1   0    5.17    1.73
  -3   1   0    4.91    1.76
  -3   1   0    5.26    1.33
  -3   1   0    4.16    1.22
   3   0   0   -0.52    0.30
  -3   0   0    0.65    0.55
  -3   0   0   -0.15    0.45
  -3   0   0   -0.09    0.79
   3   1   0    3.62    0.95
   3   1   0    5.09    1.20
  -3  -1   0    5.46    1.60
  -3  -1   0    3.64    1.06
  -3  -1   0    4.71    1.72
   3   2   0   11.91    2.20
   3   2   0   11.04    1.39
  -3  -2   0   11.55    2.64
  -3  -2   0   11.70    2.32
   3   3   0    0.16    0.32
   3   3   0    0.43    0.55
  -3  -3   0   -1.44    0.60
  -3  -3   0    0.30    0.71
   3   4   0    7.27    1.80
   3   4   0    9.83    1.18
  -3  -4   0    7.64    2.13
   3   5   0    3.17    0.70
   3   5   0    2.83    1.07
  -3  -5   0    1.45    1.04
   3   6   0   -0.17    0.47
   3   6   0    1.50    0.98
  -3  -6   0    1.19    1.15
   3   7   0    9.98    1.39
   3   7   0   10.17    2.41
  -3  -7   0    8.12    2.39
   3   8   0    2.49    0.85
   3   8   0    1.25    1.14
  -3  -8   0    0.88    1.47
   3   9   0   -0.59    0.77
   3   9   0    1.13    1.07
  -3  -9   0    0.15    1.44
   3  10   0   -0.11    1.22
   3  10   0   -0.05    0.95
  -3 -10   0   -0.77    1.90
   3  11   0    3.81    1.48
   3  11   0    2.17    1.60
  -3 -11   0   -1.27    2.10
   4 -10   0    3.75    1.73
  -4  10   0    2.64    1.86
   4  -9   0    0.13    1.31
   4  -8   0    3.48    2.06
  -4   8   0   -0.41    1.61
   4  -7   0   19.95    4.46
  -4   7   0   19.90    4.08
   4  -6   0    1.25    1.11
   4  -6   0    1.75    0.43
   4  -6   0    1.10    0.42
  -4   6   0    2.16    1.01
   4  -5   0    1.46    0.51
   4  -5   0    2.54    1.11
   4  -5   0    0.65    0.54
  -4   5   0   -0.65    0.63
   4  -4   0    5.67    2.11
   4  -4   0    4.15    1.00
  -4   4   0    4.42    1.11
  -4   4   0    1.15    1.27
   4  -3   0    3.21    1.64
   4  -3   0    1.59    0.70
  -4   3   0    2.57    1.06
  -4   3   0    3.12    1.32
   4  -2   0    2.18    0.84
   4  -2   0    0.64    1.16
  -4   2   0    1.82    0.88
  -4   2   0    3.06    1.33
  -4   2   0    3.22    1.01
   4  -1   0   -0.91    0.47
   4  -1   0   -0.71    1.02
  -4   1   0    1.05    0.73
  -4   1   0    1.42    0.82
  -4   1   0   -1.84    1.04
   4   0   0   28.91    2.96
   4   0   0   29.64    3.11
   4   0   0   21.11    3.90
  -4   0   0   28.68    3.26
  -4   0   0   25.49    4.16
  -4   0   0   27.34    3.23
   4   1   0    0.34    0.56
   4   1   0    0.04    0.60
  -4  -1   0    0.11    0.82
  -4  -1   0    1.04    1.07
  -4  -1   0    0.98    0.81
   4   2   0    0.44    0.89
   4   2   0    3.46    0.91
  -4  -2   0    1.59    1.59
  -4  -2   0    3.08    1.47
   4   3   0    1.69    0.98
   4   3   0    3.14    0.76
  -4  -3   0    2.24    1.41
   4   4   0    6.86    1.97
   4   4   0    5.78    1.14
  -4  -4   0    4.53    1.70
   4   5   0    1.08    0.57
   4   5   0    1.32    0.70
   4   6   0    2.27    1.23
   4   6   0    0.35    0.64
  -4  -6   0    1.57    1.45
   4   7   0   25.40    2.49
   4   7   0   23.94    3.69
  -4  -7   0   14.76    3.82
   4   8   0    4.06    1.40
   4   8   0    2.78    1.16
  -4  -8   0    3.77    2.39
   4   9   0    2.29    1.06
   4   9   0    0.85    1.19
  -4  -9   0   -1.14    2.08
   4  10   0    3.30    1.92
  -4 -10   0   -1.20    2.74
   5  -8   0   -0.63    1.71
  -5   8   0    4.14    2.56
   5  -7   0   -0.52    1.52
  -5   7   0   -2.79    1.58
   5  -6   0    4.29    1.98
  -5   6   0   -1.23    1.38
   5  -5   0   10.18    3.29
   5  -5   0    8.42    1.61
  -5   5   0   13.00    3.43
   5  -4   0   25.86    4.62
   5  -4   0   25.56    2.57
  -5   4   0   23.69    3.63
   5  -3   0   23.33    4.03
   5  -3   0   23.39    2.67
  -5   3   0   25.28    4.51
   5  -2   0   19.73    4.43
   5  -2   0   20.46    2.68
  -5   2   0   23.08    3.45
  -5   2   0   19.71    4.84
   5  -1   0    3.96    1.26
   5  -1   0    5.36    2.17
   5  -1   0    3.50    1.33
  -5   1   0    2.60    1.24
  -5   1   0    5.71    2.24
   5   0   0    1.26    0.70
   5   0   0    0.94    0.89
  -5   0   0    3.22    1.54
   5   1   0    4.47    1.24
   5   1   0    3.60    1.97
   5   1   0    4.83    1.67
  -5  -1   0    2.95    2.09
  -5  -1   0    4.20    1.65
   5   2   0   18.15    3.40
   5   2   0   15.23    3.81
   5   2   0   19.72    2.47
  -5  -2   0   23.11    3.74
   5   3   0   27.67    3.43
   5   3   0   33.76    4.00
  -5  -3   0   26.77    4.64
   5   4   0   31.62    3.84
   5   4   0   33.62    3.00
  -5  -4   0   22.95    4.26
   5   5   0   13.62    1.92
   5   5   0   11.13    2.86
  -5  -5   0    9.91    3.33
   5   6   0    3.46    0.98
   5   6   0   -0.60    1.16
  -5  -6   0    2.66    2.39
   5   7   0    3.27    0.99
  -5  -7   0   -0.18    2.14
   5   8   0    3.37    1.68
  -5  -8   0   -0.14    2.95
   6  -3   0    7.90    1.91
   6  -3   0   10.36    3.20
   6  -3   0    6.66    2.33
  -6   3   0    6.18    2.52
   6  -2   0   12.75    3.74
   6  -2   0   13.10    2.35
   6  -2   0    6.40    1.99
  -6   2   0   12.62    3.09
   6  -1   0   -0.32    1.05
   6  -1   0    0.52    0.96
   6  -1   0    1.41    1.94
  -6   1   0    1.79    2.46
  -6   1   0   -1.96    2.32
   6   0   0    0.13    1.79
   6   0   0    1.88    1.53
   6   0   0    3.76    1.33
  -6   0   0    5.46    3.01
  -6   0   0    2.98    1.78
   6   1   0    0.32    1.57
   6   1   0   -1.49    0.93
   6   1   0    1.86    1.67
  -6  -1   0    1.52    2.55
   6   2   0   10.59    2.42
   6   2   0   11.86    2.30
   6   2   0   12.18    3.12
  -6  -2   0    7.46    3.97
   6   3   0    5.44    2.38
   6   3   0   11.70    2.62
   6   3   0    8.93    1.90
  -6  -3   0    9.38    4.27
   6   3  -1    3.12    1.69
   6   3  -1    5.15    1.52
   6   2  -1    2.84    1.47
   6   2  -1    1.24    2.58
   6   2  -1    0.40    1.16
  -6  -1   1    4.23    2.84
   6   1  -1    5.64    1.93
   6   1  -1    2.56    1.25
  -6   0   1   -2.32    2.47
  -6   0   1    0.01    1.88
   6   0  -1    1.50    1.21
   6   0  -1    3.14    1.71
   6  -1  -1    3.42    1.25
   6  -1  -1    1.30    1.43
  -6   2   1    1.65    1.95
   6  -2  -1    2.05    1.23
   6  -2  -1   -0.91    1.54
   6  -2  -1    3.27    0.99
  -6   3   1    4.89    2.40
   6  -3  -1    5.93    1.59
   6  -3  -1    4.19    1.74
   6  -3  -1    5.53    2.17
  -5  -8   1   -0.03    2.98
   5   8  -1    2.81    1.56
  -5  -7   1    9.44    3.41
   5   7  -1   10.15    2.74
  -5  -6   1    8.08    3.28
   5   6  -1    6.13    2.12
   5   6  -1   11.40    1.63
  -5  -5   1    0.11    2.20
   5   5  -1    2.43    1.02
   5   5  -1    3.30    1.61
  -5  -4   1   13.09    3.25
   5   4  -1   13.95    3.01
  -5  -3   1    0.88    1.95
   5   3  -1   -0.04    0.80
   5   3  -1    1.67    0.88
  -5  -2   1   28.75    4.65
   5   2  -1   36.24    3.61
   5   2  -1   39.91    4.21
   5   2  -1   28.38    4.31
  -5  -1   1   23.47    3.34
  -5  -1   1   21.47    4.82
   5   1  -1   19.32    2.97
   5   1  -1   24.58    4.04
   5   1  -1   21.86    2.85
  -5   0   1    3.67    1.13
  -5   0   1    0.28    1.47
  -5   0   1    1.89    1.17
   5   0  -1    2.35    1.19
   5   0  -1    1.31    0.95
   5   0  -1    0.24    0.82
  -5   1   1   22.64    3.91
  -5   1   1   20.65    3.11
  -5   1   1   20.80    4.63
   5  -1  -1   20.32    3.01
   5  -1  -1   27.63    3.85
   5  -1  -1   21.59    2.85
  -5   2   1   34.65    4.26
  -5   2   1   33.53    4.14
   5  -2  -1   31.94    4.89
  -5   3   1    0.24    1.06
  -5   3   1    3.06    1.43
   5  -3  -1    1.93    0.92
   5  -3  -1    1.62    1.53
  -5   4   1   13.08    3.20
   5  -4  -1   11.77    3.64
   5  -4  -1   12.06    1.65
  -5   5   1    4.47    2.12
   5  -5  -1   -0.98    0.83
  -5   6   1    2.78    2.40
   5  -6  -1    7.32    2.95
  -5   7   1    3.27    2.11
   5  -7  -1    7.46    2.86
  -5   8   1    3.84    2.19
   5  -8  -1    1.55    2.01
  -4 -10   1   -3.04    2.88
   4  10  -1    2.44    1.95
  -4  -9   1    0.93    1.86
   4   9  -1    2.86    1.09
   4   9  -1    2.36    1.46
  -4  -8   1    4.82    2.44
   4   8  -1    3.58    1.53
   4   8  -1    8.34    1.45
   4   7  -1   11.13    1.52
   4   7  -1    8.73    2.50
  -4  -6   1    1.82    1.97
   4   6  -1    3.09    0.86
   4   6  -1    1.41    1.16
  -4  -5   1   15.42    3.43
   4   5  -1   19.34    2.13
   4   5  -1   23.29    3.15
  -4  -4   1    0.78    1.09
   4   4  -1    0.81    0.58
   4   4  -1   -0.33    0.65
  -4  -3   1    0.75    0.90
  -4  -3   1   -0.08    1.22
   4   3  -1    0.40    0.42
   4   3  -1    0.16    0.81
  -4  -2   1   12.12    2.70
  -4  -2   1    9.13    2.76
   4   2  -1   10.75    2.39
   4   2  -1   11.82    1.69
  -4  -1   1    7.74    2.58
  -4  -1   1    6.76    1.84
  -4  -1   1    6.33    1.79
   4   1  -1    7.61    1.80
   4   1  -1    5.25    1.82
   4   1  -1    6.31    1.51
  -4   0   1    2.16    1.21
  -4   0   1    3.98    1.32
  -4   0   1    2.47    1.45
   4   0  -1    2.28    0.95
   4   0  -1    4.03    1.47
   4   0  -1    2.36    0.98
  -4   1   1    4.00    2.40
  -4   1   1    5.93    1.68
  -4   1   1    6.91    1.83
   4  -1  -1    5.20    2.05
   4  -1  -1    6.02    1.48
  -4   2   1   10.16    3.04
  -4   2   1   11.14    2.06
  -4   2   1   12.64    2.77
   4  -2  -1    9.87    2.73
   4  -2  -1   11.00    1.65
  -4   3   1   -0.31    0.86
  -4   3   1   -0.56    0.70
   4  -3  -1   -0.99    0.52
   4  -3  -1   -0.07    0.87
  -4   4   1   -0.80    0.75
  -4   4   1    0.21    0.64
   4  -4  -1    0.81    1.25
   4  -4  -1    0.75    0.64
  -4   5   1   19.57    3.85
  -4   5   1   12.63    1.78
   4  -5  -1   15.13    1.86
   4  -5  -1   15.11    3.69
   4  -5  -1   17.22    1.57
  -4   6   1    3.51    2.16
  -4   6   1    3.10    0.86
   4  -6  -1    3.72    0.78
   4  -6  -1    2.75    0.85
   4  -6  -1    5.92    2.44
  -4   7   1    7.49    2.40
   4  -7  -1   10.18    2.80
  -4   8   1    7.75    2.35
   4  -8  -1    5.81    2.58
  -4   9   1    0.84    1.77
   4  -9  -1    2.49    1.75
  -4  10   1    2.88    2.72
   4 -10  -1    1.04    1.72
  -3 -11   1    4.54    2.37
   3  11  -1    1.88    1.64
   3  11  -1    3.53    1.41
  -3 -10   1    4.08    2.25
   3  10  -1    4.17    1.85
  -3  -9   1    5.81    1.92
   3   9  -1    8.44    2.45
   3   9  -1    7.36    1.66
  -3  -8   1    1.58    1.92
   3   8  -1    4.22    1.87
   3   8  -1    2.62    1.03
  -3  -7   1    2.62    1.52
   3   7  -1    1.38    0.86
   3   7  -1    1.45    0.58
  -3  -6   1    1.85    1.14
   3   6  -1    2.80    1.38
   3   6  -1    4.01    0.83
  -3  -5   1    0.48    0.97
   3   5  -1    2.05    0.64
   3   5  -1    1.66    0.65
  -3  -4   1    3.49    1.38
  -3  -4   1    3.61    1.38
   3   4  -1    4.00    1.37
   3   4  -1    3.88    0.84
  -3  -3   1    0.10    0.92
  -3  -3   1    3.40    1.31
   3   3  -1    1.44    0.82
   3   3  -1    1.40    0.57
  -3  -2   1   35.69    3.66
  -3  -2   1   29.02    3.62
   3   2  -1   31.81    3.31
   3   2  -1   32.99    2.81
  -3  -1   1   15.36    2.18
  -3  -1   1   15.35    2.52
  -3  -1   1   16.12    2.04
   3   1  -1   16.47    2.04
   3   1  -1   13.66    1.72
  -3   0   1   -0.15    0.54
  -3   0   1   -0.77    0.39
  -3   0   1    0.12    0.73
   3   0  -1   -0.68    0.40
  -3   1   1   14.50    2.52
  -3   1   1   14.43    1.88
  -3   1   1   16.70    2.65
   3  -1  -1   15.34    2.44
   3  -1  -1   14.19    1.80
  -3   2   1   29.07    3.24
  -3   2   1   31.01    4.09
  -3   2   1   30.10    2.80
   3  -2  -1   25.27    3.44
   3  -2  -1   30.87    2.72
  -3   3   1    2.12    0.94
  -3   3   1    1.53    1.16
   3  -3  -1    1.56    0.64
   3  -3  -1    0.88    0.85
  -3   4   1    3.73    0.95
  -3   4   1    3.55    1.34
   3  -4  -1    3.39    0.81
   3  -4  -1    2.18    1.26
  -3   5   1    0.84    0.54
  -3   5   1    0.59    0.95
   3  -5  -1    1.86    0.42
   3  -5  -1    2.05    1.14
  -3   6   1    2.07    1.20
  -3   6   1    3.37    0.74
   3  -6  -1    4.52    0.62
   3  -6  -1    4.24    1.63
  -3   7   1    0.84    1.22
  -3   7   1    1.17    0.48
   3  -7  -1    2.13    0.47
   3  -7  -1    0.88    0.98
  -3   8   1    6.77    1.99
   3  -8  -1    3.39    1.82
  -3   9   1    3.08    1.92
   3  -9  -1    6.74    2.31
  -3  10   1    6.42    2.77
   3 -10  -1    5.74    1.75
  -3  11   1   -1.35    1.75
   3 -11  -1    1.40    1.30
  -2 -12   1    0.43    1.73
   2  12  -1    2.46    1.28
   2  12  -1    1.74    1.86
  -2 -11   1    7.91    2.01
   2  11  -1    7.00    1.67
  -2 -10   1    1.95    1.52
   2  10  -1    2.20    1.27
   2  10  -1    2.11    1.13
  -2  -9   1    0.99    1.14
   2   9  -1    0.43    1.00
   2   9  -1    2.23    1.10
  -2  -8   1    0.28    0.62
   2   8  -1    0.56    0.86
   2   8  -1    0.37    0.47
  -2  -7   1    1.56    1.00
   2   7  -1    3.67    0.93
   2   7  -1    1.43    0.83
  -2  -6   1    5.54    1.52
   2   6  -1    4.31    1.35
   2   6  -1    3.73    0.92
  -2  -5   1   26.24    2.32
  -2  -5   1   28.07    3.03
   2   5  -1   32.81    3.25
   2   5  -1   33.24    2.48
  -2  -4   1   41.15    3.36
  -2  -4   1   42.29    4.03
  -2  -4   1   48.79    4.52
   2   4  -1   57.67    4.03
   2   4  -1   51.75    4.31
   2   4  -1   52.53    3.50
  -2  -3   1   57.90    5.42
  -2  -3   1   63.36    5.24
  -2  -3   1   54.49    4.36
   2   3  -1   63.85    4.60
   2   3  -1   68.31    4.24
   2   3  -1   65.48    4.77
   2   3  -1   65.00    5.00
  -2  -2   1    0.94    0.63
  -2  -2   1    0.91    0.66
   2   2  -1    0.87    0.39
   2   2  -1    0.27    0.35
   2   2  -1   -0.07    0.52
  -2  -1   1    5.00    1.20
  -2  -1   1    3.91    1.11
  -2  -1   1    4.14    0.89
   2   1  -1    4.25    0.99
   2   1  -1    4.00    1.03
   2   1  -1    5.54    1.35
   2   1  -1    4.91    0.88
   2   1  -1    5.23    1.17
  -2   0   1   31.24    2.90
  -2   0   1   34.59    3.55
  -2   0   1   38.22    3.12
   2   0  -1   34.42    2.95
   2   0  -1   35.04    2.98
   2   0  -1   34.20    3.41
  -2   1   1    4.49    1.42
  -2   1   1    4.51    1.13
  -2   1   1    5.62    1.07
   2  -1  -1    4.44    1.27
   2  -1  -1    6.65    0.89
   2  -1  -1    4.93    1.43
   2  -1  -1    3.43    1.00
  -2   2   1   -0.29    0.65
  -2   2   1    0.82    0.40
  -2   2   1    0.48    0.55
   2  -2  -1    1.07    0.39
   2  -2  -1    0.60    0.67
  -2   3   1   60.63    4.26
  -2   3   1   62.62    5.14
   2  -3  -1   61.10    5.48
   2  -3  -1   70.00    4.13
  -2   4   1   39.03    3.01
  -2   4   1   42.88    4.05
   2  -4  -1   48.61    4.56
   2  -4  -1   47.75    2.91
  -2   5   1   31.87    3.40
  -2   5   1   29.31    2.25
   2  -5  -1   31.90    3.72
   2  -5  -1   31.88    2.19
  -2   6   1    4.47    0.68
  -2   6   1    4.32    1.48
   2  -6  -1    4.55    0.69
   2  -6  -1    4.87    1.74
  -2   7   1    2.67    1.17
  -2   7   1    2.04    0.55
   2  -7  -1    2.25    1.00
   2  -7  -1    2.33    0.49
  -2   8   1    0.09    0.79
  -2   8   1    0.72    0.38
  -2   8   1   -1.16    1.04
   2  -8  -1    0.07    0.72
  -2   9   1    2.34    1.51
  -2   9   1    0.95    0.57
  -2   9   1    1.36    1.02
   2  -9  -1    0.87    0.97
   2  -9  -1   -0.63    0.62
  -2  10   1    2.74    1.56
   2 -10  -1    2.52    1.50
  -2  11   1    2.59    1.11
  -2  11   1    0.35    1.43
   2 -11  -1    3.39    1.84
  -2  12   1   -0.82    1.66
   2 -12  -1    0.69    2.09
  -1 -13   1    4.16    2.34
  -1 -12   1    0.20    1.44
   1  12  -1   -1.70    1.46
   1  12  -1    0.80    1.36
  -1 -11   1    2.76    1.58
   1  11  -1    3.44    1.69
   1  11  -1    1.60    1.03
  -1 -10   1    0.19    0.92
   1  10  -1    0.45    0.84
   1  10  -1    1.93    1.12
  -1  -9   1   -0.10    1.50
   1   9  -1    1.88    1.06
   1   9  -1    2.80    0.90
  -1  -8   1   16.96    2.23
   1   8  -1   14.48    2.03
   1   8  -1   15.66    2.13
  -1  -7   1    1.03    0.58
   1   7  -1    0.24    0.52
   1   7  -1   -0.09    0.56
  -1  -6   1    6.09    1.32
   1   6  -1    5.93    1.32
   1   6  -1    3.96    0.96
  -1  -5   1   25.50    2.39
  -1  -5   1   25.01    2.06
   1   5  -1   25.48    2.28
   1   5  -1   25.08    2.52
   1   5  -1   27.57    2.24
  -1  -4   1    7.50    1.04
   1   4  -1    7.00    0.86
   1   4  -1    6.07    0.90
   1   4  -1    5.75    1.18
  -1  -3   1   23.18    2.05
  -1  -3   1   24.46    1.80
  -1  -3   1   21.14    2.12
  -1  -3   1   25.01    2.52
   1   3  -1   25.19    1.82
   1   3  -1   23.29    2.30
   1   3  -1   27.72    2.03
   1   3  -1   22.33    2.22
  -1  -2   1   27.45    2.28
  -1  -2   1   27.94    2.52
   1   2  -1   26.39    2.46
   1   2  -1   31.81    2.04
   1   2  -1   31.29    2.26
   1   2  -1   28.96    2.41
  -1  -1   1   42.36    2.85
  -1  -1   1   44.92    3.27
  -1  -1   1   40.76    3.13
   1   1  -1   44.66    3.02
   1   1  -1   48.29    3.30
   1   1  -1   44.41    3.15
   1   1  -1   43.42    2.85
   1   1  -1   43.59    3.13
  -1   0   1    9.72    1.00
  -1   0   1    8.88    1.03
  -1   0   1    9.05    1.14
   1   0  -1    8.49    1.11
   1   0  -1    9.15    0.98
   1   0  -1    9.57    1.01
  -1   1   1   42.03    3.47
  -1   1   1   42.24    2.85
  -1   1   1   41.87    3.17
  -1   1   1   41.87    3.28
   1  -1  -1   45.46    3.19
   1  -1  -1   43.58    2.82
   1  -1  -1   45.23    3.56
   1  -1  -1   41.39    3.29
  -1   2   1   25.85    2.50
  -1   2   1   28.62    1.93
  -1   2   1   28.03    2.45
   1  -2  -1   30.53    1.87
   1  -2  -1   29.45    2.83
   1  -2  -1   25.72    2.52
   1  -2  -1   29.07    2.45
  -1   3   1   24.38    2.54
  -1   3   1   29.38    1.87
   1  -3  -1   28.46    1.85
   1  -3  -1   25.37    2.38
  -1   4   1    4.94    0.59
  -1   4   1    4.51    1.16
   1  -4  -1    4.92    1.29
   1  -4  -1    4.70    0.61
  -1   5   1   24.85    2.73
  -1   5   1   27.69    1.97
   1  -5  -1   29.16    3.00
   1  -5  -1   25.33    2.07
  -1   6   1    4.99    1.41
  -1   6   1    5.21    0.76
   1  -6  -1    6.16    1.54
   1  -6  -1    7.28    1.01
  -1   7   1    0.82    0.36
  -1   7   1    0.95    0.57
   1  -7  -1    0.99    0.50
   1  -7  -1    1.50    0.91
  -1   8   1   16.68    1.66
  -1   8   1   17.73    2.66
   1  -8  -1   17.56    2.59
  -1   9   1    0.53    0.94
  -1   9   1    0.09    0.48
   1  -9  -1    1.61    1.05
  -1  10   1    2.45    0.83
  -1  10   1   -1.07    1.02
   1 -10  -1    2.29    1.01
  -1  11   1    1.26    1.63
  -1  11   1    2.35    0.95
   1 -11  -1    3.13    1.41
  -1  12   1    2.53    2.12
  -1  12   1    1.00    1.03
   1 -12  -1   -0.17    1.51
  -1  13   1    2.35    1.91
  -1  13   1   -2.08    1.88
   1 -13  -1    3.98    2.28
   0 -13   1    2.78    1.89
   0  13  -1   -1.04    1.24
   0  13  -1   -0.58    1.64
   0 -12   1    5.51    2.06
   0  12  -1    1.48    1.00
   0  12  -1   -1.39    1.60
   0 -11   1    2.20    1.42
   0  11  -1    3.52    1.83
   0  11  -1    1.62    1.02
   0 -10   1   69.86    5.93
   0  10  -1   54.99    4.64
   0  10  -1   54.61    5.52
   0  -9   1   12.55    2.20
   0   9  -1   11.90    2.36
   0   9  -1   12.00    1.61
   0  -8   1   86.66    6.40
   0   8  -1   74.44    5.53
   0   8  -1   68.93    6.01
   0  -7   1    3.39    1.04
   0   7  -1    2.08    0.82
   0   7  -1    3.15    0.84
   0  -6   1    1.35    0.58
   0  -6   1    0.92    0.56
   0   6  -1    0.75    0.36
   0   6  -1    0.33    0.69
   0   6  -1    0.34    0.54
   0  -5   1    1.82    0.64
   0  -5   1    1.02    0.49
   0   5  -1    1.77    0.69
   0   5  -1    2.21    0.64
   0   5  -1    2.64    0.67
   0  -4   1  184.19   10.18
   0  -4   1  172.72    9.91
   0  -4   1  158.07    9.84
   0   4  -1  159.20    9.80
   0   4  -1  132.99    9.89
   0   4  -1  162.46   10.03
   0   4  -1  156.69    9.99
   0  -3   1   63.92    3.98
   0  -3   1   58.44    3.92
   0  -3   1   64.89    4.12
   0   3  -1   49.49    3.96
   0   3  -1   60.69    4.05
   0   3  -1   59.34    3.90
   0   3  -1   63.02    4.07
   0  -2   1  396.10   20.94
   0  -2   1  347.89   20.86
   0  -2   1  375.81   21.00
   0   2  -1  366.00   20.95
   0   2  -1  366.09   20.97
   0   2  -1  320.82   20.93
   0   2  -1  363.65   20.87
   0  -1   1    0.10    0.08
   0   1  -1   -0.02    0.07
   0   1   1   -0.01    0.07
   0   2   1  351.76   21.44
   0   2   1  376.36   21.39
   0   2   1  364.66   21.50
   0  -2  -1  372.14   21.42
   0  -2  -1  404.10   21.56
   0  -2  -1  359.47   21.39
   0   3   1   51.49    3.51
   0   3   1   48.20    3.51
   0   3   1   49.31    3.36
   0  -3  -1   48.35    3.38
   0  -3  -1   51.50    3.42
   0  -3  -1   53.92    3.57
   0   4   1  130.54    9.20
   0   4   1  157.27    9.10
   0   4   1  142.78    9.24
   0  -4  -1  157.88    9.16
   0  -4  -1  149.51    9.12
   0   5   1    1.15    0.55
   0  -5  -1    0.78    0.48
   0  -5  -1    2.03    0.62
   0  -5  -1    1.44    0.61
   0   6   1    1.36    0.52
   0   6   1    0.96    0.73
   0  -6  -1    1.21    0.61
   0   7   1    4.47    1.06
   0   7   1    4.54    1.04
   0  -7  -1    3.22    1.16
   0   8   1   64.86    5.02
   0   8   1   61.92    5.49
   0  -8  -1   78.62    5.95
   0   9   1   11.86    1.66
   0  -9  -1   16.21    2.44
   0  10   1   54.55    4.83
   0  10   1   61.02    5.76
   0 -10  -1   69.13    6.00
   0  11   1    1.75    0.89
   0  11   1    0.59    1.35
   0 -11  -1    2.39    1.36
   0  12   1    0.90    1.48
   0  12   1   -0.60    1.07
   0 -12  -1    3.16    1.87
   0  13   1   -1.30    1.67
   0  13   1   -1.40    1.33
   0 -13  -1   -1.14    1.84
   1 -13   1    1.91    2.11
  -1  13  -1    1.32    2.41
   1 -12   1   -0.08    1.44
  -1  12  -1   -0.36    1.66
  -1  12  -1    0.03    0.95
   1 -11   1    1.50    1.38
  -1  11  -1    2.46    1.40
  -1  11  -1    0.39    0.73
   1 -10   1    0.24    1.08
  -1  10  -1    1.02    0.71
  -1  10  -1    2.16    1.25
   1  -9   1    0.68    0.89
  -1   9  -1    0.10    0.78
  -1   9  -1    0.41    0.44
   1  -8   1   12.00    1.64
   1  -8   1   19.20    2.71
  -1   8  -1   15.63    1.55
  -1   8  -1   16.52    2.44
  -1   8  -1   17.91    1.78
   1  -7   1    0.63    0.45
   1  -7   1    1.60    0.91
  -1   7  -1    0.35    0.73
  -1   7  -1    1.81    0.62
  -1   7  -1   -0.07    0.39
   1  -6   1    6.49    1.70
   1  -6   1    5.22    0.78
  -1   6  -1    4.38    1.32
  -1   6  -1    6.10    0.74
  -1   6  -1    5.15    0.93
   1  -5   1   25.75    2.81
   1  -5   1   23.75    1.85
  -1   5  -1   23.26    1.71
  -1   5  -1   23.24    2.55
   1  -4   1    5.40    0.60
   1  -4   1    6.49    1.47
  -1   4  -1    5.31    1.23
  -1   4  -1    7.17    0.61
   1  -3   1   23.37    1.48
   1  -3   1   22.35    2.07
   1  -3   1   23.47    2.62
  -1   3  -1   19.11    2.23
  -1   3  -1   23.44    1.46
   1  -2   1   27.11    2.27
   1  -2   1   30.04    1.69
   1  -2   1   24.35    2.49
   1  -2   1   28.32    2.79
  -1   2  -1   27.21    2.31
  -1   2  -1   25.09    2.50
  -1   2  -1   27.43    1.75
   1  -1   1   40.97    3.39
   1  -1   1   45.69    2.78
   1  -1   1   43.66    3.08
   1  -1   1   41.77    3.50
  -1   1  -1   39.86    3.04
  -1   1  -1   43.36    2.79
  -1   1  -1   44.63    3.66
   1   0   1   10.04    0.97
   1   0   1    7.83    0.84
   1   0   1    8.53    0.90
   1   0   1    8.46    1.16
  -1   0  -1    9.60    0.96
  -1   0  -1    8.64    0.92
  -1   0  -1    7.55    1.13
   1   1   1   41.39    2.84
   1   1   1   47.67    2.78
   1   1   1   42.05    3.07
   1   1   1   43.23    3.19
   1   1   1   44.37    3.25
  -1  -1  -1   42.57    3.20
  -1  -1  -1   41.28    3.25
  -1  -1  -1   47.46    2.88
  -1  -1  -1   41.84    3.05
   1   2   1   27.29    2.35
   1   2   1   29.94    2.53
   1   2   1   33.73    2.45
   1   2   1   31.64    1.93
  -1  -2  -1   28.03    2.35
  -1  -2  -1   27.57    1.92
  -1  -2  -1   27.05    2.41
   1   3   1   28.25    2.61
   1   3   1   34.62    2.48
   1   3   1   29.21    2.01
  -1  -3  -1   26.83    1.95
  -1  -3  -1   27.90    2.44
  -1  -3  -1   26.61    2.42
   1   4   1    5.87    0.89
   1   4   1    6.02    1.15
   1   4   1    5.60    0.75
  -1  -4  -1    4.96    0.63
   1   5   1   25.72    2.16
   1   5   1   26.85    2.57
  -1  -5  -1   25.27    2.46
  -1  -5  -1   25.54    2.02
   1   6   1    4.45    1.00
   1   6   1    6.55    1.40
  -1  -6  -1    3.99    1.13
   1   7   1    1.08    0.63
   1   7   1    1.50    0.72
  -1  -7  -1    0.69    0.67
   1   8   1   15.95    2.09
   1   8   1   15.34    2.04
  -1  -8  -1   17.41    2.36
   1   9   1    1.04    0.87
   1   9   1    0.52    0.65
  -1  -9  -1    0.79    0.84
   1  10   1    1.23    0.72
   1  10   1    0.78    1.12
  -1 -10  -1    0.29    1.20
   1  11   1    3.20    1.51
   1  11   1    3.06    1.55
  -1 -11  -1    3.33    1.68
   1  12   1    0.06    1.22
   1  12   1    0.70    1.44
  -1 -12  -1   -0.60    1.73
   1  13   1    0.70    1.29
   1  13   1    0.11    1.59
  -1 -13  -1    4.57    2.41
   2 -12   1   -0.50    1.45
  -2  12  -1    2.25    1.52
   2 -11   1    4.03    1.82
  -2  11  -1    1.71    1.69
   2 -10   1    3.35    1.40
  -2  10  -1    1.35    0.58
  -2  10  -1    0.47    1.34
   2  -9   1    2.58    1.24
  -2   9  -1    0.37    0.68
  -2   9  -1    0.65    0.40
  -2   9  -1    0.91    1.57
   2  -8   1    1.13    0.91
  -2   8  -1   -0.49    0.30
  -2   8  -1    0.35    0.76
  -2   8  -1    0.17    0.51
   2  -7   1    1.87    0.44
   2  -7   1    1.68    1.12
  -2   7  -1    2.08    0.51
  -2   7  -1    1.68    1.05
  -2   7  -1    1.92    0.40
   2  -6   1    5.19    0.57
   2  -6   1    4.93    1.63
  -2   6  -1    3.97    0.53
  -2   6  -1    6.14    1.58
   2  -5   1   33.16    2.04
   2  -5   1   35.33    3.89
  -2   5  -1   30.09    3.33
  -2   5  -1   27.64    2.03
   2  -4   1   47.84    4.67
   2  -4   1   49.70    2.92
  -2   4  -1   44.11    3.04
  -2   4  -1   47.18    4.26
   2  -3   1   63.08    5.46
   2  -3   1   62.97    3.82
  -2   3  -1   58.06    4.87
  -2   3  -1   59.27    3.96
   2  -2   1    0.29    0.32
   2  -2   1    0.19    0.55
  -2   2  -1    0.95    0.55
  -2   2  -1    2.27    0.96
  -2   2  -1    0.45    0.34
   2  -1   1    4.29    0.90
   2  -1   1    3.29    0.77
   2  -1   1    4.80    1.40
   2  -1   1    4.88    1.10
   2  -1   1    3.58    1.17
  -2   1  -1    4.53    1.23
  -2   1  -1    5.98    1.71
  -2   1  -1    6.22    1.12
   2   0   1   36.24    3.28
   2   0   1   36.48    2.97
   2   0   1   34.21    3.52
   2   0   1   34.61    2.84
  -2   0  -1   33.13    2.92
  -2   0  -1   32.91    3.51
  -2   0  -1   37.97    3.04
   2   1   1    5.15    1.07
   2   1   1    4.01    1.11
   2   1   1    4.82    0.93
   2   1   1    6.31    1.45
   2   1   1    5.56    0.79
  -2  -1  -1    4.69    0.94
  -2  -1  -1    5.45    1.24
  -2  -1  -1    5.49    1.63
   2   2   1    0.65    0.29
   2   2   1    0.55    0.38
   2   2   1    1.13    0.60
   2   2   1    0.80    0.64
  -2  -2  -1    0.44    0.44
  -2  -2  -1    0.47    0.48
   2   3   1   65.10    5.10
   2   3   1   72.19    5.17
   2   3   1   65.89    4.52
   2   3   1   72.54    4.30
  -2  -3  -1   56.56    4.21
  -2  -3  -1   63.08    5.25
   2   4   1   47.72    3.04
   2   4   1   47.02    3.98
  -2  -4  -1   42.93    3.93
  -2  -4  -1   36.78    2.95
   2   5   1   34.23    2.48
   2   5   1   33.91    3.31
  -2  -5  -1   26.72    2.33
  -2  -5  -1   32.14    3.30
   2   6   1    5.45    1.00
   2   6   1    4.00    1.30
  -2  -6  -1    5.44    1.46
  -2  -6  -1    4.24    0.79
   2   7   1    1.02    0.87
   2   7   1    1.68    0.62
  -2  -7  -1    1.41    0.94
   2   8   1   -1.10    0.75
   2   8   1    0.43    0.78
  -2  -8  -1    1.07    0.91
   2   9   1    0.88    1.04
   2   9   1    1.13    0.99
  -2  -9  -1    1.95    1.19
   2  10   1    3.93    1.19
   2  10   1    5.07    1.39
  -2 -10  -1    2.82    1.45
   2  11   1    6.66    1.75
   2  11   1    4.06    1.53
  -2 -11  -1    4.01    1.99
   2  12   1    1.06    1.55
   2  12   1    2.58    1.35
  -2 -12  -1    0.59    1.81
   3 -11   1   -0.45    1.46
  -3  11  -1    0.79    1.76
   3 -10   1    4.30    2.13
  -3  10  -1    3.20    2.41
   3  -9   1    8.36    2.71
   3  -8   1    4.29    1.69
  -3   8  -1    1.39    1.63
   3  -7   1    3.34    1.65
  -3   7  -1    0.02    1.17
   3  -6   1    2.17    1.44
  -3   6  -1    3.94    1.64
   3  -5   1    2.55    1.31
   3  -5   1    1.34    0.33
   3  -5   1    1.74    0.37
  -3   5  -1    1.71    0.50
  -3   5  -1    1.68    1.19
   3  -4   1    4.24    0.59
   3  -4   1    3.88    0.78
   3  -4   1    3.11    1.41
  -3   4  -1    2.43    1.14
  -3   4  -1    3.56    0.81
   3  -3   1    2.81    0.74
   3  -3   1    2.00    1.09
   3  -3   1    1.92    0.62
  -3   3  -1    2.66    0.72
  -3   3  -1    2.11    1.26
  -3   3  -1    1.63    0.95
   3  -2   1   31.32    3.80
   3  -2   1   31.83    2.73
   3  -2   1   31.33    2.73
  -3   2  -1   36.37    4.41
  -3   2  -1   28.12    2.72
  -3   2  -1   31.26    3.29
   3  -1   1   16.02    2.49
   3  -1   1   13.13    1.70
  -3   1  -1   13.69    1.88
  -3   1  -1   13.70    3.13
  -3   1  -1   19.43    2.29
   3   0   1    0.32    0.46
  -3   0  -1    0.18    0.47
  -3   0  -1    0.90    0.49
  -3   0  -1    0.04    0.49
   3   1   1   14.29    1.91
   3   1   1   14.89    1.73
  -3  -1  -1   13.91    2.16
  -3  -1  -1   15.90    2.60
  -3  -1  -1   16.53    2.04
   3   2   1   27.52    2.71
   3   2   1   29.58    3.10
   3   2   1   31.59    2.57
  -3  -2  -1   34.26    3.45
  -3  -2  -1   24.40    3.43
   3   3   1    2.55    0.79
   3   3   1    1.31    0.82
   3   3   1    1.36    0.52
  -3  -3  -1    1.04    0.97
   3   4   1    4.02    0.75
   3   4   1    1.49    0.87
   3   4   1    3.58    1.44
  -3  -4  -1    3.33    1.26
   3   5   1   -0.22    0.94
   3   5   1    2.20    0.78
   3   5   1    1.96    0.50
  -3  -5  -1    1.99    1.14
   3   6   1    3.52    0.83
   3   6   1    2.32    1.21
  -3  -6  -1    2.81    1.48
   3   7   1    2.43    0.72
   3   7   1    3.34    1.24
  -3  -7  -1    0.91    1.34
   3   8   1    3.45    1.37
   3   8   1    3.10    1.06
  -3  -8  -1    3.06    1.70
   3   9   1    6.19    1.95
   3   9   1    9.39    1.74
  -3  -9  -1    3.96    2.25
   3  10   1    3.18    1.28
   3  10   1    4.04    1.88
  -3 -10  -1    1.97    1.69
   3  11   1    3.34    1.42
  -3 -11  -1    2.77    1.81
   4 -10   1    1.51    1.88
  -4  10  -1   -3.33    2.17
   4  -9   1    3.70    1.90
  -4   9  -1    1.07    1.77
   4  -8   1    5.08    2.44
  -4   8  -1   12.89    3.08
   4  -7   1   10.17    2.76
  -4   7  -1    4.46    1.90
   4  -6   1    6.11    1.95
  -4   6  -1    5.25    2.28
   4  -5   1   15.31    1.54
   4  -5   1   21.13    3.60
  -4   5  -1   16.02    3.46
   4  -4   1    0.82    1.09
   4  -4   1    2.12    0.68
   4  -4   1   -0.56    0.54
  -4   4  -1    0.27    0.89
   4  -3   1    0.17    0.58
   4  -3   1    0.98    1.11
  -4   3  -1    1.26    1.55
  -4   3  -1    0.14    0.67
   4  -2   1   11.10    1.63
   4  -2   1   13.74    3.29
  -4   2  -1   12.66    3.61
  -4   2  -1   11.12    2.90
  -4   2  -1   13.04    2.36
   4  -1   1    5.76    1.40
   4  -1   1    5.15    2.06
  -4   1  -1    7.68    1.79
  -4   1  -1    6.27    2.48
  -4   1  -1    6.18    1.83
   4   0   1    2.61    1.08
   4   0   1    3.11    1.05
  -4   0  -1    1.99    1.17
  -4   0  -1    1.38    0.94
  -4   0  -1    0.04    2.19
   4   1   1    7.95    1.84
   4   1   1    6.50    1.39
  -4  -1  -1    5.61    1.51
  -4  -1  -1    8.99    2.76
   4   2   1   12.53    1.66
   4   2   1    9.64    2.25
  -4  -2  -1    8.39    2.70
   4   3   1    0.12    0.57
   4   3   1    0.54    0.94
  -4  -3  -1   -1.43    0.98
   4   4   1    1.05    0.58
   4   4   1    0.08    0.86
  -4  -4  -1    0.33    1.45
   4   5   1   20.51    2.05
   4   5   1   19.19    2.85
  -4  -5  -1   17.93    3.02
   4   6   1    4.55    1.46
   4   6   1    3.52    0.92
  -4  -6  -1    1.47    1.56
   4   7   1    6.04    1.28
   4   7   1    8.17    2.80
  -4  -7  -1    3.74    2.02
   4   8   1    7.42    2.24
   4   8   1    8.04    1.44
  -4  -8  -1    5.56    2.66
   4   9   1    2.75    1.14
   4   9   1    5.92    2.23
  -4  -9  -1    2.49    2.24
   4  10   1   -0.26    1.83
  -4 -10  -1   -0.90    2.17
   5  -8   1   -0.59    1.53
  -5   8  -1    0.09    2.16
   5  -7   1    8.79    2.71
  -5   7  -1    5.04    3.06
   5  -6   1   10.57    2.84
  -5   6  -1    9.72    3.07
   5  -5   1    0.52    0.90
   5  -5   1    5.34    2.00
  -5   5  -1    0.20    1.57
   5  -4   1   10.42    1.76
   5  -4   1   13.29    4.25
  -5   4  -1   17.19    3.63
   5  -3   1   -0.20    0.62
   5  -3   1    0.54    1.34
  -5   3  -1   -0.86    1.34
   5  -2   1   30.36    3.27
   5  -2   1   32.82    4.83
  -5   2  -1   33.10    5.48
  -5   2  -1   31.86    4.20
   5  -1   1   21.95    2.81
   5  -1   1   20.32    3.61
   5  -1   1   18.81    2.92
  -5   1  -1   22.80    3.18
  -5   1  -1   24.97    4.45
   5   0   1    0.00    0.88
   5   0   1    2.49    1.40
   5   0   1    0.75    0.80
  -5   0  -1    0.56    1.18
  -5   0  -1    1.50    1.23
   5   1   1   25.02    3.77
   5   1   1   27.59    2.92
   5   1   1   24.99    3.29
  -5  -1  -1   25.55    3.40
  -5  -1  -1   24.70    5.49
   5   2   1   39.43    4.14
  -5  -2  -1   27.87    4.68
   5   3   1    1.55    0.95
   5   3   1    0.12    0.72
  -5  -3  -1    3.37    1.53
   5   4   1   16.32    2.50
   5   4   1   14.24    1.89
  -5  -4  -1   11.29    3.19
   5   5   1    3.10    1.23
   5   5   1    2.31    0.94
  -5  -5  -1   -0.43    1.71
   5   6   1    7.78    1.41
   5   6   1    4.87    2.19
  -5  -6  -1    3.89    2.42
   5   7   1   20.92    2.95
  -5  -7  -1   10.19    3.88
  -5  -8  -1    6.09    3.33
   6  -3   1    3.29    1.41
   6  -3   1    6.47    2.55
   6  -3   1    3.08    1.68
  -6   3  -1    7.10    2.50
   6  -2   1    0.61    1.10
   6  -2   1    5.80    1.75
  -6   2  -1    2.96    1.83
   6  -1   1    2.46    1.15
   6  -1   1    4.96    2.30
   6  -1   1    1.55    1.21
  -6   1  -1    1.66    1.78
  -6   1  -1    4.69    2.20
   6   0   1    4.55    1.74
   6   0   1   -0.61    1.05
   6   0   1    0.14    0.97
  -6   0  -1   -2.06    1.75
  -6   0  -1    0.56    1.63
   6   1   1    3.36    1.70
   6   1   1    1.68    1.21
  -6  -1  -1    2.61    2.85
   6   2   1    2.19    1.20
   6   2   1   -1.22    1.14
   6   2   1    2.50    1.68
  -6  -2  -1   -1.74    1.87
   6   3   1    6.76    1.42
   6   3   1    8.55    2.27
   6   3   1    3.60    2.41
  -6  -3  -1    0.58    2.44
  -6  -3   2   -0.43    2.37
   6   3  -2    1.49    1.20
   6   3  -2    2.08    1.49
   6   3  -2    4.59    1.91
  -6  -2   2   -1.25    2.63
   6   2  -2    3.03    1.45
   6   2  -2    0.43    1.73
   6   2  -2   -0.03    1.17
   6   1  -2    2.07    1.50
   6   1  -2    3.56    1.33
  -6   0   2   -0.27    1.55
  -6   0   2    1.39    2.13
   6   0  -2    1.56    1.77
   6   0  -2    0.27    0.95
   6   0  -2    0.34    1.07
  -6   1   2    1.48    2.00
   6  -1  -2    2.56    2.32
   6  -1  -2    2.36    1.23
   6  -1  -2    2.23    1.49
  -6   2   2    2.12    1.95
   6  -2  -2    1.91    1.17
   6  -2  -2    2.66    1.30
   6  -2  -2   -1.24    1.38
  -6   3   2   -0.21    1.83
   6  -3  -2   -1.04    0.98
   6  -3  -2   -2.06    1.05
   6  -3  -2    4.41    2.43
  -5  -8   2   -2.70    2.84
   5   8  -2   -0.86    0.88
  -5  -7   2   14.80    3.86
   5   7  -2   20.15    2.18
   5   7  -2    9.99    3.10
  -5  -6   2    6.94    2.99
   5   6  -2    9.35    1.75
   5   6  -2   13.20    3.05
  -5  -5   2    2.29    1.92
   5   5  -2    3.53    1.07
   5   5  -2    2.13    1.47
  -5  -4   2    9.41    2.96
   5   4  -2   11.38    2.09
   5   4  -2   17.65    3.40
  -5  -3   2   17.01    4.13
   5   3  -2   14.82    2.29
   5   3  -2   17.07    3.20
  -5  -2   2    9.64    2.92
   5   2  -2    7.62    2.05
   5   2  -2   11.53    2.16
   5   2  -2    9.73    2.67
  -5  -1   2    2.52    1.32
  -5  -1   2    4.99    1.79
  -5  -1   2    3.91    1.79
   5   1  -2    2.25    1.69
   5   1  -2    0.79    1.13
   5   1  -2    4.01    1.54
  -5   0   2    0.74    0.95
  -5   0   2    1.50    1.10
  -5   0   2   -2.03    1.47
   5   0  -2   -0.38    0.67
   5   0  -2   -0.51    1.22
  -5   1   2    2.95    1.35
  -5   1   2    2.66    1.61
  -5   1   2    1.81    1.35
   5  -1  -2    1.34    1.49
   5  -1  -2    3.46    1.22
   5  -1  -2    4.47    1.36
  -5   2   2    9.25    2.34
  -5   2   2    8.10    2.10
   5  -2  -2    7.64    1.92
   5  -2  -2    9.39    2.36
   5  -2  -2    8.82    2.63
  -5   3   2   12.11    3.13
  -5   3   2   12.85    2.47
   5  -3  -2   13.50    2.33
   5  -3  -2   16.65    2.95
  -5   4   2   12.45    2.22
  -5   4   2   11.87    3.19
   5  -4  -2   14.08    1.87
   5  -4  -2   14.55    3.48
  -5   5   2    3.72    2.04
   5  -5  -2    0.99    0.91
   5  -5  -2    2.73    1.67
  -5   6   2    4.53    2.69
   5  -6  -2    6.50    2.39
  -5   7   2   10.79    3.09
   5  -7  -2   12.48    3.89
  -5   8   2    0.07    1.98
   5  -8  -2   -1.84    1.62
  -4 -10   2    1.42    2.89
   4  10  -2   -2.25    1.37
   4  10  -2    2.44    1.39
  -4  -9   2    2.37    2.78
   4   9  -2    7.06    2.09
  -4  -8   2    2.08    2.09
   4   8  -2    7.37    1.80
   4   8  -2    5.83    1.25
  -4  -7   2    8.73    2.83
   4   7  -2   11.91    3.06
   4   7  -2    7.94    1.65
  -4  -6   2   11.71    3.18
   4   6  -2   11.73    2.81
   4   6  -2   14.11    1.82
  -4  -5   2   10.98    2.89
   4   5  -2   11.80    1.68
   4   5  -2   10.73    2.68
  -4  -4   2    1.91    1.51
  -4  -4   2    2.54    1.33
   4   4  -2    1.75    1.12
   4   4  -2    2.75    0.87
  -4  -3   2    9.71    2.44
  -4  -3   2    5.57    1.89
   4   3  -2    5.87    1.95
   4   3  -2    5.84    1.44
  -4  -2   2    6.82    1.92
  -4  -2   2    9.37    2.57
   4   2  -2    7.01    1.91
   4   2  -2    6.79    1.55
  -4  -1   2   -0.38    0.72
  -4  -1   2    0.64    0.98
   4   1  -2    0.97    0.94
   4   1  -2    0.65    0.83
   4   1  -2    0.86    0.51
  -4   0   2   17.32    3.78
  -4   0   2   16.34    3.02
  -4   0   2   15.86    2.87
   4   0  -2   17.04    3.54
   4   0  -2   14.96    2.21
   4   0  -2   16.23    2.29
  -4   1   2    0.31    0.60
  -4   1   2    1.06    0.93
   4  -1  -2    0.09    0.57
  -4   2   2    7.57    2.81
  -4   2   2    5.86    1.77
  -4   2   2    6.26    1.62
   4  -2  -2    5.56    1.40
   4  -2  -2    7.47    2.51
  -4   3   2    5.10    1.35
  -4   3   2    4.19    1.84
   4  -3  -2    7.82    2.47
   4  -3  -2    5.27    1.34
  -4   4   2    3.02    1.38
  -4   4   2    1.36    0.89
   4  -4  -2    1.20    0.69
   4  -4  -2    1.64    1.28
  -4   5   2   10.16    1.57
  -4   5   2   14.81    2.87
   4  -5  -2    9.53    1.39
   4  -5  -2    9.26    2.63
  -4   6   2   11.40    3.12
   4  -6  -2   16.79    2.94
   4  -6  -2   16.25    1.46
  -4   7   2    6.10    1.11
  -4   7   2    8.01    2.57
   4  -7  -2    7.36    2.54
   4  -7  -2    6.50    0.82
  -4   8   2    6.07    2.44
   4  -8  -2    5.68    2.32
  -4   9   2    4.75    2.35
   4  -9  -2    6.09    1.96
  -4  10   2   -1.23    1.80
   4 -10  -2    3.21    1.80
  -3 -11   2    1.18    2.22
   3  11  -2    5.00    1.54
   3  11  -2   -0.46    1.25
  -3 -10   2    2.45    1.86
   3  10  -2    2.02    1.45
   3  10  -2    3.52    1.53
  -3  -9   2    2.24    1.63
   3   9  -2    2.34    1.05
   3   9  -2    3.00    1.61
  -3  -8   2   -0.20    1.15
   3   8  -2    1.30    0.67
  -3  -7   2   11.88    2.66
   3   7  -2   10.67    2.52
   3   7  -2   12.61    1.62
  -3  -6   2    2.97    1.56
   3   6  -2    4.95    1.08
   3   6  -2    6.28    1.89
  -3  -5   2    3.34    1.43
   3   5  -2    3.11    0.80
   3   5  -2    3.84    1.34
  -3  -4   2    3.86    1.54
  -3  -4   2    4.31    1.47
   3   4  -2    2.75    1.29
   3   4  -2    3.55    0.86
  -3  -3   2    2.63    1.22
  -3  -3   2    0.85    0.86
   3   3  -2    1.25    0.55
   3   3  -2    0.85    0.70
  -3  -2   2   62.77    5.67
  -3  -2   2   61.83    5.51
   3   2  -2   66.09    4.75
   3   2  -2   63.49    5.34
  -3  -1   2   59.32    5.12
  -3  -1   2   62.08    4.97
  -3  -1   2   53.96    5.42
   3   1  -2   60.98    4.98
   3   1  -2   62.73    4.62
  -3   0   2    1.25    0.77
  -3   0   2    0.93    0.77
  -3   0   2    1.23    1.07
   3   0  -2    0.53    0.77
   3   0  -2   -0.09    0.48
   3   0  -2    0.54    0.56
  -3   1   2   56.93    5.58
  -3   1   2   55.87    4.87
  -3   1   2   54.27    4.45
   3  -1  -2   50.05    5.03
  -3   2   2   64.92    5.42
  -3   2   2   56.26    4.64
  -3   2   2   64.58    6.27
   3  -2  -2   61.55    5.80
  -3   3   2    1.21    0.84
  -3   3   2    1.10    0.58
   3  -3  -2    1.81    0.64
   3  -3  -2    1.38    1.05
  -3   4   2    2.15    1.03
  -3   4   2    1.55    0.77
   3  -4  -2    4.13    0.78
   3  -4  -2    2.17    1.21
  -3   5   2    2.68    1.17
  -3   5   2    1.74    0.75
   3  -5  -2    2.78    1.31
  -3   6   2    5.96    1.97
  -3   6   2    4.84    0.92
   3  -6  -2    4.44    0.77
   3  -6  -2    3.49    1.63
  -3   7   2    9.30    1.19
  -3   7   2    7.45    2.25
   3  -7  -2   10.92    2.78
   3  -7  -2   12.93    1.17
  -3   8   2    0.41    0.52
  -3   8   2    1.19    1.07
   3  -8  -2    0.95    0.48
   3  -8  -2    1.05    1.24
  -3   9   2    2.42    1.46
   3  -9  -2    1.77    1.14
  -3  10   2    4.82    1.85
   3 -10  -2    3.84    2.06
  -3  11   2    1.66    1.94
   3 -11  -2    1.50    1.88
  -2 -12   2   -0.14    1.89
   2  12  -2    5.38    1.58
  -2 -11   2   -2.17    1.39
   2  11  -2    2.58    1.09
   2  11  -2    2.05    1.30
  -2 -10   2    5.86    1.92
   2  10  -2    4.30    1.42
   2  10  -2    2.01    1.42
  -2  -9   2    2.52    1.28
   2   9  -2    0.62    0.97
   2   9  -2    1.27    1.00
  -2  -8   2    0.96    1.09
   2   8  -2    0.16    0.83
   2   8  -2    3.32    0.94
  -2  -7   2    1.91    1.06
   2   7  -2    1.71    0.95
   2   7  -2    1.98    0.81
  -2  -6   2    6.12    1.58
   2   6  -2    4.47    0.98
   2   6  -2    7.06    1.75
  -2  -5   2   25.40    3.01
  -2  -5   2   18.83    2.47
   2   5  -2   27.05    2.20
   2   5  -2   29.39    3.02
  -2  -4   2   28.03    3.13
  -2  -4   2   23.26    2.20
  -2  -4   2   25.08    2.69
   2   4  -2   29.07    2.25
   2   4  -2   27.75    2.91
   2   4  -2   33.34    2.66
  -2  -3   2   32.92    3.23
  -2  -3   2   36.46    3.58
  -2  -3   2   32.39    2.71
   2   3  -2   35.68    3.08
   2   3  -2   38.06    3.13
   2   3  -2   41.67    3.53
   2   3  -2   40.83    2.81
  -2  -2   2   14.70    1.86
  -2  -2   2   12.04    1.69
  -2  -2   2   10.36    1.23
   2   2  -2   15.06    1.38
   2   2  -2   11.59    1.60
   2   2  -2   12.13    1.48
  -2  -1   2    3.14    0.98
  -2  -1   2    2.08    0.68
  -2  -1   2    1.90    0.76
   2   1  -2    2.42    0.84
   2   1  -2    2.33    0.61
   2   1  -2    2.13    0.96
   2   1  -2    2.09    0.65
   2   1  -2    1.98    0.72
  -2   0   2   -0.37    0.42
  -2   0   2   -0.15    0.29
   2   0  -2   -0.10    0.31
   2   0  -2    0.51    0.43
   2   0  -2    0.44    0.49
   2   0  -2    0.84    0.48
  -2   1   2    2.14    0.92
  -2   1   2    2.09    0.68
  -2   1   2    2.17    0.77
   2  -1  -2    1.72    1.01
   2  -1  -2    1.58    0.73
   2  -1  -2    1.25    0.63
  -2   2   2   14.76    1.91
  -2   2   2   16.02    1.58
   2  -2  -2   15.88    1.47
   2  -2  -2   13.65    2.04
  -2   3   2   38.38    3.58
  -2   3   2   35.26    2.76
   2  -3  -2   36.97    3.79
   2  -3  -2   37.42    2.59
  -2   4   2   21.18    2.62
  -2   4   2   21.20    1.87
   2  -4  -2   24.72    1.74
   2  -4  -2   23.81    2.96
  -2   5   2   19.22    2.66
  -2   5   2   22.18    1.85
   2  -5  -2   22.57    3.04
   2  -5  -2   25.63    1.81
  -2   6   2    3.99    0.78
  -2   6   2    4.80    1.46
   2  -6  -2    6.05    1.89
   2  -6  -2    5.86    0.78
  -2   7   2    1.34    1.09
  -2   7   2    1.78    0.54
   2  -7  -2    3.86    1.34
  -2   8   2    0.64    0.52
  -2   8   2   -0.88    0.71
   2  -8  -2    1.22    0.70
   2  -8  -2    0.41    0.79
  -2   9   2    3.03    1.46
  -2   9   2    2.81    1.30
  -2   9   2    1.23    0.63
   2  -9  -2    3.26    0.87
   2  -9  -2    3.56    1.50
  -2  10   2   -0.80    1.36
  -2  10   2    2.07    0.84
   2 -10  -2    4.82    1.99
  -2  11   2    2.08    1.53
  -2  11   2    1.19    0.78
   2 -11  -2    2.54    1.49
  -2  12   2   -3.11    1.73
   2 -12  -2    2.16    2.13
  -1 -13   2   10.77    3.05
   1  13  -2    5.52    2.43
  -1 -12   2    8.47    2.86
   1  12  -2   11.10    2.66
   1  12  -2   12.92    2.68
  -1 -11   2    0.77    1.23
   1  11  -2   -0.49    1.12
   1  11  -2    1.59    1.35
  -1 -10   2    4.90    1.66
   1  10  -2    6.47    1.62
   1  10  -2    4.17    1.31
  -1  -9   2    9.52    1.72
   1   9  -2   10.46    2.12
   1   9  -2   11.16    2.10
  -1  -8   2   40.51    3.78
   1   8  -2   35.97    3.71
   1   8  -2   40.29    3.71
  -1  -7   2    5.13    1.27
   1   7  -2    4.27    1.11
   1   7  -2    4.97    1.28
  -1  -6   2   12.82    1.62
   1   6  -2   11.21    1.45
   1   6  -2   11.98    1.69
  -1  -5   2   11.12    1.21
  -1  -5   2   12.54    1.50
   1   5  -2   12.35    1.35
   1   5  -2   11.84    1.64
   1   5  -2   11.99    1.37
  -1  -4   2   41.60    3.74
  -1  -4   2   44.02    3.32
  -1  -4   2   43.57    3.08
   1   4  -2   44.07    3.60
   1   4  -2   47.66    3.28
   1   4  -2   43.02    3.13
  -1  -3   2    8.12    0.84
  -1  -3   2    8.24    1.01
  -1  -3   2    7.67    1.73
   1   3  -2    7.43    0.82
   1   3  -2    8.26    0.88
   1   3  -2    7.63    1.19
   1   3  -2    8.87    1.62
  -1  -2   2    2.47    0.48
  -1  -2   2    2.96    0.77
  -1  -2   2    3.27    0.56
   1   2  -2    3.17    0.46
   1   2  -2    2.95    0.76
   1   2  -2    3.66    0.53
   1   2  -2    1.41    0.56
  -1  -1   2   19.54    1.84
  -1  -1   2   18.91    1.68
  -1  -1   2   19.05    1.51
   1   1  -2   20.44    1.68
   1   1  -2   22.60    1.75
   1   1  -2   19.43    1.80
  -1   0   2  158.04    9.73
  -1   0   2  158.68    9.51
  -1   0   2  153.66    9.55
   1   0  -2  160.46    9.74
   1   0  -2  159.64    9.49
   1   0  -2  155.36    9.53
   1   0  -2  148.65    9.55
  -1   1   2   18.80    1.51
  -1   1   2   18.68    1.78
  -1   1   2   16.94    1.75
   1  -1  -2   18.51    1.96
   1  -1  -2   21.14    1.51
   1  -1  -2   19.66    1.78
   1  -1  -2   19.53    1.85
  -1   2   2    1.83    0.63
  -1   2   2    2.57    0.72
  -1   2   2    2.59    0.39
   1  -2  -2    2.93    0.37
   1  -2  -2    2.21    0.68
   1  -2  -2    1.44    0.64
  -1   3   2    6.05    1.06
  -1   3   2    7.71    0.74
   1  -3  -2    7.68    1.12
   1  -3  -2    9.40    2.01
   1  -3  -2    7.24    0.69
  -1   4   2   42.63    2.84
  -1   4   2   39.75    3.57
   1  -4  -2   42.46    3.77
   1  -4  -2   44.35    2.89
  -1   5   2   11.56    1.69
  -1   5   2   12.79    1.17
   1  -5  -2   11.96    1.24
   1  -5  -2   14.03    1.93
  -1   6   2    9.65    2.05
  -1   6   2   13.68    1.28
   1  -6  -2   15.18    2.12
   1  -6  -2   12.83    1.36
  -1   7   2    5.09    1.58
  -1   7   2    4.71    0.90
   1  -7  -2    6.43    1.16
   1  -7  -2    4.12    1.39
  -1   8   2   38.41    3.10
  -1   8   2   34.03    4.53
   1  -8  -2   51.85    4.75
  -1   9   2    4.67    1.75
  -1   9   2    6.16    1.21
   1  -9  -2    9.15    2.35
  -1  10   2    4.69    1.10
  -1  10   2    3.42    1.71
   1 -10  -2    7.00    2.15
  -1  11   2   -0.60    1.17
  -1  11   2    3.99    1.18
   1 -11  -2   -1.88    1.03
  -1  12   2    7.43    2.48
  -1  12   2    8.20    2.55
   1 -12  -2   14.66    3.06
  -1  13   2    8.11    1.86
  -1  13   2    6.99    2.45
   1 -13  -2   13.20    3.61
   0 -13   2   -0.10    1.60
   0  13  -2   -0.65    1.49
   0  13  -2   -1.57    1.86
   0 -12   2    4.82    1.58
   0  12  -2    3.99    1.28
   0  12  -2    0.12    1.54
   0 -11   2   -0.19    0.88
   0  11  -2   -1.64    0.83
   0 -10   2   20.19    2.92
   0  10  -2   21.99    2.33
   0  10  -2   13.08    2.86
   0  -9   2    8.55    2.07
   0   9  -2    9.02    1.32
   0   9  -2    5.75    1.55
   0  -8   2    3.44    1.11
   0   8  -2    3.81    1.00
   0   8  -2    2.14    1.00
   0  -7   2    2.57    0.94
   0   7  -2    2.21    0.74
   0   7  -2    1.48    0.77
   0  -6   2    3.04    0.94
   0  -6   2    2.52    0.80
   0   6  -2    4.34    0.87
   0   6  -2    3.05    0.98
   0   6  -2    3.15    0.80
   0  -5   2   81.27    5.63
   0  -5   2   98.69    6.07
   0   5  -2   83.36    5.59
   0   5  -2   83.73    5.87
   0   5  -2   85.64    5.83
   0   5  -2   69.48    6.11
   0  -4   2   49.61    3.47
   0  -4   2   54.23    3.70
   0  -4   2   44.37    3.39
   0   4  -2   45.82    3.38
   0   4  -2   47.60    3.56
   0  -3   2   82.98    5.41
   0  -3   2   90.65    5.48
   0  -3   2   92.92    5.63
   0   3  -2   85.63    5.41
   0   3  -2   74.86    5.50
   0   3  -2   88.63    5.56
   0   3  -2   87.17    5.55
   0  -2   2    7.94    0.82
   0  -2   2    8.28    0.78
   0  -2   2    7.58    0.80
   0   2  -2    6.02    0.75
   0   2  -2    7.08    0.72
   0   2  -2    7.69    0.80
   0   2  -2    8.99    0.83
   0  -1   2    0.05    0.08
   0  -1   2   -0.06    0.07
   0  -1   2    0.01    0.06
   0   1  -2    0.10    0.07
   0   1  -2   -0.01    0.07
   0   1  -2   -0.03    0.06
   0   1   2    0.00    0.06
   0   1   2    0.12    0.08
   0   1   2   -0.01    0.06
   0  -1  -2   -0.04    0.05
   0  -1  -2    0.00    0.06
   0  -1  -2   -0.08    0.06
   0   2   2    7.58    0.80
   0   2   2    8.26    0.77
   0   2   2    7.55    0.82
   0  -2  -2    9.33    0.88
   0  -2  -2    7.46    0.76
   0  -2  -2    7.52    0.77
   0   3   2   81.22    5.59
   0   3   2   87.08    5.58
   0   3   2   86.99    5.46
   0  -3  -2   84.62    5.47
   0  -3  -2   97.91    5.72
   0  -3  -2   82.44    5.47
   0   4   2   48.39    3.34
   0   4   2   46.03    3.48
   0   4   2   42.09    3.46
   0  -4  -2   48.24    3.57
   0  -4  -2   49.20    3.65
   0   5   2   79.58    5.99
   0   5   2   89.30    5.82
   0  -5  -2   96.17    6.25
   0  -5  -2   85.84    5.89
   0  -5  -2   85.70    5.83
   0   6   2    4.67    0.98
   0   6   2    3.24    0.94
   0  -6  -2    4.61    1.21
   0   7   2    3.43    0.71
   0   7   2    1.83    0.73
   0  -7  -2    1.10    0.86
   0   8   2    0.55    0.73
   0   8   2    1.28    0.49
   0  -8  -2    1.46    0.78
   0   9   2    7.77    2.11
   0   9   2    6.09    1.26
   0  -9  -2   12.33    2.10
   0  10   2   17.70    2.45
   0  10   2   14.38    2.91
   0 -10  -2   18.85    2.82
   0  11   2    0.77    0.95
   0  11   2    1.62    1.33
   0 -11  -2    0.06    1.09
   0  12   2    1.00    1.10
   0  12   2    0.49    1.43
   0  13   2   -3.24    1.66
   0  13   2   -2.79    1.31
   0 -13  -2    0.00    1.76
   1 -13   2    9.96    2.70
  -1  13  -2   14.18    3.20
   1 -12   2   13.15    3.40
  -1  12  -2    9.81    1.67
  -1  12  -2   10.21    3.11
   1 -11   2    1.66    1.28
  -1  11  -2   -0.17    1.10
  -1  11  -2    2.31    0.88
   1 -10   2    5.60    2.05
  -1  10  -2    5.37    1.72
  -1  10  -2    4.54    1.12
   1  -9   2   10.13    2.43
  -1   9  -2    9.03    1.15
  -1   9  -2    8.70    1.89
   1  -8   2   47.61    4.71
  -1   8  -2   37.91    4.13
  -1   8  -2   38.12    2.93
  -1   8  -2   38.60    3.29
   1  -7   2    4.94    1.59
  -1   7  -2    4.80    0.77
  -1   7  -2    2.69    0.93
   1  -6   2   13.48    2.07
   1  -6   2   11.66    1.20
  -1   6  -2   14.52    1.90
  -1   6  -2   10.49    1.27
  -1   6  -2   12.30    1.12
   1  -5   2   12.82    1.90
   1  -5   2   10.83    1.07
  -1   5  -2   10.07    1.84
  -1   5  -2   13.45    1.21
  -1   5  -2   12.02    1.00
   1  -4   2   40.40    2.64
   1  -4   2   41.95    3.77
  -1   4  -2   43.92    2.57
  -1   4  -2   40.48    2.71
  -1   4  -2   38.33    3.44
   1  -3   2    6.39    1.57
   1  -3   2    7.71    0.54
   1  -3   2    7.95    1.05
  -1   3  -2    7.36    1.22
  -1   3  -2    7.23    0.52
  -1   3  -2    5.61    1.24
   1  -2   2    2.08    0.58
   1  -2   2    2.75    0.96
   1  -2   2    1.79    0.18
   1  -2   2    2.49    0.82
  -1   2  -2    2.23    0.87
  -1   2  -2    2.33    0.63
  -1   2  -2    2.53    0.79
   1  -1   2   18.60    1.39
   1  -1   2   20.06    1.36
   1  -1   2   18.88    1.94
   1  -1   2   19.18    2.06
   1  -1   2   19.63    1.63
  -1   1  -2   20.95    1.43
  -1   1  -2   18.03    1.63
  -1   1  -2   18.69    2.08
   1   0   2  158.58    9.35
   1   0   2  158.56    9.45
   1   0   2  163.74    9.35
   1   0   2  158.64    9.98
  -1   0  -2  150.62    9.34
  -1   0  -2  157.60    9.34
  -1   0  -2  149.66    9.93
   1   1   2   19.02    1.72
   1   1   2   18.24    1.38
   1   1   2   19.81    1.84
   1   1   2   18.80    1.30
   1   1   2   17.93    1.60
  -1  -1  -2   19.63    1.62
  -1  -1  -2   20.33    1.39
  -1  -1  -2   18.99    1.85
   1   2   2    2.95    0.73
   1   2   2    2.45    0.29
   1   2   2    2.50    0.64
   1   2   2    2.98    0.71
  -1  -2  -2    2.25    0.29
  -1  -2  -2    2.17    0.59
  -1  -2  -2    2.38    0.71
   1   3   2    8.10    0.73
   1   3   2    7.39    1.10
  -1  -3  -2    7.57    0.69
  -1  -3  -2    6.85    1.00
  -1  -3  -2    6.86    1.07
   1   4   2   41.36    3.47
   1   4   2   48.96    3.49
   1   4   2   41.20    3.00
  -1  -4  -2   42.73    3.49
  -1  -4  -2   43.99    2.89
   1   5   2   11.96    1.31
   1   5   2   11.95    1.59
  -1  -5  -2   13.23    1.60
  -1  -5  -2   12.00    1.17
   1   6   2   12.63    1.70
   1   6   2   13.64    1.56
  -1  -6  -2   13.81    1.77
  -1  -6  -2   11.57    1.30
   1   7   2    5.13    1.33
   1   7   2    3.14    0.99
  -1  -7  -2    5.21    1.38
   1   8   2   41.17    3.85
   1   8   2   41.05    3.72
  -1  -8  -2   38.96    3.90
   1   9   2   10.14    2.00
   1   9   2    7.41    1.55
  -1  -9  -2    7.16    1.85
   1  10   2    2.98    1.46
   1  10   2    5.35    2.26
  -1 -10  -2    3.53    1.62
   1  11   2    1.08    1.26
   1  11   2    1.44    1.04
  -1 -11  -2    0.47    1.37
   1  12   2   10.45    2.26
   1  12   2    9.40    2.46
  -1 -12  -2    7.86    2.45
   1  13   2   -0.54    2.22
   1  13   2    6.05    1.96
  -1 -13  -2    7.87    2.32
   2 -12   2    2.87    1.71
  -2  12  -2   -0.61    1.61
  -2  11  -2    1.57    1.45
   2 -10   2    3.56    1.49
  -2  10  -2    5.90    1.98
  -2  10  -2    2.49    0.54
   2  -9   2    4.61    1.74
  -2   9  -2    4.63    1.77
  -2   9  -2    3.09    0.63
  -2   9  -2    1.68    0.44
   2  -8   2    2.80    1.36
  -2   8  -2    0.89    0.34
  -2   8  -2   -0.26    0.83
   2  -7   2    1.79    1.01
  -2   7  -2    2.35    1.17
   2  -6   2    6.25    1.85
  -2   6  -2    4.97    1.53
   2  -5   2   22.27    2.94
  -2   5  -2   23.75    2.83
   2  -4   2   23.08    2.99
   2  -4   2   27.87    1.60
  -2   4  -2   23.81    1.67
  -2   4  -2   24.83    2.80
   2  -3   2   36.59    2.31
   2  -3   2   35.69    2.38
   2  -3   2   32.52    3.69
  -2   3  -2   34.44    2.44
  -2   3  -2   35.82    4.15
  -2   3  -2   37.30    3.37
   2  -2   2   13.14    2.07
   2  -2   2   13.64    1.27
   2  -2   2   15.64    1.36
  -2   2  -2   15.17    1.39
  -2   2  -2   14.86    1.86
  -2   2  -2   15.40    2.42
   2  -1   2    2.14    0.55
   2  -1   2    2.89    0.71
   2  -1   2    2.40    0.72
  -2   1  -2    1.96    1.03
  -2   1  -2    2.12    0.71
   2   0   2    0.98    0.72
   2   0   2    0.39    0.37
   2   0   2    0.20    0.37
   2   0   2    0.20    0.39
  -2   0  -2    0.25    0.25
  -2   0  -2    0.05    0.38
  -2   0  -2    0.30    0.61
   2   1   2    2.39    1.02
   2   1   2    2.03    0.69
   2   1   2    4.06    1.05
   2   1   2    2.64    0.67
   2   1   2    2.10    0.53
  -2  -1  -2    2.27    0.96
  -2  -1  -2    3.16    0.92
  -2  -1  -2    2.19    0.63
   2   2   2   14.87    1.90
   2   2   2   14.37    1.29
   2   2   2   15.14    1.46
   2   2   2   14.91    1.79
  -2  -2  -2   15.27    2.06
   2   3   2   34.63    3.20
   2   3   2   40.02    2.46
   2   3   2   35.38    2.64
  -2  -3  -2   34.95    3.41
  -2  -3  -2   28.21    2.35
   2   4   2   24.64    2.63
   2   4   2   24.28    2.10
   2   4   2   28.32    1.89
  -2  -4  -2   21.01    2.62
  -2  -4  -2   20.30    1.78
   2   5   2   27.28    2.83
   2   5   2   26.69    2.06
  -2  -5  -2   21.30    2.78
   2   6   2    4.79    0.91
   2   6   2    6.40    1.64
  -2  -6  -2    5.81    0.82
  -2  -6  -2    4.34    1.34
   2   7   2    4.15    0.81
   2   7   2    2.03    0.90
  -2  -7  -2    1.63    0.88
   2   8   2    0.56    0.80
   2   8   2   -1.58    0.76
  -2  -8  -2    0.42    1.02
   2   9   2    1.80    1.15
   2   9   2    2.11    1.03
  -2  -9  -2    2.09    1.25
   2  10   2    3.52    1.32
   2  10   2    3.03    1.30
  -2 -10  -2    2.92    1.61
   2  11   2    1.86    1.41
   2  11   2    3.35    1.63
  -2 -11  -2    0.42    1.35
   2  12   2    3.67    1.82
   2  12   2    2.31    1.17
  -2 -12  -2    2.75    3.00
   3 -11   2   -0.49    1.62
  -3  11  -2    4.51    1.85
   3 -10   2    4.03    2.01
  -3  10  -2    1.11    1.94
   3  -9   2   -0.35    1.34
  -3   9  -2    3.24    1.84
   3  -8   2    1.47    0.98
  -3   8  -2    2.03    1.10
   3  -7   2   15.37    2.59
  -3   7  -2   11.46    2.59
   3  -6   2    3.31    1.82
  -3   6  -2    4.80    1.68
   3  -5   2    2.98    0.35
   3  -5   2    1.96    1.31
   3  -5   2    3.31    0.39
  -3   5  -2    0.71    0.76
   3  -4   2    2.10    1.34
   3  -4   2    2.42    0.59
   3  -4   2    3.55    0.58
  -3   4  -2    3.74    0.78
  -3   4  -2    2.36    1.13
   3  -3   2    1.55    0.58
   3  -3   2    1.54    0.55
   3  -3   2    0.93    1.03
  -3   3  -2    1.06    0.54
  -3   3  -2    0.77    0.96
  -3   3  -2    1.42    0.63
   3  -2   2   65.54    4.54
   3  -2   2   55.77    5.76
  -3   2  -2   60.29    6.27
  -3   2  -2   60.76    5.16
   3  -1   2   55.21    4.18
   3  -1   2   47.19    5.07
  -3   1  -2   51.44    4.59
  -3   1  -2   59.01    4.45
  -3   1  -2   54.83    5.64
   3   0   2    0.57    0.43
  -3   0  -2    0.39    0.63
  -3   0  -2   -0.15    0.47
  -3   0  -2    0.81    0.58
   3   1   2   56.34    4.23
   3   1   2   60.60    4.70
  -3  -1  -2   60.02    4.98
  -3  -1  -2   49.85    5.33
  -3  -1  -2   55.68    4.48
   3   2   2   63.85    4.69
   3   2   2   66.54    4.49
   3   2   2   65.41    5.21
  -3  -2  -2   51.87    5.50
   3   3   2    1.96    1.04
   3   3   2    0.91    0.69
  -3  -3  -2    0.99    0.78
   3   4   2    2.81    1.14
   3   4   2    3.14    0.92
  -3  -4  -2    1.78    1.22
   3   5   2    4.36    1.34
   3   5   2    3.16    0.79
   3   5   2    1.00    0.73
  -3  -5  -2    2.21    1.47
   3   6   2    3.57    1.39
   3   6   2    2.49    1.07
   3   6   2    5.34    0.96
  -3  -6  -2    2.97    0.74
  -3  -6  -2    3.32    1.38
   3   7   2   11.73    1.59
   3   7   2   13.13    1.97
  -3  -7  -2    9.91    3.86
   3   8   2    0.35    1.24
   3   8   2   -0.23    0.71
  -3  -8  -2   -0.85    1.20
   3   9   2    1.06    1.17
   3   9   2    4.13    1.10
  -3  -9  -2   -0.33    1.56
   3  10   2    5.99    1.45
   3  10   2    4.91    1.80
  -3 -10  -2    3.38    1.87
   3  11   2    2.87    1.57
  -3 -11  -2    1.02    2.04
   4 -10   2    0.84    1.63
  -4  10  -2   -0.57    1.56
   4  -9   2    3.73    2.23
  -4   9  -2    4.42    2.50
   4  -8   2    3.69    1.62
  -4   8  -2    2.70    1.72
   4  -7   2    9.18    3.08
  -4   7  -2    7.68    2.38
   4  -6   2   14.89    3.67
  -4   6  -2   11.81    2.84
   4  -5   2    8.30    2.52
   4  -5   2    8.84    0.99
   4  -5   2   10.32    1.09
  -4   5  -2    8.81    2.31
   4  -4   2    3.03    1.35
   4  -4   2    3.75    0.92
  -4   4  -2    2.62    1.31
   4  -3   2    5.64    1.20
   4  -3   2    7.11    2.41
  -4   3  -2    4.28    1.51
  -4   3  -2    6.66    2.57
   4  -2   2    5.48    1.29
   4  -2   2    4.37    1.98
  -4   2  -2    4.18    2.22
   4  -1   2    1.73    0.99
   4  -1   2    1.47    0.66
  -4   1  -2   -0.51    0.72
  -4   1  -2    1.07    1.61
   4   0   2   15.58    3.58
   4   0   2   14.48    2.13
   4   0   2   16.53    2.22
  -4   0  -2   17.81    2.39
  -4   0  -2   16.84    4.04
   4   1   2    0.10    0.76
   4   1   2    1.47    0.77
  -4  -1  -2    0.24    0.75
   4   2   2    6.70    1.77
   4   2   2    6.43    1.42
  -4  -2  -2    6.39    2.49
   4   3   2    6.62    1.33
   4   3   2    7.21    2.14
   4   4   2    0.47    1.00
   4   4   2    2.51    0.70
  -4  -4  -2    0.99    1.55
   4   5   2   12.16    2.75
   4   5   2   14.30    1.56
  -4  -5  -2    9.80    2.44
   4   6   2   16.08    1.74
   4   6   2   13.87    2.77
  -4  -6  -2   10.88    3.08
   4   7   2    8.11    2.43
   4   7   2   12.10    1.48
  -4  -7  -2    7.94    2.51
   4   8   2    4.13    1.36
   4   8   2    5.06    1.91
  -4  -8  -2    4.05    2.32
   4   9   2    5.01    2.18
  -4  -9  -2   -0.38    2.15
   4  10   2    0.13    1.46
  -4 -10  -2   -1.86    2.43
   5  -8   2   -3.10    1.45
  -5   8  -2    2.50    2.41
   5  -7   2   10.52    3.50
  -5   7  -2    9.96    3.24
   5  -6   2    5.68    2.69
  -5   6  -2    5.98    2.64
   5  -5   2    4.72    2.02
   5  -4   2   12.74    2.01
  -5   4  -2   13.52    3.16
   5  -3   2   15.51    1.80
   5  -3   2   13.28    3.78
  -5   3  -2   11.51    2.46
   5  -2   2    8.22    1.79
   5  -2   2    8.83    2.65
  -5   2  -2    9.89    2.74
  -5   2  -2    8.76    3.47
   5  -1   2    0.85    1.15
   5  -1   2    1.98    1.21
   5  -1   2    3.01    1.57
  -5   1  -2    3.61    1.77
  -5   1  -2    3.02    1.44
   5   0   2    0.50    0.93
   5   0   2   -0.47    1.28
  -5   0  -2    5.49    2.38
  -5   0  -2    0.24    1.07
   5   1   2    0.90    1.06
   5   1   2    3.04    1.19
   5   1   2    1.14    1.30
  -5  -1  -2    3.79    1.55
  -5  -1  -2    3.30    1.70
   5   2   2    8.28    2.15
   5   2   2   10.64    1.82
  -5  -2  -2    8.11    3.07
   5   3   2   13.61    2.99
   5   3   2   13.07    1.95
  -5  -3  -2   13.11    3.52
   5   4   2   15.35    3.07
   5   4   2   13.49    1.90
  -5  -4  -2   10.67    3.54
   5   5   2    3.19    1.08
   5   5   2    1.40    0.83
  -5  -5  -2    1.22    1.87
   5   6   2    8.42    1.43
   5   6   2    6.49    2.48
  -5  -6  -2    7.84    3.16
   5   7   2   13.96    3.01
  -5  -7  -2   12.65    3.35
   5   8   2    5.19    1.99
  -5  -8  -2    1.03    2.54
   6  -3   2    3.17    1.19
   6  -3   2    1.58    1.63
   6  -3   2    3.19    2.38
  -6   3  -2    3.48    1.78
   6  -2   2    2.37    2.11
   6  -2   2    0.25    1.00
   6  -2   2   -1.60    1.06
  -6   2  -2   -2.71    1.72
   6  -1   2    4.20    2.14
   6  -1   2    4.25    1.16
   6  -1   2    5.25    1.41
  -6   1  -2    4.66    2.50
  -6   1  -2    3.85    1.93
   6   0   2   -1.44    1.07
   6   0   2    0.40    1.42
   6   0   2   -1.25    0.90
  -6   0  -2   -1.39    1.65
  -6   0  -2   -1.57    1.93
   6   1   2    0.36    1.05
   6   1   2    3.51    2.29
  -6  -1  -2    4.95    2.82
   6   2   2    2.53    1.35
   6   2   2    4.02    1.26
   6   2   2    0.61    1.83
  -6  -2  -2   -3.56    2.20
   6   3   2    2.33    1.86
   6   3   2   -0.39    1.27
  -6  -3  -2    3.21    2.72
  -6  -3   3    7.79    3.67
   6   3  -3    5.12    1.73
   6   3  -3    2.42    1.45
   6   3  -3    3.24    1.42
  -6  -2   3    4.35    3.02
   6   2  -3    2.57    1.81
   6   2  -3    4.61    1.81
   6   2  -3    2.40    1.67
  -6  -1   3   -1.30    2.29
   6   1  -3    3.30    1.33
   6   0  -3    2.54    1.60
   6   0  -3    3.65    1.77
  -6   1   3    0.59    1.44
   6  -1  -3   -1.19    1.12
   6  -1  -3    2.03    1.71
   6  -1  -3    1.69    1.10
  -6   2   3    5.62    2.39
   6  -2  -3    2.91    1.81
   6  -2  -3    3.01    1.37
   6  -2  -3    4.62    1.63
  -6   3   3    4.12    2.09
   6  -3  -3    1.43    1.45
   6  -3  -3    3.19    2.10
   6  -3  -3    1.61    1.29
  -5  -7   3   -3.40    2.22
   5   7  -3    0.86    1.44
   5   7  -3    1.48    1.04
  -5  -6   3    5.13    2.81
   5   6  -3    5.89    2.14
   5   6  -3    8.06    1.58
  -5  -5   3    3.01    2.41
   5   5  -3    4.10    1.10
   5   5  -3    1.73    1.34
  -5  -4   3    3.11    2.20
   5   4  -3    3.23    1.52
   5   4  -3    3.22    1.10
  -5  -3   3   -0.07    1.32
   5   3  -3   -0.21    1.14
   5   3  -3    3.07    1.16
   5   3  -3    1.03    0.82
  -5  -2   3    3.89    2.16
  -5  -2   3    2.30    1.80
   5   2  -3    3.37    1.48
   5   2  -3    1.46    0.79
   5   2  -3    2.26    1.43
  -5  -1   3    3.34    1.81
  -5  -1   3    1.72    2.01
   5   1  -3    2.92    1.81
   5   1  -3    4.40    1.59
   5   1  -3    3.63    1.26
  -5   0   3    0.69    1.11
  -5   0   3   -0.63    1.53
  -5   0   3    2.18    1.01
   5   0  -3    1.18    0.76
   5   0  -3   -0.97    0.60
   5   0  -3    1.18    1.35
  -5   1   3    4.74    1.71
  -5   1   3    4.16    2.69
  -5   1   3    2.79    1.71
   5  -1  -3    3.60    1.42
   5  -1  -3    2.92    1.40
   5  -1  -3    7.19    1.95
  -5   2   3    1.09    1.69
  -5   2   3    4.17    1.87
   5  -2  -3    4.67    1.33
   5  -2  -3    0.97    0.98
   5  -2  -3    2.00    0.97
  -5   3   3   -0.72    0.84
  -5   3   3    0.12    1.05
   5  -3  -3    1.35    0.74
   5  -3  -3    1.36    1.23
  -5   4   3    1.35    1.81
  -5   4   3    2.13    1.26
   5  -4  -3    2.11    1.88
   5  -4  -3    1.74    1.01
  -5   5   3    2.26    1.22
  -5   5   3    5.14    2.04
   5  -5  -3    1.26    1.03
   5  -5  -3    4.88    2.51
  -5   6   3    8.51    3.11
   5  -6  -3    8.05    2.37
  -5   7   3   -0.06    1.54
   5  -7  -3   -0.86    1.71
  -4 -10   3    5.58    2.67
   4  10  -3    3.39    1.43
   4  10  -3    5.20    2.36
  -4  -9   3   -0.79    2.07
   4   9  -3    3.47    1.25
   4   9  -3    0.21    1.28
  -4  -8   3    2.30    1.96
   4   8  -3    6.39    2.04
   4   7  -3    8.73    2.52
   4   7  -3    7.24    1.45
  -4  -6   3   12.70    2.95
   4   6  -3   12.34    1.73
   4   6  -3   11.00    2.86
  -4  -5   3   16.27    3.42
   4   5  -3   15.71    3.24
   4   5  -3   19.12    2.10
  -4  -4   3    0.54    1.12
  -4  -4   3    2.59    1.49
   4   4  -3    1.39    0.77
   4   4  -3    3.18    1.16
  -4  -3   3   15.05    3.23
  -4  -3   3   14.38    3.27
   4   3  -3   14.44    3.00
   4   3  -3   11.35    1.64
  -4  -2   3    3.20    1.58
  -4  -2   3    5.02    2.14
   4   2  -3    7.30    1.50
   4   2  -3    6.69    1.87
  -4  -1   3    5.62    2.37
  -4  -1   3    3.94    1.36
   4   1  -3    6.04    1.52
   4   1  -3    1.97    1.27
  -4   0   3   26.14    3.35
  -4   0   3   29.89    4.22
  -4   0   3   27.89    3.31
   4   0  -3   27.44    3.76
   4   0  -3   27.01    3.13
   4   0  -3   28.33    3.09
  -4   1   3    6.12    2.50
  -4   1   3    6.38    1.72
   4  -1  -3    3.46    1.24
   4  -1  -3    9.33    2.83
  -4   2   3    4.61    1.23
  -4   2   3    2.75    1.46
   4  -2  -3    4.48    1.74
   4  -2  -3    4.76    1.37
  -4   3   3   12.54    2.71
  -4   3   3   13.05    1.91
   4  -3  -3   14.41    3.19
   4  -3  -3   14.88    1.92
  -4   4   3    1.97    1.24
  -4   4   3    1.88    0.99
   4  -4  -3    3.18    1.63
  -4   5   3   11.01    1.57
  -4   5   3   14.55    3.25
   4  -5  -3   10.99    3.09
  -4   6   3   15.20    3.39
  -4   6   3   10.32    1.64
   4  -6  -3   14.44    3.61
  -4   7   3    5.11    1.21
  -4   7   3    5.27    2.49
   4  -7  -3    4.62    0.99
   4  -7  -3    7.55    2.37
  -4   8   3    3.47    1.81
   4  -8  -3    4.96    2.15
  -4   9   3    1.58    1.92
   4  -9  -3    0.86    1.44
  -4  10   3    2.77    2.26
   4 -10  -3    1.60    2.01
  -3 -11   3   -0.68    1.95
   3  11  -3    2.72    1.22
   3  11  -3    1.19    1.83
  -3 -10   3    3.40    2.35
   3  10  -3    9.05    2.44
   3  10  -3    5.50    1.49
  -3  -9   3    3.80    2.14
   3   9  -3    7.03    1.93
  -3  -8   3    1.26    1.43
   3   8  -3    1.95    1.08
   3   8  -3    3.10    1.63
  -3  -7   3    9.01    2.14
   3   7  -3    7.80    1.49
   3   7  -3    6.70    1.89
  -3  -6   3   10.11    2.18
   3   6  -3    8.19    2.09
   3   6  -3   10.93    1.44
  -3  -5   3   12.57    2.52
  -3  -5   3   14.01    3.05
   3   5  -3   13.42    1.56
   3   5  -3   12.85    2.65
  -3  -4   3    1.87    1.24
  -3  -4   3    4.49    1.49
   3   4  -3    2.81    0.69
   3   4  -3    2.35    1.04
  -3  -3   3   12.85    2.65
  -3  -3   3   14.75    2.78
   3   3  -3   13.69    2.58
   3   3  -3   12.02    1.53
  -3  -2   3    1.77    0.96
  -3  -2   3    1.28    0.83
   3   2  -3    0.45    0.38
   3   2  -3    1.91    0.85
  -3  -1   3   28.20    2.96
  -3  -1   3   24.87    3.20
  -3  -1   3   29.38    3.17
   3   1  -3   26.12    2.58
   3   1  -3   27.35    2.92
  -3   0   3   12.04    2.81
  -3   0   3   12.31    2.24
  -3   0   3    8.11    1.78
   3   0  -3   10.93    1.89
   3   0  -3    8.58    2.11
  -3   1   3   27.36    3.11
  -3   1   3   28.08    2.83
  -3   1   3   25.23    3.47
   3  -1  -3   27.22    3.34
  -3   2   3    0.81    0.61
  -3   2   3    1.70    0.90
   3  -2  -3    0.87    0.69
  -3   3   3   12.80    2.50
  -3   3   3   11.13    1.61
   3  -3  -3   12.76    2.28
   3  -3  -3   13.10    1.72
  -3   4   3    1.15    0.75
  -3   4   3    0.29    0.92
   3  -4  -3    3.21    1.48
   3  -4  -3    2.98    0.65
  -3   5   3   12.55    2.66
   3  -5  -3   13.14    1.26
   3  -5  -3   14.18    2.55
  -3   6   3    5.48    1.95
  -3   6   3    8.39    1.07
   3  -6  -3    9.58    2.53
   3  -6  -3    7.63    0.98
  -3   7   3    6.86    1.05
  -3   7   3    5.37    2.10
   3  -7  -3    5.18    2.05
  -3   8   3    2.06    0.73
  -3   8   3    2.76    1.69
   3  -8  -3    1.28    1.50
   3  -8  -3    3.74    1.10
  -3   9   3    2.83    1.43
  -3   9   3    4.90    0.96
   3  -9  -3    5.10    2.69
  -3  10   3    2.61    1.83
   3 -10  -3    4.49    1.92
  -3  11   3    0.17    2.23
   3 -11  -3    2.23    1.87
  -2 -12   3    1.24    1.99
   2  12  -3    3.08    1.34
   2  12  -3    1.24    1.83
  -2 -11   3    2.15    1.84
   2  11  -3    4.68    1.50
   2  11  -3    4.89    1.44
  -2 -10   3   -0.54    1.17
   2  10  -3    0.54    1.13
   2  10  -3    0.70    0.97
  -2  -9   3   -0.76    0.84
   2   9  -3    0.12    1.08
   2   9  -3    2.40    0.90
  -2  -8   3    6.04    1.69
   2   8  -3    7.73    2.04
   2   8  -3    6.10    1.25
  -2  -7   3    0.55    0.81
   2   7  -3    0.34    0.79
   2   7  -3    0.81    0.61
  -2  -6   3   18.84    2.42
   2   6  -3   22.57    2.74
   2   6  -3   23.32    2.19
  -2  -5   3   33.15    3.48
  -2  -5   3   41.09    4.15
   2   5  -3   43.65    3.21
   2   5  -3   40.63    3.92
   2   5  -3   46.50    3.44
  -2  -4   3   14.08    2.00
  -2  -4   3   11.45    1.66
  -2  -4   3   10.47    1.33
   2   4  -3   12.53    1.83
   2   4  -3   14.78    1.58
   2   4  -3   11.88    1.33
  -2  -3   3    5.95    0.93
  -2  -3   3    6.98    1.48
  -2  -3   3    8.73    1.83
   2   3  -3    8.98    1.01
   2   3  -3    5.54    1.24
   2   3  -3    4.82    1.22
  -2  -2   3   22.06    2.05
  -2  -2   3   22.84    2.48
  -2  -2   3   26.76    2.75
   2   2  -3   23.72    2.30
   2   2  -3   24.24    2.30
   2   2  -3   28.81    2.67
   2   2  -3   25.74    2.42
  -2  -1   3    4.87    1.28
  -2  -1   3    5.63    1.32
   2   1  -3    3.86    1.03
   2   1  -3    5.83    1.33
   2   1  -3    5.43    1.47
  -2   0   3    6.06    1.44
  -2   0   3    6.49    1.34
  -2   0   3    6.65    1.55
   2   0  -3    5.94    1.45
   2   0  -3    6.54    1.29
   2   0  -3    5.04    1.01
   2   0  -3    4.95    1.11
   2   0  -3    4.34    1.22
  -2   1   3    5.57    1.53
  -2   1   3    5.17    1.08
  -2   1   3    3.34    1.02
   2  -1  -3    6.47    1.15
   2  -1  -3    5.03    1.34
   2  -1  -3    4.39    1.31
   2  -1  -3    6.33    1.47
  -2   2   3   24.21    2.18
  -2   2   3   21.87    2.54
   2  -2  -3   23.39    2.72
   2  -2  -3   27.29    2.14
  -2   3   3    4.87    1.37
  -2   3   3    5.55    1.02
   2  -3  -3    7.47    1.77
   2  -3  -3    6.24    0.80
  -2   4   3   10.64    1.22
  -2   4   3   12.25    1.80
   2  -4  -3   11.88    1.96
   2  -4  -3   11.30    1.09
  -2   5   3   36.22    3.86
  -2   5   3   37.07    2.81
   2  -5  -3   38.81    2.73
   2  -5  -3   42.74    4.28
  -2   6   3   18.77    1.72
  -2   6   3   19.41    2.77
   2  -6  -3   22.70    3.06
  -2   7   3    0.20    0.42
  -2   7   3    1.30    1.01
   2  -7  -3    0.81    0.51
   2  -7  -3    1.47    0.96
  -2   8   3    5.88    1.94
  -2   8   3    5.06    0.97
   2  -8  -3    5.34    1.94
   2  -8  -3    4.93    1.08
  -2   9   3    0.84    0.59
  -2   9   3    3.01    1.45
   2  -9  -3   -0.96    1.11
  -2  10   3    1.66    1.62
  -2  10   3    0.53    0.73
   2 -10  -3    2.86    1.15
  -2  11   3    3.56    1.07
  -2  11   3    3.94    1.96
   2 -11  -3    2.17    1.89
  -2  12   3   -2.88    1.47
   2 -12  -3    0.86    1.66
  -1 -13   3    4.97    2.32
   1  13  -3   -2.70    1.60
   1  13  -3    0.25    1.82
  -1 -12   3    5.32    2.36
   1  12  -3    6.85    2.02
   1  12  -3    6.35    2.18
  -1 -11   3   -1.37    1.13
   1  11  -3    0.79    1.08
   1  11  -3   -0.22    1.17
  -1 -10   3    0.43    0.79
   1  10  -3    0.17    1.09
   1  10  -3    4.44    1.29
  -1  -9   3   27.89    3.15
   1   9  -3   26.41    3.07
  -1  -8   3    1.19    0.75
   1   8  -3    2.17    0.98
   1   8  -3    1.23    0.81
  -1  -7   3   10.10    1.58
   1   7  -3    9.99    1.99
   1   7  -3   10.63    1.47
  -1  -6   3    0.54    0.52
   1   6  -3    0.90    0.65
   1   6  -3    0.74    0.38
  -1  -5   3   31.42    3.06
   1   5  -3   27.31    2.74
   1   5  -3   26.68    2.34
   1   5  -3   29.56    2.45
  -1  -4   3  111.88    6.86
  -1  -4   3  106.39    6.67
  -1  -4   3  104.67    7.47
   1   4  -3   99.72    6.98
   1   4  -3  104.02    7.23
   1   4  -3  109.42    6.73
  -1  -3   3    8.46    0.95
  -1  -3   3    8.72    1.03
   1   3  -3   10.05    1.42
   1   3  -3   11.15    1.04
   1   3  -3   10.86    1.00
  -1  -2   3   42.22    2.90
  -1  -2   3   41.42    3.35
  -1  -2   3   37.77    2.89
   1   2  -3   43.86    3.42
   1   2  -3   43.76    2.89
   1   2  -3   45.79    2.86
  -1  -1   3   14.81    1.37
  -1  -1   3   14.37    1.28
  -1  -1   3   15.50    1.58
   1   1  -3   16.57    1.57
   1   1  -3   14.77    1.28
   1   1  -3   15.59    1.34
   1   1  -3   17.06    1.49
  -1   0   3   42.21    3.16
  -1   0   3   43.41    3.07
  -1   0   3   43.67    3.13
   1   0  -3   41.38    3.08
   1   0  -3   41.65    3.04
   1   0  -3   39.75    2.92
   1   0  -3   41.87    3.15
   1   0  -3   46.64    3.07
  -1   1   3   15.87    1.33
  -1   1   3   12.85    1.47
  -1   1   3   16.08    1.60
   1  -1  -3   13.49    1.50
   1  -1  -3   14.81    1.70
   1  -1  -3   16.57    1.30
   1  -1  -3   15.10    1.53
  -1   2   3   38.31    3.16
  -1   2   3   39.72    2.68
  -1   2   3   35.70    3.11
   1  -2  -3   40.01    3.43
   1  -2  -3   40.20    3.23
   1  -2  -3   42.43    2.63
  -1   3   3    6.69    1.19
  -1   3   3    9.63    1.79
  -1   3   3    9.54    0.89
   1  -3  -3   11.87    1.50
   1  -3  -3    8.19    1.28
   1  -3  -3    9.56    0.86
  -1   4   3  104.21    7.73
  -1   4   3  117.93    6.97
   1  -4  -3  110.17    6.97
   1  -4  -3  122.71    8.07
  -1   5   3   32.32    2.34
  -1   5   3   29.04    3.02
   1  -5  -3   31.45    3.19
  -1   6   3    0.52    0.51
   1  -6  -3   -0.24    0.42
   1  -6  -3    0.58    0.41
  -1   7   3    8.31    1.81
  -1   7   3   10.39    1.19
   1  -7  -3   12.62    2.04
  -1   8   3    2.06    0.62
   1  -8  -3    2.39    0.97
  -1   9   3   23.04    2.31
  -1   9   3   27.90    3.52
   1  -9  -3   29.34    3.66
  -1  10   3    1.46    0.69
  -1  10   3    0.98    1.42
   1 -10  -3    1.54    1.20
  -1  11   3    0.56    0.80
  -1  11   3   -0.92    1.10
   1 -11  -3    0.46    1.22
  -1  12   3    4.34    2.04
  -1  12   3    3.77    1.43
   1 -12  -3    8.17    2.35
  -1  13   3    2.05    2.25
  -1  13   3    1.81    1.54
   1 -13  -3    2.03    2.19
   0 -13   3    4.52    2.37
   0  13  -3    3.33    1.68
   0  13  -3    1.29    1.72
   0 -12   3   19.77    3.01
   0  12  -3   11.33    2.94
   0  12  -3   13.90    2.09
   0 -11   3    0.92    1.21
   0  11  -3   -1.11    0.81
   0  11  -3    0.08    1.12
   0 -10   3   -0.57    0.92
   0  10  -3   -0.14    0.71
   0  10  -3   -0.17    0.82
   0  -9   3   25.44    3.16
   0   9  -3   20.52    2.87
   0   9  -3   21.39    2.28
   0  -8   3  148.83    9.58
   0   8  -3  121.64    8.59
   0   8  -3  121.76    9.28
   0  -7   3   40.59    3.56
   0   7  -3   34.44    3.01
   0   7  -3   30.50    3.28
   0  -6   3    1.28    0.51
   0   6  -3    0.87    0.44
   0   6  -3    1.23    0.61
   0   6  -3    1.65    0.60
   0  -5   3   12.80    1.49
   0   5  -3   11.10    1.23
   0   5  -3    8.75    1.25
   0   5  -3    8.56    1.27
   0   5  -3    7.57    1.22
   0  -4   3    9.56    1.11
   0  -4   3   10.60    1.25
   0   4  -3    8.94    1.05
   0   4  -3    7.81    1.29
   0   4  -3    9.60    1.19
   0   4  -3    9.85    1.20
   0  -3   3  104.21    6.15
   0  -3   3  102.02    6.27
   0  -3   3   98.58    6.21
   0   3  -3   85.15    6.17
   0   3  -3   97.14    6.18
   0   3  -3   97.15    6.18
   0   3  -3   97.16    6.08
   0  -2   3    2.67    0.44
   0  -2   3    2.40    0.50
   0  -2   3    3.31    0.45
   0   2  -3    2.56    0.50
   0   2  -3    2.01    0.46
   0   2  -3    2.57    0.55
   0   1  -3    0.90    0.24
   0   1   3    3.14    0.37
   0   2   3    3.28    0.49
   0   2   3    2.31    0.44
   0   2   3    1.46    0.41
   0  -2  -3    2.30    0.45
   0  -2  -3    1.72    0.41
   0  -2  -3    2.97    0.48
   0   3   3   81.23    5.07
   0   3   3   73.09    5.12
   0   3   3   82.07    5.56
   0  -3  -3   76.51    5.06
   0  -3  -3   73.20    5.03
   0  -3  -3   88.83    5.33
   0   4   3    7.10    1.05
   0   4   3    7.20    1.04
   0   4   3    7.76    0.97
   0  -4  -3    8.99    1.14
   0  -4  -3    7.84    0.97
   0   5   3   10.32    1.40
   0   5   3   11.31    1.32
   0  -5  -3   12.65    1.38
   0  -5  -3    9.74    1.28
   0  -5  -3   14.13    1.62
   0   6   3    1.30    0.58
   0   6   3    1.58    0.52
   0  -6  -3    1.10    0.63
   0   7   3   32.95    2.99
   0   7   3   31.32    3.26
   0  -7  -3   42.34    3.69
   0   8   3  121.05    9.11
   0   8   3  117.51    8.44
   0  -8  -3  145.35    9.70
   0   9   3   16.93    2.37
   0   9   3   15.64    1.91
   0  -9  -3   19.70    2.79
   0  10   3    1.02    1.33
   0  10   3    0.17    0.89
   0 -10  -3    1.98    1.13
   0  11   3    0.79    1.37
   0  11   3    1.21    0.96
   0 -11  -3    1.79    1.13
   0  12   3   10.52    2.11
   0  12   3   12.44    2.87
   0 -12  -3   13.88    3.16
   0  13   3   -1.35    2.07
   0  13   3    2.10    1.58
   0 -13  -3    2.72    1.96
   1 -13   3    1.54    2.06
  -1  13  -3    0.83    2.00
   1 -12   3    7.64    2.31
  -1  12  -3    4.51    2.33
  -1  12  -3    3.53    1.17
   1 -11   3    3.17    1.51
  -1  11  -3   -0.13    0.77
  -1  11  -3    0.15    1.54
   1 -10   3    0.86    1.14
  -1  10  -3    1.78    0.71
  -1  10  -3    0.23    1.11
   1  -9   3   27.41    3.50
  -1   9  -3   28.90    3.59
  -1   9  -3   24.17    2.15
  -1   8  -3    2.39    0.97
  -1   8  -3    0.17    0.75
   1  -7   3    9.70    2.16
  -1   7  -3    9.44    1.23
  -1   7  -3   10.67    2.13
  -1   7  -3    8.54    0.99
   1  -6   3    1.31    0.71
  -1   6  -3   -0.09    0.41
  -1   6  -3   -0.27    0.39
  -1   6  -3   -0.18    0.23
   1  -5   3   29.73    3.14
  -1   5  -3   26.82    2.81
  -1   5  -3   29.65    1.92
  -1   5  -3   26.65    2.08
   1  -4   3  105.21    7.51
  -1   4  -3  101.60    6.11
  -1   4  -3  107.69    5.99
  -1   4  -3   94.00    7.01
   1  -3   3    9.85    1.18
   1  -3   3    9.47    1.56
  -1   3  -3    7.74    1.16
  -1   3  -3    7.61    1.29
   1  -2   3   36.20    3.27
   1  -2   3   38.35    3.56
   1  -2   3   39.25    2.93
  -1   2  -3   41.37    3.62
  -1   2  -3   39.01    2.97
   1  -1   3   15.26    1.14
   1  -1   3   13.86    1.72
   1  -1   3   15.05    1.32
   1  -1   3   13.81    1.04
  -1   1  -3   14.24    1.79
  -1   1  -3   15.10    1.36
  -1   1  -3   14.33    1.07
   1   0   3   41.59    2.87
   1   0   3   42.03    2.73
   1   0   3   41.91    2.76
   1   0   3   43.01    3.38
  -1   0  -3   41.96    2.77
  -1   0  -3   37.89    3.29
  -1   0  -3   39.40    2.74
   1   1   3   15.10    1.36
   1   1   3   14.84    1.57
   1   1   3   14.78    1.07
  -1  -1  -3   13.91    1.32
  -1  -1  -3   14.25    1.59
  -1  -1  -3   14.53    1.06
   1   2   3   42.18    2.41
   1   2   3   44.76    3.20
   1   2   3   38.65    2.99
  -1  -2  -3   35.85    3.12
  -1  -2  -3   37.82    2.41
  -1  -2  -3   39.86    3.25
   1   3   3    9.72    1.26
   1   3   3   10.60    0.87
   1   3   3   10.21    1.36
   1   3   3   12.06    1.34
  -1  -3  -3   10.75    1.31
  -1  -3  -3    9.79    1.36
  -1  -3  -3    9.84    0.81
   1   4   3  135.55    7.77
   1   4   3  108.68    7.62
   1   4   3  110.28    7.07
  -1  -4  -3  111.46    6.90
  -1  -4  -3  111.11    7.69
   1   5   3   32.86    2.56
   1   5   3   29.65    2.84
  -1  -5  -3   32.85    2.50
  -1  -5  -3   30.86    2.92
   1   6   3   -0.33    0.37
   1   6   3    0.41    0.40
  -1  -6  -3   -0.27    0.32
  -1  -6  -3   -0.26    0.35
   1   7   3    7.90    1.57
   1   7   3   10.80    1.56
  -1  -7  -3    9.16    1.58
   1   8   3    3.70    0.97
   1   8   3    2.98    1.15
  -1  -8  -3    1.95    0.97
   1   9   3   28.93    3.04
   1   9   3   26.73    2.99
  -1  -9  -3   23.20    3.08
   1  10   3    0.69    0.88
   1  10   3   -0.06    1.10
  -1 -10  -3    0.50    1.01
   1  11   3    0.79    1.24
   1  11   3    0.70    1.04
  -1 -11  -3    1.87    1.42
   1  12   3    5.34    1.89
   1  12   3    1.54    1.66
   1  13   3    0.95    1.31
   1  13   3    2.28    2.05
  -1 -13  -3   -0.53    2.14
   2 -12   3    1.24    1.64
  -2  12  -3    2.80    1.70
   2 -11   3    4.51    1.98
  -2  11  -3    4.37    1.93
   2 -10   3    0.47    0.95
  -2  10  -3    0.62    1.18
   2  -9   3    0.95    0.99
  -2   9  -3   -0.22    1.09
   2  -8   3    4.22    1.79
  -2   8  -3    7.09    1.99
   2  -7   3    0.29    0.78
  -2   7  -3   -0.52    0.53
   2  -6   3   23.76    3.20
  -2   6  -3   20.15    2.81
   2  -5   3   37.93    4.21
  -2   5  -3   38.16    3.79
   2  -4   3   12.61    2.08
  -2   4  -3   12.90    1.87
   2  -3   3    6.06    1.65
   2  -3   3    7.47    0.66
   2  -3   3    6.48    0.61
  -2   3  -3    6.76    1.46
  -2   3  -3   11.66    2.54
   2  -2   3   26.13    3.00
   2  -2   3   25.31    1.94
   2  -2   3   23.55    1.85
  -2   2  -3   23.12    2.43
  -2   2  -3   26.04    3.19
   2  -1   3    5.67    1.03
   2  -1   3    6.05    1.15
   2  -1   3    4.88    0.88
  -2   1  -3    4.79    1.24
  -2   1  -3    5.59    1.77
   2   0   3    7.13    1.27
   2   0   3    4.75    0.96
   2   0   3    6.41    0.92
   2   0   3    5.05    1.48
  -2   0  -3    5.42    1.06
  -2   0  -3    5.65    1.63
   2   1   3    4.98    0.76
   2   1   3    5.17    1.08
   2   1   3    5.20    1.22
   2   1   3    4.40    1.33
  -2  -1  -3    4.68    0.91
  -2  -1  -3    5.62    1.56
  -2  -1  -3    4.38    0.99
   2   2   3   23.95    1.80
   2   2   3   25.14    2.42
   2   2   3   23.17    2.88
   2   2   3   23.33    1.94
  -2  -2  -3   24.55    2.77
   2   3   3    6.32    1.35
   2   3   3    5.16    0.79
   2   3   3    6.51    0.68
  -2  -3  -3    7.30    1.72
   2   4   3   10.18    1.17
   2   4   3   11.87    1.02
   2   4   3   11.57    1.67
  -2  -4  -3    8.60    0.94
  -2  -4  -3    9.12    1.65
   2   5   3   38.90    2.66
   2   5   3   40.46    3.62
  -2  -5  -3   32.86    2.54
  -2  -5  -3   33.13    3.60
   2   6   3   24.82    2.02
   2   6   3   24.35    2.70
  -2  -6  -3   20.71    2.66
  -2  -6  -3   18.33    1.75
   2   7   3   -0.07    0.63
   2   7   3    2.11    0.58
  -2  -7  -3    0.26    0.73
   2   8   3    4.12    1.06
   2   8   3    6.01    1.69
  -2  -8  -3    4.53    1.92
   2   9   3    0.07    0.86
   2   9   3    1.90    1.03
  -2  -9  -3    1.46    1.18
   2  10   3   -0.94    0.91
   2  10   3    0.02    0.97
  -2 -10  -3    0.84    0.99
   2  11   3    9.51    2.78
   2  12   3    2.06    1.49
   2  12   3    2.79    1.57
  -2 -12  -3   -0.10    2.25
   3 -11   3    1.27    1.78
  -3  11  -3    0.57    1.75
   3 -10   3    5.08    2.40
  -3  10  -3    3.19    1.93
   3  -9   3    5.38    2.06
   3  -8   3    2.78    1.42
  -3   8  -3    0.72    1.44
   3  -7   3    7.76    2.33
  -3   7  -3    9.67    2.40
   3  -6   3    9.02    2.41
  -3   6  -3    5.88    1.84
   3  -5   3   13.41    3.18
  -3   5  -3   10.90    2.63
   3  -4   3    1.27    0.41
  -3   4  -3    2.16    1.05
   3  -3   3   11.74    1.28
   3  -3   3   10.97    1.26
   3  -3   3   13.28    2.36
  -3   3  -3   14.86    3.45
  -3   3  -3   12.43    2.39
   3  -2   3    0.65    0.64
   3  -2   3    2.77    0.74
   3  -2   3    0.58    0.47
  -3   2  -3    0.63    0.90
  -3   2  -3    0.69    0.75
   3  -1   3   26.30    2.41
   3  -1   3   21.78    3.15
  -3   1  -3   24.24    2.75
  -3   1  -3   27.06    3.62
   3   0   3    9.71    1.72
  -3   0  -3   11.19    1.93
  -3   0  -3   11.04    2.80
   3   1   3   27.12    2.59
   3   1   3   25.27    2.37
   3   1   3   31.08    2.84
  -3  -1  -3   23.85    2.55
  -3  -1  -3   23.80    3.26
   3   2   3    1.48    0.70
   3   2   3    2.97    0.89
  -3  -2  -3    2.48    1.05
   3   3   3   14.31    1.37
   3   3   3   15.55    2.15
   3   3   3   10.55    1.45
  -3  -3  -3   12.40    2.70
   3   4   3    2.36    0.69
   3   4   3    2.70    0.60
   3   4   3    1.07    0.73
  -3  -4  -3    3.43    1.36
   3   5   3   10.73    2.28
   3   5   3   10.53    1.48
   3   5   3   14.73    1.35
  -3  -5  -3   11.21    2.59
   3   6   3    8.82    2.22
   3   6   3    9.80    1.40
  -3  -6  -3    6.47    2.15
   3   7   3    5.46    1.36
  -3  -7  -3    3.40    1.52
  -3  -7  -3    2.69    0.87
   3   8   3    4.34    0.96
   3   8   3    1.37    0.97
  -3  -8  -3    2.22    1.56
   3   9   3    5.15    1.41
   3   9   3    5.89    2.22
  -3  -9  -3    5.05    2.17
   3  10   3    6.19    1.54
   3  10   3    3.43    1.35
  -3 -10  -3    2.75    2.00
   3  11   3    2.18    1.66
  -3 -11  -3    1.37    2.07
   4 -10   3    2.71    2.09
  -4  10  -3    5.12    2.14
  -4   9  -3    4.83    2.34
   4  -8   3    5.06    1.93
  -4   8  -3    2.09    1.95
   4  -7   3    6.35    3.18
  -4   7  -3    6.55    2.68
   4  -6   3    6.62    2.29
  -4   6  -3   11.03    2.86
   4  -5   3   12.18    1.10
   4  -5   3   12.84    3.12
   4  -5   3   14.83    1.21
  -4   5  -3   12.98    2.98
   4  -4   3    0.99    1.35
   4  -4   3    1.80    0.69
   4  -4   3    1.61    0.66
  -4   4  -3    2.17    1.08
   4  -3   3   13.08    1.61
   4  -3   3   16.43    3.74
  -4   3  -3   15.55    4.02
  -4   3  -3   14.53    2.95
   4  -2   3    5.11    1.99
   4  -2   3    7.28    1.47
  -4   2  -3    6.84    2.31
  -4   2  -3    6.57    1.99
   4  -1   3    6.42    1.37
   4  -1   3    3.86    1.70
  -4   1  -3    3.63    2.09
  -4   1  -3    4.41    1.30
   4   0   3   28.01    3.03
  -4   0  -3   23.80    3.89
  -4   0  -3   27.03    3.21
   4   1   3    4.73    1.22
   4   1   3    4.44    1.38
  -4  -1  -3    4.32    1.97
  -4  -1  -3    2.65    1.08
   4   2   3    6.57    1.41
   4   2   3    7.07    1.92
  -4  -2  -3    4.46    1.95
   4   3   3   14.29    1.75
   4   3   3   15.54    2.95
  -4  -3  -3   15.07    3.61
   4   4   3    1.94    0.99
   4   4   3    1.90    0.71
  -4  -4  -3    0.71    1.28
   4   5   3   15.88    1.69
   4   5   3   16.28    3.16
  -4  -5  -3   16.01    3.45
   4   6   3   11.78    2.63
   4   6   3   13.32    1.56
  -4  -6  -3   13.26    3.00
   4   7   3   11.73    1.44
   4   7   3    5.22    2.20
  -4  -7  -3    8.06    2.92
   4   8   3    6.44    1.32
   4   8   3    3.32    1.37
  -4  -8  -3    4.36    2.11
   4   9   3    2.68    1.56
  -4  -9  -3    2.00    2.25
   4  10   3    4.81    2.12
  -4 -10  -3    1.23    2.91
   5  -7   3    1.86    1.73
  -5   7  -3    1.57    1.87
   5  -6   3    6.55    2.13
  -5   6  -3    3.48    2.46
   5  -5   3    5.23    1.95
   5  -4   3    1.68    0.99
   5  -4   3    6.62    2.49
  -5   4  -3    2.88    1.76
   5  -3   3    2.13    1.52
   5  -3   3    0.11    0.65
  -5   3  -3    0.40    1.23
  -5   3  -3   -0.88    1.70
   5  -2   3    0.11    1.27
   5  -2   3    2.56    0.99
  -5   2  -3    2.82    1.68
  -5   2  -3    3.40    1.63
   5  -1   3    3.91    1.14
   5  -1   3    3.25    1.90
   5  -1   3    5.86    1.34
  -5   1  -3    3.60    2.48
  -5   1  -3    1.43    1.27
   5   0   3   -0.20    0.64
   5   0   3   -0.39    0.81
   5   0   3   -1.20    0.83
  -5   0  -3   -0.76    0.91
  -5   0  -3   -0.99    1.34
   5   1   3    4.41    1.50
   5   1   3    4.72    1.49
  -5  -1  -3    4.39    1.97
  -5  -1  -3    2.34    1.56
   5   2   3    1.65    1.02
   5   2   3    3.42    1.52
  -5  -2  -3    2.63    2.10
   5   3   3    0.63    0.98
   5   3   3    0.46    0.78
  -5  -3  -3   -0.86    1.78
   5   4   3    1.51    1.25
   5   4   3    3.37    0.89
  -5  -4  -3   -0.84    1.82
   5   5   3    2.68    1.53
   5   5   3    1.66    0.87
  -5  -5  -3    4.62    1.73
   5   6   3    9.29    2.71
  -5  -6  -3    4.85    3.14
   5   7   3    4.33    1.95
  -5  -7  -3    2.19    2.30
   6  -3   3    4.15    2.52
  -6   3  -3    0.66    1.95
   6  -2   3    1.34    1.80
   6  -2   3    2.76    1.39
   6  -2   3    3.34    2.19
  -6   2  -3    5.06    2.58
  -6   2  -3    2.29    3.13
   6  -1   3    3.89    1.48
   6  -1   3   -0.08    1.03
   6  -1   3   -0.54    1.07
  -6   1  -3   -0.32    2.31
  -6   1  -3    1.07    1.78
   6   0   3    0.16    1.36
   6   0   3    1.93    1.29
   6   0   3    1.03    1.29
  -6   0  -3    1.09    1.58
  -6   0  -3    2.22    1.91
   6   1   3    0.83    1.81
   6   1   3    2.37    1.58
   6   1   3    1.93    1.07
  -6  -1  -3    5.13    2.13
   6   2   3    4.89    1.55
   6   2   3    4.62    1.94
   6   2   3    3.67    1.62
  -6  -2  -3    1.02    2.84
   6   3   3    5.19    1.41
   6   3   3    1.31    1.74
   6   3   3    1.30    1.45
  -6  -3  -3    3.04    2.67
  -6  -3   4    6.80    3.15
   6   3  -4    7.12    2.41
   6   3  -4    6.98    1.47
   6   3  -4    5.05    2.09
  -6  -2   4    1.96    2.91
   6   2  -4    4.85    1.91
   6   2  -4    3.85    1.54
   6   2  -4    1.77    1.93
  -6  -1   4   10.93    3.39
   6   1  -4    6.03    1.86
   6   1  -4   12.38    3.45
   6   1  -4    9.11    2.05
   6   0  -4    5.15    2.20
   6   0  -4    6.76    2.43
   6   0  -4    3.56    2.52
  -6   1   4    8.74    2.99
   6  -1  -4    7.81    2.22
   6  -1  -4    8.08    2.91
   6  -1  -4    8.29    2.17
  -6   2   4    6.04    2.50
   6  -2  -4    5.80    1.73
   6  -2  -4    3.04    1.41
   6  -2  -4    5.86    2.36
  -6   3   4    3.97    2.46
   6  -3  -4    5.19    1.67
   6  -3  -4    5.32    2.55
   6  -3  -4    6.60    1.77
   5   7  -4   12.45    3.34
   5   7  -4   15.09    2.21
  -5  -6   4   19.47    4.27
   5   6  -4   24.18    2.77
   5   6  -4   18.59    3.97
  -5  -5   4    4.48    2.31
   5   5  -4    1.25    1.05
   5   5  -4    2.56    1.53
  -5  -4   4    3.49    2.07
   5   4  -4    2.83    1.10
  -5  -3   4    2.66    1.97
  -5  -3   4    4.72    1.98
   5   3  -4    3.49    1.12
   5   3  -4    1.93    1.33
  -5  -2   4    5.17    1.54
  -5  -2   4    0.03    1.15
   5   2  -4    2.34    1.23
   5   2  -4    2.15    1.02
   5   2  -4    0.92    1.27
  -5  -1   4    3.37    2.16
  -5  -1   4    4.18    1.77
   5   1  -4    5.14    1.73
   5   1  -4    2.86    1.38
   5   1  -4    4.16    1.84
  -5   0   4   -1.16    1.15
  -5   0   4    0.82    0.81
  -5   0   4    5.34    1.82
   5   0  -4    0.08    1.31
   5   0  -4    2.13    1.29
   5   0  -4    0.68    1.12
  -5   1   4    5.96    1.93
  -5   1   4    2.96    1.61
   5  -1  -4    4.70    1.58
   5  -1  -4    5.74    2.28
   5  -1  -4    4.46    1.66
  -5   2   4    0.53    1.53
  -5   2   4    0.41    1.18
   5  -2  -4    3.35    1.55
   5  -2  -4    1.20    0.98
   5  -2  -4    1.82    1.22
  -5   3   4    3.56    2.36
  -5   3   4    0.96    1.27
   5  -3  -4    4.35    1.86
  -5   4   4    3.55    1.87
  -5   4   4    1.64    1.30
   5  -4  -4    3.17    2.19
   5  -4  -4    2.66    0.91
  -5   5   4    0.57    1.25
  -5   5   4    4.25    1.96
   5  -5  -4    3.49    1.81
   5  -5  -4    3.11    1.00
  -5   6   4   15.99    3.75
  -5   6   4   14.55    2.49
   5  -6  -4   16.81    4.34
  -5   7   4   10.45    3.23
   5  -7  -4    8.41    3.01
  -4 -10   4    0.64    3.34
   4  10  -4    3.96    1.52
   4  10  -4    1.98    1.62
  -4  -9   4    3.44    2.44
   4   9  -4    2.78    1.63
   4   9  -4    3.31    1.35
  -4  -8   4    2.54    1.89
   4   8  -4    2.21    1.16
   4   8  -4    4.59    1.77
  -4  -7   4   10.54    2.91
   4   7  -4   11.84    2.39
  -4  -6   4   13.72    3.19
   4   6  -4   12.59    1.78
   4   6  -4   15.54    3.38
  -4  -5   4   11.92    2.92
  -4  -5   4   13.68    2.82
   4   5  -4   10.75    2.84
   4   5  -4   10.85    1.66
  -4  -4   4    3.56    1.58
  -4  -4   4    3.33    1.63
   4   4  -4    3.34    0.86
   4   4  -4    1.95    1.03
  -4  -3   4    0.99    1.11
  -4  -3   4    0.93    1.27
   4   3  -4   -0.59    0.53
   4   3  -4   -0.55    0.53
  -4  -2   4    5.70    2.00
  -4  -2   4    4.57    1.77
   4   2  -4    8.04    1.91
   4   2  -4    3.08    1.21
   4   2  -4    4.71    1.87
  -4  -1   4   21.91    2.96
  -4  -1   4   23.71    3.00
  -4  -1   4   20.23    3.36
   4   1  -4   22.35    2.86
   4   1  -4   19.35    3.07
   4   1  -4   22.71    2.64
  -4   0   4   -0.80    0.86
  -4   0   4    0.72    1.09
  -4   0   4    1.26    0.77
   4   0  -4    0.50    0.62
   4   0  -4    0.79    0.99
   4   0  -4    1.05    0.92
  -4   1   4   24.11    3.18
  -4   1   4   19.50    2.68
  -4   1   4   23.63    3.72
   4  -1  -4   20.96    2.71
   4  -1  -4   22.54    3.25
   4  -1  -4   21.27    2.66
  -4   2   4    5.43    1.76
  -4   2   4    5.16    1.51
   4  -2  -4    4.72    2.02
  -4   3   4    0.96    0.96
   4  -3  -4    1.93    1.09
  -4   4   4    1.75    0.82
  -4   4   4    2.08    1.25
   4  -4  -4    3.02    1.46
  -4   5   4    9.00    1.71
  -4   5   4    7.11    2.24
   4  -5  -4   15.05    2.59
  -4   6   4   11.29    1.61
  -4   6   4   14.59    3.28
   4  -6  -4   10.36    2.95
  -4   7   4   10.80    3.53
   4  -7  -4   17.96    3.13
  -4   8   4    3.74    1.69
   4  -8  -4    1.14    1.38
  -4   9   4    5.71    2.27
   4  -9  -4    3.29    2.02
  -4  10   4    3.05    2.36
   4 -10  -4    0.51    1.61
  -3 -11   4   -3.93    2.12
   3  11  -4   -1.28    1.53
   3  10  -4   -0.37    1.07
   3  10  -4    0.95    1.20
  -3  -9   4    9.67    2.64
   3   9  -4   11.43    2.75
   3   9  -4   14.73    2.12
  -3  -8   4   -0.15    1.03
   3   8  -4    0.18    0.79
   3   8  -4    2.20    1.33
  -3  -7   4    3.15    1.43
   3   7  -4    3.41    1.54
   3   7  -4    4.01    1.09
  -3  -6   4   28.13    3.82
  -3  -6   4   25.75    3.30
   3   6  -4   28.35    2.61
   3   6  -4   26.84    3.50
  -3  -5   4    3.07    1.15
  -3  -5   4    2.44    1.23
   3   5  -4    3.21    0.80
   3   5  -4    1.99    0.95
  -3  -4   4    2.18    1.09
   3   4  -4    2.62    0.75
  -3  -3   4    6.16    1.88
  -3  -3   4    6.50    1.67
   3   3  -4    4.30    1.33
   3   3  -4    4.37    1.01
  -3  -2   4   11.97    2.58
  -3  -2   4   14.48    2.68
   3   2  -4   12.41    1.60
   3   2  -4   13.04    2.39
  -3  -1   4   23.08    2.75
  -3  -1   4   23.45    2.72
  -3  -1   4   23.80    3.00
   3   1  -4   16.32    2.45
   3   1  -4   22.72    2.60
   3   1  -4   20.70    2.22
  -3   0   4    5.04    1.48
  -3   0   4    3.89    1.65
  -3   0   4    5.27    1.42
   3   0  -4    4.94    1.47
   3   0  -4    5.32    1.25
  -3   1   4   21.69    2.45
  -3   1   4   23.00    3.33
  -3   1   4   18.38    2.55
   3  -1  -4   23.71    2.99
  -3   2   4   12.57    1.76
  -3   2   4   14.92    2.23
   3  -2  -4   14.36    2.37
  -3   3   4    4.84    1.26
  -3   3   4    3.30    1.39
   3  -3  -4    5.09    1.65
  -3   4   4    2.42    0.74
   3  -4  -4    2.55    1.28
   3  -4  -4    2.47    0.81
  -3   5   4    3.97    0.91
  -3   5   4    2.13    1.09
   3  -5  -4    2.33    0.60
   3  -5  -4    3.77    1.47
  -3   6   4   26.19    3.55
  -3   6   4   20.48    2.23
   3  -6  -4   29.70    3.91
   3  -6  -4   23.58    1.96
  -3   7   4    1.62    1.04
   3  -7  -4    2.86    1.49
   3  -7  -4    0.74    0.62
  -3   8   4    1.65    1.08
   3  -8  -4    1.15    0.99
   3  -8  -4   -0.11    0.62
  -3   9   4   10.86    3.04
  -3  10   4    1.73    1.65
   3 -10  -4    1.33    1.19
  -3  11   4   -0.74    1.60
   3 -11  -4   -1.73    1.46
  -2 -12   4    1.10    1.87
   2  12  -4    3.13    1.51
   2  12  -4   -0.60    1.54
  -2 -11   4    2.61    1.55
   2  11  -4    2.37    1.35
   2  11  -4    2.26    1.66
  -2 -10   4    1.35    1.25
   2  10  -4    2.07    1.43
   2  10  -4    4.08    1.06
  -2  -9   4    3.28    1.55
   2   9  -4    6.39    1.77
   2   9  -4    6.22    1.60
  -2  -8   4   -0.32    0.68
   2   8  -4    0.23    0.63
   2   8  -4    0.05    0.75
  -2  -7   4    5.27    1.50
   2   7  -4    4.15    1.36
   2   7  -4    3.50    0.94
  -2  -6   4    3.12    1.15
  -2  -6   4    3.72    1.21
   2   6  -4    4.64    0.98
   2   6  -4    2.81    1.17
  -2  -5   4    2.47    0.90
  -2  -5   4    2.96    1.09
   2   5  -4    2.50    0.94
   2   5  -4    2.31    0.67
   2   5  -4    3.00    0.83
  -2  -4   4    4.20    1.10
  -2  -4   4    2.07    0.78
   2   4  -4    3.86    0.90
   2   4  -4    5.05    1.29
   2   4  -4    3.86    0.77
  -2  -3   4   11.46    1.64
  -2  -3   4   12.48    1.89
  -2  -3   4   11.27    1.37
   2   3  -4   14.01    1.89
   2   3  -4   13.47    1.52
   2   3  -4   15.92    1.51
   2   3  -4   14.69    1.72
  -2  -2   4   11.60    1.32
  -2  -2   4   13.60    1.73
  -2  -2   4   12.95    1.79
   2   2  -4   12.67    1.57
   2   2  -4   13.63    1.40
   2   2  -4   12.21    1.58
  -2  -1   4   66.50    4.67
  -2  -1   4   54.60    4.60
  -2  -1   4   55.84    4.65
   2   1  -4   60.14    4.25
   2   1  -4   59.81    4.66
   2   1  -4   59.19    4.50
  -2   0   4    7.62    1.66
  -2   0   4    8.48    1.28
  -2   0   4    7.88    1.46
   2   0  -4    7.38    1.40
   2   0  -4    7.86    1.17
   2   0  -4    7.88    1.29
   2   0  -4    7.26    1.66
   2   0  -4    7.73    1.12
  -2   1   4   54.50    4.50
  -2   1   4   52.24    4.12
   2  -1  -4   51.93    4.58
   2  -1  -4   59.88    4.95
   2  -1  -4   57.92    4.10
  -2   2   4   13.88    1.90
  -2   2   4   13.75    1.58
   2  -2  -4   15.51    1.48
   2  -2  -4   17.64    2.21
  -2   3   4   12.35    1.90
  -2   3   4   12.14    1.36
   2  -3  -4   12.26    1.39
   2  -3  -4   14.04    2.02
  -2   4   4    3.29    0.76
  -2   4   4    4.10    1.24
   2  -4  -4    2.74    1.08
   2  -4  -4    3.95    0.81
  -2   5   4    4.00    1.15
  -2   5   4    2.36    0.62
   2  -5  -4    3.00    1.19
   2  -5  -4    3.40    0.65
  -2   6   4    2.39    0.65
  -2   6   4    2.19    1.06
   2  -6  -4    2.31    1.09
   2  -6  -4    2.82    0.72
  -2   7   4    3.96    0.80
  -2   7   4    4.95    1.36
   2  -7  -4    2.76    1.26
   2  -7  -4    2.95    0.90
  -2   8   4    0.24    0.48
  -2   8   4   -0.86    0.83
   2  -8  -4    0.14    0.73
  -2   9   4    4.12    0.94
  -2   9   4    7.37    2.03
   2  -9  -4    5.07    2.02
  -2  10   4    1.98    1.44
  -2  10   4    0.32    0.83
   2 -10  -4    2.20    1.16
  -2  11   4    2.88    1.13
  -2  11   4    2.32    1.96
   2 -11  -4    2.94    2.13
  -2  12   4   -0.33    1.88
   2 -12  -4   -1.71    1.69
   1  13  -4    0.32    1.62
   1  13  -4   -1.39    1.90
  -1 -12   4    2.77    1.71
   1  12  -4   -0.07    1.22
   1  12  -4   -2.87    1.11
  -1 -11   4    3.45    1.72
   1  11  -4    0.39    1.22
   1  11  -4    3.39    1.36
  -1 -10   4    5.50    1.79
   1  10  -4    4.81    1.61
   1  10  -4    4.47    1.55
  -1  -9   4   70.71    5.63
   1   9  -4   69.08    5.70
   1   9  -4   58.37    5.48
  -1  -8   4   12.85    1.81
   1   8  -4    8.83    1.83
   1   8  -4   12.86    1.91
  -1  -7   4   34.23    3.05
   1   7  -4   28.44    3.05
   1   7  -4   28.61    2.87
  -1  -6   4   25.28    2.40
   1   6  -4   23.59    2.65
   1   6  -4   27.83    2.50
  -1  -5   4   37.60    3.54
  -1  -5   4   37.07    2.91
   1   5  -4   37.02    3.30
   1   5  -4   38.21    2.95
   1   5  -4   33.61    2.79
  -1  -4   4  114.31    6.99
  -1  -4   4  111.69    7.73
   1   4  -4  109.70    7.49
   1   4  -4  110.41    6.98
   1   4  -4  104.21    6.83
  -1  -3   4    5.91    0.78
  -1  -3   4    5.74    0.79
  -1  -3   4    8.35    1.84
   1   3  -4    6.99    1.34
   1   3  -4    7.02    0.83
   1   3  -4    6.63    1.40
   1   3  -4    7.17    0.73
  -1  -2   4    9.75    1.27
  -1  -2   4    8.55    0.92
  -1  -2   4    9.59    1.01
   1   2  -4   11.01    0.88
   1   2  -4   10.72    1.02
  -1  -1   4   58.35    4.03
  -1  -1   4   57.49    4.00
  -1  -1   4   59.28    4.34
   1   1  -4   63.21    4.34
   1   1  -4   64.47    4.07
   1   1  -4   64.27    4.00
   1   1  -4   69.05    4.37
  -1   0   4   95.83    6.21
  -1   0   4   85.90    5.96
  -1   0   4   97.47    6.12
   1   0  -4   91.86    5.98
   1   0  -4   95.62    6.01
   1   0  -4   97.11    6.19
   1   0  -4   96.80    6.19
   1   0  -4  101.83    6.10
  -1   1   4   53.57    4.16
  -1   1   4   62.80    4.02
  -1   1   4   63.25    4.39
   1  -1  -4   63.03    3.96
   1  -1  -4   57.99    4.19
   1  -1  -4   63.37    4.35
  -1   2   4    9.98    1.33
  -1   2   4    8.75    1.32
  -1   2   4   11.88    1.09
   1  -2  -4   13.27    1.06
   1  -2  -4   12.57    1.44
  -1   3   4    8.93    0.93
  -1   3   4    8.54    1.32
  -1   3   4    7.97    1.25
   1  -3  -4   11.08    1.42
   1  -3  -4    7.78    1.20
   1  -3  -4    9.74    0.90
  -1   4   4  108.28    6.60
  -1   4   4   96.32    7.32
   1  -4  -4  105.53    6.60
   1  -4  -4  114.91    7.60
  -1   5   4   35.92    3.48
  -1   5   4   37.83    2.74
   1  -5  -4   42.28    3.81
   1  -5  -4   35.52    2.78
  -1   6   4   27.61    3.07
  -1   6   4   29.00    2.32
   1  -6  -4   36.37    3.41
   1  -6  -4   25.57    2.37
  -1   7   4   31.99    3.57
  -1   7   4   30.90    2.61
   1  -7  -4   37.39    3.74
  -1   8   4   10.36    1.38
   1  -8  -4   14.11    2.31
  -1   9   4   72.20    5.30
  -1   9   4   68.56    6.55
   1  -9  -4   86.78    7.10
  -1  10   4    5.91    2.16
  -1  10   4    3.29    1.05
   1 -10  -4    5.22    1.98
  -1  11   4    4.38    1.18
  -1  11   4    4.84    2.03
   1 -11  -4    4.94    2.19
  -1  12   4    1.04    1.12
  -1  12   4    1.33    2.98
   1 -12  -4    1.05    1.92
  -1  13   4    2.77    1.96
  -1  13   4   -0.97    1.23
   1 -13  -4    0.77    1.78
   0 -13   4    2.56    1.91
   0  13  -4    0.13    1.38
   0  13  -4   -0.10    1.86
   0 -12   4    2.13    1.73
   0  12  -4   -1.54    1.13
   0  12  -4   -0.69    1.83
   0 -11   4   -0.62    1.12
   0  11  -4   -1.93    1.29
   0 -10   4   -1.13    0.94
   0  10  -4    2.01    1.12
   0  10  -4    0.18    0.73
   0   9  -4   60.27    4.68
   0   9  -4   59.64    5.41
   0  -8   4   21.41    2.57
   0   8  -4   15.00    2.22
   0  -7   4   -0.01    0.42
   0   7  -4   -0.23    0.41
   0   7  -4    0.36    0.48
   0  -6   4   29.85    2.79
   0   6  -4   26.87    2.58
   0   6  -4   23.86    2.62
   0   6  -4   27.30    2.42
   0  -5   4    7.50    1.19
   0   5  -4    6.52    1.26
   0   5  -4    6.40    1.34
   0   5  -4    7.35    1.30
   0   5  -4    7.79    1.04
   0  -4   4    2.48    0.69
   0  -4   4    2.90    0.70
   0  -4   4    2.71    0.71
   0   4  -4    2.36    0.69
   0   4  -4    2.21    0.69
   0   4  -4    2.44    0.62
   0  -3   4   58.87    4.03
   0  -3   4   62.72    4.11
   0   3  -4   58.35    3.92
   0   3  -4   49.44    3.99
   0   3  -4   63.64    4.06
   0   3  -4   61.53    4.01
   0  -2   4  109.09    6.82
   0  -2   4  108.09    6.78
   0  -2   4  120.75    6.76
   0  -2   4  110.57    7.03
   0   2  -4  117.24    6.78
   0   2  -4  114.98    6.77
   0   2  -4   95.55    6.79
   0  -1   4   82.76    5.62
   0  -1   4   91.91    5.57
   0  -1   4   99.67    5.55
   0   1  -4   85.96    5.65
   0   1  -4   95.82    5.56
   0   1  -4   97.88    5.55
   0   0   4   -0.03    0.09
   0   0   4    0.15    0.07
   0   0   4   -0.01    0.07
   0   0  -4    0.04    0.09
   0   0  -4   -0.01    0.06
   0   0  -4   -0.06    0.06
   0   1   4   85.59    5.56
   0   1   4   93.53    5.53
   0  -1  -4   93.62    5.54
   0  -1  -4  101.08    5.66
   0  -1  -4   86.33    5.55
   0   2   4  123.68    7.15
   0   2   4  113.16    7.05
   0   2   4  111.79    6.95
   0  -2  -4  111.72    6.97
   0  -2  -4  120.42    7.12
   0  -2  -4  109.45    6.98
   0   3   4   59.06    4.16
   0   3   4   56.35    4.08
   0   3   4   62.14    4.02
   0  -3  -4   61.24    4.04
   0  -3  -4   56.37    3.98
   0  -3  -4   66.43    4.27
   0   4   4    3.40    0.78
   0   4   4    2.92    0.74
   0   4   4    2.73    0.62
   0  -4  -4    1.52    0.53
   0  -4  -4    3.11    0.78
   0  -4  -4    2.53    0.62
   0   5   4    7.74    1.03
   0   5   4    5.91    1.17
   0  -5  -4    7.76    1.18
   0  -5  -4    7.32    1.08
   0  -5  -4    6.56    1.01
   0   6   4   23.33    2.58
   0   6   4   26.59    2.40
   0  -6  -4   29.40    2.81
   0   7   4    0.75    0.52
   0   7   4    1.13    0.86
   0  -7  -4    1.76    0.77
   0   8   4   11.83    1.58
   0   8   4   15.65    2.21
   0   9   4   60.02    5.12
   0   9   4   68.69    6.00
   0  -9  -4   81.94    6.44
   0  10   4   -0.57    0.99
   0  10   4   -0.65    0.57
   0 -10  -4   -1.05    0.74
   0  11   4   -0.91    0.79
   0  11   4    0.41    1.24
   0 -11  -4    1.11    1.07
   0  12   4    2.40    1.61
   0  12   4    0.54    1.03
   0 -12  -4    2.19    1.55
   0  13   4    0.76    1.45
   0  13   4   -3.27    1.87
   0 -13  -4    0.36    2.08
   1 -13   4    0.56    1.86
  -1  13  -4    4.20    2.02
   1 -12   4    1.90    1.38
  -1  12  -4    3.00    2.13
  -1  12  -4    0.41    1.14
   1 -11   4    4.78    2.03
  -1  11  -4    0.24    1.38
  -1  11  -4    1.70    0.98
   1 -10   4    3.50    1.40
  -1  10  -4    2.08    1.34
  -1  10  -4    4.84    0.93
  -1   9  -4   55.92    4.48
  -1   9  -4   65.97    5.91
  -1   9  -4   60.75    4.17
  -1   8  -4   11.22    1.72
  -1   8  -4    8.49    1.08
  -1   8  -4   11.13    2.28
   1  -7   4   35.45    3.68
  -1   7  -4   26.12    2.38
  -1   7  -4   29.72    2.22
  -1   7  -4   30.70    3.31
   1  -6   4   25.06    2.93
  -1   6  -4   21.87    1.94
  -1   6  -4   25.65    2.79
  -1   6  -4   25.85    1.82
   1  -5   4   37.33    3.63
  -1   5  -4   37.67    2.30
  -1   5  -4   30.21    3.16
  -1   5  -4   34.02    2.41
   1  -4   4  107.09    7.69
  -1   4  -4  111.79    6.14
  -1   4  -4  103.19    7.26
  -1   4  -4  100.43    6.19
   1  -3   4    8.06    1.02
   1  -3   4    6.16    1.50
  -1   3  -4    5.08    1.21
  -1   3  -4    7.21    1.28
   1  -2   4    9.85    1.08
   1  -2   4    9.57    1.36
  -1   2  -4    8.63    1.48
  -1   2  -4    8.60    1.10
   1  -1   4   60.27    3.96
   1  -1   4   60.65    4.69
   1  -1   4   61.03    3.66
  -1   1  -4   59.50    4.02
  -1   1  -4   58.54    3.69
  -1   1  -4   63.43    4.77
   1   0   4   98.15    5.92
   1   0   4   98.40    5.85
   1   0   4  104.37    6.77
  -1   0  -4   92.10    5.87
  -1   0  -4   90.89    6.59
   1   1   4   57.59    3.47
   1   1   4   56.70    3.89
   1   1   4   62.52    4.40
  -1  -1  -4   58.22    4.34
  -1  -1  -4   57.94    3.91
  -1  -1  -4   57.69    3.51
   1   2   4   10.07    0.66
   1   2   4    9.32    1.13
   1   2   4    9.97    0.71
   1   2   4   12.12    1.36
  -1  -2  -4   12.31    1.46
  -1  -2  -4   11.08    1.38
  -1  -2  -4    9.18    0.66
   1   3   4    9.00    0.78
   1   3   4   10.67    1.31
   1   3   4    9.08    1.19
  -1  -3  -4    9.34    1.58
  -1  -3  -4    9.84    0.74
  -1  -3  -4    8.75    1.19
   1   4   4  101.94    6.47
   1   4   4  104.21    7.07
  -1  -4  -4  107.56    7.24
  -1  -4  -4  105.84    6.30
   1   5   4   37.07    3.25
   1   5   4   37.20    2.84
  -1  -5  -4   38.08    2.63
  -1  -5  -4   36.52    3.31
   1   6   4   26.10    2.65
   1   6   4   25.22    2.59
  -1  -6  -4   26.26    2.11
  -1  -6  -4   26.52    2.75
   1   7   4   28.25    2.76
   1   7   4   30.67    3.01
  -1  -7  -4   28.39    3.06
   1   8   4    9.90    2.22
   1   8   4    9.03    1.85
  -1  -8  -4   11.76    2.78
   1   9   4   75.93    6.07
   1   9   4   75.04    5.94
  -1  -9  -4   73.41    6.43
   1  10   4    6.78    1.70
   1  10   4    5.47    1.66
  -1 -10  -4    2.73    1.48
   1  11   4    5.27    1.55
   1  11   4    4.13    1.52
  -1 -11  -4    3.01    1.51
   1  12   4    0.35    1.20
   1  12   4    0.65    1.58
  -1 -12  -4    0.29    1.75
   1  13   4   -0.36    1.33
   1  13   4    0.61    1.74
  -1 -13  -4    1.69    2.21
  -2  12  -4   -0.60    1.53
   2 -11   4    4.39    1.98
  -2  11  -4    2.70    2.07
   2 -10   4   -1.09    1.13
  -2  10  -4    2.67    1.36
   2  -9   4    4.29    1.79
  -2   9  -4    3.79    2.04
   2  -8   4    0.29    0.76
  -2   8  -4    0.16    0.84
   2  -7   4    3.83    1.54
  -2   7  -4    3.38    1.46
   2  -6   4    2.84    1.29
  -2   6  -4    3.41    1.36
   2  -5   4    2.67    1.15
  -2   5  -4    2.86    0.99
   2  -4   4    2.94    1.26
  -2   4  -4    2.62    0.97
   2  -3   4   14.68    1.01
   2  -3   4   13.88    2.21
   2  -3   4   13.83    1.00
  -2   3  -4   16.42    2.63
  -2   3  -4   12.49    1.82
   2  -2   4   14.17    1.26
   2  -2   4   13.69    1.16
   2  -2   4   10.90    1.95
  -2   2  -4   12.51    1.65
  -2   2  -4   12.60    2.20
   2  -1   4   60.01    4.05
   2  -1   4   58.24    4.19
   2  -1   4   58.24    3.87
  -2   1  -4   52.14    5.07
  -2   1  -4   51.37    4.20
   2   0   4    8.21    1.09
   2   0   4    7.69    1.06
   2   0   4    8.48    1.22
  -2   0  -4    9.53    2.08
  -2   0  -4    7.32    1.25
  -2   0  -4    7.43    1.05
   2   1   4   57.35    4.13
   2   1   4   57.25    3.82
   2   1   4   56.12    4.31
  -2  -1  -4   50.35    4.66
  -2  -1  -4   53.96    3.82
  -2  -1  -4   52.30    4.05
   2   2   4   13.43    1.66
   2   2   4   14.26    1.29
   2   2   4   14.61    1.18
  -2  -2  -4   11.79    1.99
   2   3   4   13.14    1.03
   2   3   4   12.46    1.17
   2   3   4   12.26    1.67
  -2  -3  -4   12.44    1.99
   2   4   4    2.34    0.95
   2   4   4    3.98    0.72
   2   4   4    4.24    0.51
  -2  -4  -4    4.16    1.35
  -2  -4  -4    2.59    0.46
   2   5   4    1.58    0.79
   2   5   4    2.73    0.57
  -2  -5  -4    2.82    0.56
  -2  -5  -4    2.07    0.96
   2   6   4    2.21    0.61
   2   6   4    2.70    0.98
  -2  -6  -4    2.04    1.02
   2   7   4    2.71    0.94
   2   7   4    4.40    1.42
  -2  -7  -4    2.46    1.23
  -2  -7  -4    3.75    0.74
   2   8   4    2.05    0.92
   2   8   4    0.63    0.77
  -2  -8  -4   -0.33    0.89
   2   9   4    3.36    1.25
   2   9   4    4.90    1.49
  -2  -9  -4    4.97    1.92
   2  10   4    3.02    1.21
   2  10   4   -0.09    1.02
  -2 -10  -4    1.42    1.36
   2  11   4    7.07    1.81
  -2 -11  -4    4.42    1.97
   2  12   4   -2.96    1.18
   2  12   4    1.00    1.23
  -2 -12  -4    0.56    1.81
   3 -11   4   -0.19    1.58
  -3  11  -4    0.56    2.15
   3 -10   4    0.47    1.29
  -3  10  -4   -0.38    1.42
   3  -9   4   12.09    3.63
   3  -8   4    1.02    1.37
  -3   8  -4    1.07    1.29
   3  -7   4    3.28    1.24
  -3   7  -4    1.91    1.39
   3  -6   4   29.02    4.04
  -3   6  -4   26.92    3.58
   3  -5   4    4.26    1.55
  -3   5  -4    3.04    1.10
   3  -4   4    2.33    0.42
   3  -4   4    2.35    0.43
  -3   4  -4    2.72    1.16
  -3   4  -4    2.02    2.57
   3  -3   4    4.89    0.76
   3  -3   4    6.10    0.79
   3  -3   4    5.07    1.82
  -3   3  -4    5.18    1.37
  -3   3  -4    5.39    2.07
   3  -2   4   13.03    1.41
   3  -2   4   11.62    2.72
   3  -2   4   11.28    1.48
  -3   2  -4   12.34    2.35
  -3   2  -4   10.90    2.89
   3  -1   4   21.44    2.50
   3  -1   4   18.77    2.00
  -3   1  -4   22.07    3.36
  -3   1  -4   20.34    2.38
   3   0   4    4.73    1.24
  -3   0  -4    6.09    1.95
  -3   0  -4    5.74    1.39
   3   1   4   21.77    2.33
   3   1   4   21.71    2.13
   3   1   4   19.08    1.93
  -3  -1  -4   18.84    2.11
  -3  -1  -4   16.15    2.78
   3   2   4   14.39    1.93
   3   2   4   13.92    1.43
   3   2   4   14.01    1.56
  -3  -2  -4   10.40    2.49
  -3  -2  -4   11.08    1.53
   3   3   4    5.04    0.88
   3   3   4    5.90    1.52
  -3  -3  -4    3.98    1.60
   3   4   4    2.30    0.76
   3   4   4    3.33    0.63
   3   4   4    1.73    0.88
  -3  -4  -4    1.35    1.01
   3   5   4    3.58    0.65
   3   5   4    5.50    1.51
   3   5   4    2.18    0.73
  -3  -5  -4    1.92    1.45
   3   6   4   26.88    2.09
   3   6   4   24.20    3.14
   3   6   4   18.67    2.57
  -3  -6  -4   22.38    3.37
   3   7   4    1.35    0.76
   3   7   4    3.23    1.04
  -3  -7  -4    1.34    0.66
  -3  -7  -4    0.08    1.03
   3   8   4    1.16    0.84
   3   8   4    1.55    0.81
  -3  -8  -4   -1.38    1.17
  -3  -8  -4    1.23    1.11
   3   9   4   14.72    1.91
   3   9   4    8.84    2.24
  -3  -9  -4   10.90    2.80
   3  10   4   -2.14    0.85
   3  10   4   -1.28    0.97
  -3 -10  -4    0.53    1.57
   3  11   4    0.42    1.58
  -3 -11  -4   -1.72    2.30
   4 -10   4    1.82    1.97
  -4  10  -4    4.66    2.31
   4  -9   4    3.66    1.86
  -4   9  -4    4.42    2.13
   4  -8   4    2.34    1.19
  -4   8  -4    0.54    1.65
  -4   7  -4    9.87    2.77
   4  -6   4   13.58    3.69
  -4   6  -4   12.73    2.96
   4  -5   4    9.69    2.68
  -4   5  -4    9.97    2.45
   4  -4   4    1.69    1.32
   4  -4   4    3.31    0.75
   4  -4   4    2.81    0.91
  -4   4  -4    1.78    1.13
   4  -3   4    0.29    1.06
   4  -3   4   -0.05    0.51
  -4   3  -4   -0.30    0.72
  -4   3  -4    0.04    1.35
   4  -2   4    4.87    1.83
   4  -2   4    4.63    1.26
  -4   2  -4    6.77    1.95
  -4   2  -4    5.48    2.29
   4  -1   4   22.65    2.43
   4  -1   4   16.98    3.13
  -4   1  -4   23.62    5.00
  -4   1  -4   20.69    2.81
  -4   0  -4    0.50    0.64
  -4   0  -4   -1.78    1.04
   4   1   4   19.67    2.56
   4   1   4   21.26    2.34
  -4  -1  -4   21.64    2.57
  -4  -1  -4   20.37    3.55
   4   2   4    5.16    1.21
   4   2   4    4.57    1.41
  -4  -2  -4    5.72    2.51
   4   3   4    0.15    0.50
   4   3   4    0.74    0.89
  -4  -3  -4   -1.23    1.06
   4   4   4    2.51    1.13
   4   4   4    2.98    0.72
  -4  -4  -4    3.55    1.96
   4   5   4   13.80    1.41
   4   5   4   11.22    1.59
   4   5   4    9.65    2.40
  -4  -5  -4   11.71    3.01
   4   6   4   12.58    2.74
  -4  -6  -4   10.63    3.17
   4   7   4   20.67    5.73
  -4  -7  -4   12.87    3.23
   4   8   4    2.88    1.45
  -4  -8  -4   -1.30    2.01
   4   9   4    3.12    1.40
  -4  -9  -4    2.94    2.32
   4  10   4    3.97    2.10
  -4 -10  -4    4.90    2.75
   5  -7   4    8.99    3.62
  -5   7  -4   10.59    3.04
   5  -6   4   19.28    4.60
  -5   6  -4   16.94    4.00
   5  -5   4    1.72    1.24
   5  -4   4    2.69    1.47
   5  -4   4    1.52    0.96
  -5   4  -4    1.04    1.64
   5  -3   4    2.29    1.50
   5  -3   4    2.22    0.79
  -5   3  -4    4.64    1.52
  -5   3  -4    2.05    1.55
   5  -2   4    1.17    0.81
   5  -2   4    2.73    1.34
  -5   2  -4    1.72    1.16
  -5   2  -4    0.12    1.64
   5  -1   4    6.53    1.63
   5  -1   4    5.95    2.22
  -5   1  -4    5.69    2.05
  -5   1  -4    5.65    3.00
   5   0   4    0.24    0.92
   5   0   4    4.61    1.55
   5   0   4    2.70    0.93
  -5   0  -4    1.56    1.13
  -5   0  -4    2.54    1.67
   5   1   4    6.09    1.80
   5   1   4    2.15    1.23
  -5  -1  -4    5.01    1.76
  -5  -1  -4    9.11    3.10
   5   2   4    1.22    0.99
   5   2   4    2.65    1.28
  -5  -2  -4   -0.46    1.43
   5   3   4    3.94    0.92
   5   3   4    1.61    1.06
  -5  -3  -4   -0.47    1.21
   5   4   4    0.64    1.12
  -5  -4  -4    0.02    2.06
   5   5   4    5.88    1.76
   5   5   4    3.33    0.97
  -5  -5  -4    0.51    1.93
   5   6   4   16.04    3.32
  -5  -6  -4   16.35    4.82
   5   7   4    9.48    2.55
  -5  -7  -4    5.64    2.84
   6  -3   4    4.15    2.16
  -6   3  -4    5.78    2.84
   6  -2   4    4.51    2.23
   6  -2   4    2.31    1.41
  -6   2  -4    3.42    3.10
   6  -1   4    8.84    2.19
   6  -1   4    7.06    1.89
   6  -1   4   10.04    3.54
  -6   1  -4    9.63    2.98
   6   0   4    3.51    1.44
   6   0   4    0.32    1.12
   6   0   4    3.70    2.15
  -6   0  -4    1.42    1.83
  -6   0  -4    5.27    2.52
   6   1   4    5.38    2.65
   6   1   4    6.75    2.34
   6   1   4    7.10    1.83
  -6  -1  -4   11.99    3.66
   6   2   4    6.20    1.37
   6   2   4    7.78    2.36
   6   2   4    5.91    1.80
  -6  -2  -4    3.80    2.94
   6   3   4    5.68    2.42
   6   3   4    9.32    2.38
  -6  -3  -4    7.23    2.83
  -6  -3   5   -0.53    2.84
   6   3  -5    2.28    1.45
   6   3  -5    7.13    2.35
   6   3  -5    2.40    1.57
  -6  -2   5   12.14    4.08
   6   2  -5   15.86    3.78
   6   2  -5   19.09    3.71
   6   2  -5   15.92    2.98
  -6  -1   5    9.96    2.66
   6   1  -5    8.50    2.34
   6   1  -5   14.68    3.39
  -6   0   5    0.31    1.36
  -6   1   5    6.88    2.33
  -6   1   5   10.29    3.03
   6  -1  -5    5.33    1.82
   6  -1  -5   10.42    2.72
   6  -1  -5    8.16    2.18
  -6   2   5    9.02    2.94
  -6   2   5   19.35    3.82
   6  -2  -5   14.38    3.88
   6  -2  -5   10.62    2.55
   6  -2  -5   13.50    2.59
  -6   3   5    4.32    2.19
  -6   3   5    1.30    1.94
   6  -3  -5    6.23    2.32
   6  -3  -5    4.93    1.83
   6  -3  -5    8.17    1.73
  -5  -7   5    6.39    3.21
   5   7  -5    8.91    1.87
   5   7  -5    5.89    2.30
  -5  -6   5   -0.19    2.22
   5   6  -5   -2.07    1.34
   5   6  -5    2.30    1.07
  -5  -5   5    8.44    2.94
   5   5  -5    4.10    1.83
   5   5  -5    4.17    1.18
  -5  -4   5    7.80    2.31
   5   4  -5    8.07    1.69
   5   4  -5    7.23    2.48
  -5  -3   5    1.62    1.41
  -5  -3   5    2.79    1.90
   5   3  -5    2.55    1.16
   5   3  -5    2.01    0.98
   5   3  -5    3.10    1.75
  -5  -2   5    4.49    2.36
  -5  -2   5    6.19    2.12
   5   2  -5    7.43    2.06
   5   2  -5    6.49    1.72
   5   2  -5    5.01    1.94
  -5  -1   5   -0.07    1.54
  -5  -1   5    0.17    0.87
   5   1  -5   -0.03    0.60
   5   1  -5   -1.25    0.69
   5   1  -5    1.27    1.33
  -5   0   5   -0.04    1.43
  -5   0   5   -0.71    0.92
   5   0  -5    1.60    1.06
   5   0  -5   -0.51    0.64
   5   0  -5   -2.15    1.21
  -5   1   5    2.39    1.34
  -5   1   5   -2.33    0.96
   5  -1  -5    0.68    1.24
   5  -1  -5    0.10    0.89
   5  -1  -5   -0.37    0.74
  -5   2   5   10.23    2.67
  -5   2   5    5.47    1.79
   5  -2  -5    4.99    1.62
   5  -2  -5    7.75    2.55
   5  -2  -5    4.56    1.93
  -5   3   5    5.23    2.03
  -5   3   5    2.38    1.43
   5  -3  -5    1.75    1.57
   5  -3  -5    1.95    1.17
   5  -3  -5    0.17    1.01
  -5   4   5    6.98    1.84
   5  -4  -5   12.37    2.96
   5  -4  -5    9.52    1.79
  -5   5   5   10.58    2.71
  -5   5   5    3.19    1.45
   5  -5  -5    6.99    2.63
   5  -5  -5    4.69    1.36
  -5   6   5   -0.99    1.27
  -5   6   5    1.55    1.85
   5  -6  -5   -0.66    0.77
   5  -6  -5    1.14    1.39
  -5   7   5    9.19    2.99
   5  -7  -5    9.28    3.16
  -4 -10   5   -0.40    3.05
   4  10  -5    3.56    1.92
   4  10  -5    3.44    1.71
  -4  -9   5    2.47    2.11
   4   9  -5    0.29    1.57
   4   9  -5   -2.64    1.21
  -4  -8   5    2.56    2.19
   4   8  -5    2.09    1.34
   4   8  -5   -0.06    0.77
  -4  -7   5    2.65    1.83
   4   7  -5    4.96    1.27
  -4  -6   5    6.28    2.21
   4   6  -5    7.02    1.94
   4   6  -5    7.52    2.20
  -4  -5   5   29.12    3.80
  -4  -5   5   33.22    4.36
   4   5  -5   30.33    3.95
   4   5  -5   32.71    3.09
  -4  -4   5    2.49    1.33
  -4  -4   5   -0.02    1.22
   4   4  -5   -0.05    0.56
   4   4  -5    0.76    0.62
  -4  -3   5   12.38    2.91
  -4  -3   5   16.96    3.46
   4   3  -5   13.51    2.73
   4   3  -5   13.30    1.87
  -4  -2   5    2.17    1.52
  -4  -2   5    5.66    1.89
   4   2  -5    4.36    1.56
   4   2  -5    3.44    1.19
   4   2  -5    3.41    1.14
  -4  -1   5    9.75    2.39
  -4  -1   5    8.99    2.00
  -4  -1   5   12.06    2.80
   4   1  -5   10.61    2.28
   4   1  -5    9.38    2.36
   4   1  -5   12.41    1.81
  -4   0   5    1.48    0.85
  -4   0   5    1.28    1.36
   4   0  -5    1.44    0.72
  -4   1   5    7.51    2.13
  -4   1   5    9.67    2.17
   4  -1  -5    7.36    1.66
   4  -1  -5   12.51    2.94
  -4   2   5    3.61    1.32
  -4   2   5    3.60    1.39
   4  -2  -5    5.62    2.05
  -4   3   5   13.47    2.88
  -4   3   5   11.93    1.86
   4  -3  -5   13.42    3.07
  -4   4   5    0.76    1.13
  -4   4   5   -0.21    0.60
   4  -4  -5   -0.72    0.95
  -4   5   5   26.04    2.87
  -4   5   5   30.91    4.13
   4  -5  -5   30.83    4.31
  -4   6   5    6.96    1.41
  -4   6   5    5.61    2.23
   4  -6  -5    6.22    2.27
  -4   7   5    4.18    1.31
   4  -7  -5   10.11    2.58
  -4   8   5    0.31    1.44
   4  -8  -5    0.26    1.12
  -4   9   5    0.96    1.64
   4  -9  -5   -0.50    1.09
  -4  10   5    2.15    2.14
   4 -10  -5   -0.90    2.07
  -3 -11   5   -1.57    2.43
   3  11  -5    6.49    1.75
   3  11  -5    2.97    1.67
  -3 -10   5    2.10    1.86
   3  10  -5    1.57    1.50
   3  10  -5    1.60    1.45
  -3  -9   5    7.10    2.46
   3   9  -5    3.33    1.36
   3   9  -5    1.60    1.23
  -3  -8   5    0.02    1.18
   3   8  -5    3.50    1.12
   3   8  -5    1.17    1.03
  -3  -7   5    4.74    1.84
   3   7  -5    7.25    1.88
  -3  -6   5    8.66    2.34
  -3  -6   5    6.30    1.80
   3   6  -5    8.17    2.22
   3   6  -5    6.52    1.37
  -3  -5   5    0.11    0.65
  -3  -5   5    0.42    0.63
   3   5  -5   -1.11    0.48
   3   5  -5    0.13    0.42
  -3  -4   5   14.57    2.10
  -3  -4   5   15.52    3.52
   3   4  -5   17.11    1.82
   3   4  -5   16.27    3.47
  -3  -3   5    8.91    2.07
  -3  -3   5    7.20    1.83
   3   3  -5    6.61    1.70
   3   3  -5    9.38    1.34
  -3  -2   5    2.03    1.01
  -3  -2   5    2.95    1.18
   3   2  -5    2.71    0.86
   3   2  -5    2.30    1.05
  -3  -1   5    5.72    1.50
  -3  -1   5    9.20    2.26
  -3  -1   5    6.78    1.61
   3   1  -5    7.34    1.51
   3   1  -5    8.34    1.85
  -3   0   5   10.04    2.08
  -3   0   5   10.71    2.20
  -3   0   5   13.33    2.72
   3   0  -5   10.22    2.22
   3   0  -5    9.04    1.72
  -3   1   5    9.67    2.08
  -3   1   5    9.67    1.92
   3  -1  -5    5.81    1.65
  -3   2   5    2.29    0.94
  -3   2   5    1.72    0.96
   3  -2  -5    2.24    0.96
  -3   3   5    9.59    1.48
  -3   3   5    9.93    2.17
   3  -3  -5   11.11    2.46
  -3   4   5   14.62    1.74
   3  -4  -5   16.87    2.54
  -3   5   5   -0.25    0.50
  -3   5   5   -0.07    0.66
   3  -5  -5    0.30    0.59
  -3   6   5    6.08    1.17
  -3   6   5    6.80    1.85
   3  -6  -5    4.28    1.74
  -3   7   5    6.29    1.26
  -3   7   5    5.30    1.72
   3  -7  -5    7.53    2.24
  -3   8   5    1.39    1.15
  -3   8   5    0.33    0.76
   3  -8  -5    2.76    1.35
  -3   9   5    3.21    2.77
  -3   9   5    1.72    0.95
  -3  10   5    1.88    2.02
   3 -10  -5    2.38    1.42
  -3  11   5    3.06    1.96
   3 -11  -5    5.00    2.42
  -2 -12   5    2.77    2.27
   2  12  -5    4.44    1.82
   2  12  -5    0.47    1.88
  -2 -11   5    1.01    1.76
   2  11  -5    0.38    1.11
   2  11  -5   -1.06    1.09
  -2 -10   5   11.61    2.65
   2  10  -5   14.96    2.59
   2  10  -5   10.81    2.66
  -2  -9   5   11.55    2.39
   2   9  -5   10.63    2.10
   2   9  -5   10.00    2.44
  -2  -8   5   12.03    2.14
   2   8  -5   16.57    2.46
   2   8  -5   14.89    2.05
  -2  -7   5    2.59    0.99
   2   7  -5    2.34    1.23
   2   7  -5    2.34    0.90
  -2  -6   5    1.93    1.02
  -2  -6   5    5.44    1.78
   2   6  -5    2.67    0.67
   2   6  -5    1.00    0.85
  -2  -5   5    7.55    1.99
  -2  -5   5    8.22    2.34
   2   5  -5    7.36    1.69
   2   5  -5    7.78    1.12
   2   5  -5    5.98    0.98
  -2  -4   5    7.25    1.67
  -2  -4   5    3.87    1.05
   2   4  -5    3.25    1.19
   2   4  -5    3.91    0.84
   2   4  -5    6.66    1.02
  -2  -3   5   23.23    2.68
  -2  -3   5   18.94    2.14
   2   3  -5   24.51    2.07
   2   3  -5   21.50    2.48
   2   3  -5   23.43    2.04
  -2  -2   5   13.59    1.86
  -2  -2   5   12.23    1.40
  -2  -2   5   13.70    1.67
   2   2  -5   11.60    1.65
   2   2  -5   14.46    1.48
   2   2  -5   13.26    1.53
  -2  -1   5    0.52    0.46
  -2  -1   5    0.13    0.37
  -2  -1   5    0.13    0.44
   2   1  -5    0.61    0.37
   2   1  -5    0.08    0.43
   2   1  -5    0.43    0.48
   2   1  -5    0.33    0.33
  -2   0   5   -0.30    0.30
  -2   0   5    0.36    0.43
  -2   0   5    0.11    0.37
   2   0  -5    0.10    0.42
   2   0  -5    0.07    0.36
   2   0  -5    0.42    0.38
  -2   1   5    0.53    0.47
  -2   1   5   -0.26    0.40
   2  -1  -5    0.27    0.47
   2  -1  -5    0.07    0.41
   2  -1  -5   -0.31    0.58
  -2   2   5   14.40    1.99
  -2   2   5   12.90    1.59
   2  -2  -5   16.34    2.09
   2  -2  -5   14.69    1.50
  -2   3   5   20.82    2.05
  -2   3   5   22.43    2.69
   2  -3  -5   24.49    2.78
   2  -3  -5   23.60    1.93
  -2   4   5    3.80    0.90
  -2   4   5    2.99    1.09
   2  -4  -5    3.80    1.34
   2  -4  -5    2.86    0.62
  -2   5   5    7.52    1.83
   2  -5  -5    5.19    0.80
   2  -5  -5    6.00    1.68
  -2   6   5    2.68    1.02
  -2   6   5    2.13    0.66
   2  -6  -5    3.43    1.27
   2  -6  -5    2.44    0.66
  -2   7   5    3.99    1.29
  -2   7   5    1.64    0.63
   2  -7  -5    2.02    1.24
  -2   8   5   11.88    1.48
  -2   8   5   15.74    3.11
   2  -8  -5   17.95    2.97
  -2   9   5    8.55    2.36
  -2   9   5    8.62    1.27
   2  -9  -5   10.84    2.69
  -2  10   5    8.41    1.51
  -2  10   5   13.80    2.93
   2 -10  -5   12.10    3.11
  -2  11   5   -1.21    1.43
  -2  11   5    0.09    0.88
   2 -11  -5   -0.34    1.16
  -2  12   5   -1.13    1.66
   2 -12  -5    0.86    1.69
  -1 -13   5   -3.17    1.74
   1  13  -5    2.67    1.63
   1  13  -5    2.86    2.12
  -1 -12   5    2.51    1.58
   1  12  -5    3.03    2.00
   1  12  -5    2.15    1.54
  -1 -11   5    4.86    1.97
   1  11  -5    2.28    1.24
   1  11  -5    0.36    1.24
  -1 -10   5    0.64    1.01
   1  10  -5    0.96    0.80
   1  10  -5    0.76    0.91
  -1  -9   5   24.34    2.81
   1   9  -5   22.03    2.83
   1   9  -5   20.48    2.74
  -1  -8   5   16.25    2.18
   1   8  -5   18.12    2.36
   1   8  -5   18.23    2.25
  -1  -7   5   48.72    3.87
   1   7  -5   41.99    3.99
   1   7  -5   43.91    3.79
  -1  -6   5   11.38    1.43
  -1  -6   5   12.28    2.30
   1   6  -5    9.35    1.48
   1   6  -5   11.81    1.47
   1   6  -5   11.26    2.02
  -1  -5   5   42.48    3.05
  -1  -5   5   42.28    3.74
   1   5  -5   38.92    3.08
   1   5  -5   31.99    2.82
   1   5  -5   38.89    3.45
  -1  -4   5   10.39    1.13
  -1  -4   5   10.59    1.57
  -1  -4   5    9.47    1.15
   1   4  -5    9.61    1.03
   1   4  -5   11.76    1.54
   1   4  -5   10.85    1.15
  -1  -3   5   31.59    2.92
  -1  -3   5   30.07    2.38
  -1  -3   5   31.27    2.29
   1   3  -5   30.48    2.83
   1   3  -5   32.35    2.17
   1   3  -5   35.38    2.48
  -1  -2   5   47.11    3.34
  -1  -2   5   52.28    4.04
  -1  -2   5   52.11    3.61
   1   2  -5   55.82    3.60
   1   2  -5   57.94    3.25
   1   2  -5   50.38    3.93
  -1  -1   5  867.76   51.73
  -1  -1   5  869.49   51.40
  -1  -1   5  876.69   51.24
   1   1  -5  939.99   51.43
   1   1  -5  812.36   51.14
   1   1  -5 1000.00   51.84
   1   1  -5  899.32   51.22
   1   1  -5  921.28   51.74
  -1   0   5  293.88   18.72
  -1   0   5  323.48   19.09
  -1   0   5  327.58   18.96
  -1   0   5  295.79   18.74
   1   0  -5  341.77   19.00
   1   0  -5  342.23   18.93
   1   0  -5  318.98   19.04
   1   0  -5  318.99   18.82
   1   0  -5  324.74   18.73
  -1   1   5  801.25   50.26
  -1   1   5  900.65   50.60
  -1   1   5  877.06   50.15
   1  -1  -5  924.60   50.10
   1  -1  -5  871.45   50.28
   1  -1  -5  873.41   50.51
  -1   2   5   49.91    3.37
  -1   2   5   45.22    4.00
  -1   2   5   47.25    3.83
   1  -2  -5   51.66    3.77
   1  -2  -5   49.25    3.82
   1  -2  -5   52.22    3.31
  -1   3   5   28.20    2.77
  -1   3   5   26.93    2.64
  -1   3   5   30.73    2.24
   1  -3  -5   32.05    2.21
   1  -3  -5   33.21    2.82
   1  -3  -5   28.01    2.71
  -1   4   5    7.46    1.55
  -1   4   5    9.53    1.02
   1  -4  -5    7.85    1.01
   1  -4  -5    8.81    1.38
  -1   5   5   36.04    3.53
   1  -5  -5   43.61    3.76
   1  -5  -5   36.26    2.86
  -1   6   5   11.43    1.26
  -1   6   5   10.87    2.11
   1  -6  -5   11.77    1.84
  -1   7   5   49.22    4.82
  -1   7   5   49.70    3.81
   1  -7  -5   61.37    5.19
  -1   8   5   15.41    1.71
   1  -8  -5   19.14    2.72
  -1   9   5   25.61    3.39
  -1   9   5   28.45    2.59
   1  -9  -5   27.87    3.62
  -1  10   5   -0.35    0.66
  -1  10   5   -0.48    1.24
   1 -10  -5    0.61    1.00
  -1  11   5    4.71    1.87
   1 -11  -5    3.63    1.82
  -1  12   5    0.59    1.03
   1 -12  -5    4.94    2.04
  -1  13   5    0.59    2.16
  -1  13   5    1.08    1.49
   1 -13  -5   -3.01    1.56
   0 -13   5    2.08    2.02
   0  13  -5    3.26    1.56
   0  13  -5   -2.27    1.63
   0 -12   5    4.23    1.75
   0  12  -5    7.39    3.71
   0  12  -5    1.18    1.32
   0 -11   5    1.48    1.41
   0  11  -5    1.42    1.16
   0  11  -5   -1.60    1.06
   0 -10   5    1.11    1.13
   0  10  -5    0.89    0.86
   0  10  -5    1.34    1.20
   0  -9   5    5.30    1.91
   0   9  -5    6.86    1.52
   0   9  -5    7.78    1.50
   0  -8   5   35.86    3.44
   0   8  -5   28.87    2.81
   0   8  -5   27.83    3.61
   0  -7   5   -0.61    0.50
   0   7  -5    0.03    0.42
   0   7  -5    0.17    0.56
   0  -6   5    0.35    0.45
   0   6  -5    0.09    0.36
   0   6  -5    0.46    0.64
   0   6  -5    0.40    0.40
   0  -5   5    1.78    0.61
   0   5  -5    1.68    0.69
   0   5  -5    1.52    0.64
   0   5  -5    1.22    0.54
   0   5  -5    1.97    0.65
   0  -4   5    6.40    0.94
   0  -4   5    5.42    0.96
   0  -4   5    5.33    1.02
   0   4  -5    5.40    1.05
   0   4  -5    4.62    0.87
   0   4  -5    4.84    0.89
   0   4  -5    6.76    1.15
   0  -3   5   25.54    1.95
   0  -3   5   25.54    2.05
   0  -3   5   24.81    2.05
   0   3  -5   24.50    1.96
   0   3  -5   23.48    1.97
   0   3  -5   20.57    1.98
   0  -2   5   23.85    1.68
   0  -2   5   20.82    1.69
   0  -2   5   21.01    1.72
   0  -2   5   21.07    1.85
   0   2  -5   22.29    1.67
   0   2  -5   23.00    1.70
   0   2  -5   17.84    1.69
   0  -1   5    4.39    0.53
   0  -1   5    4.03    0.48
   0  -1   5    3.54    0.52
   0   1  -5    4.35    0.50
   0   1  -5    4.17    0.50
   0   1  -5    3.53    0.55
   0   0   5    0.02    0.09
   0   0   5   -0.03    0.12
   0   0   5    0.12    0.11
   0   0  -5    0.05    0.11
   0   0  -5    0.12    0.11
   0   0  -5    0.10    0.11
   0   1   5    5.00    0.58
   0   1   5    3.25    0.48
   0   1   5    3.77    0.48
   0  -1  -5    3.87    0.48
   0  -1  -5    3.55    0.50
   0  -1  -5    4.07    0.55
   0  -1  -5    3.26    0.41
   0   2   5   24.28    1.90
   0   2   5   27.22    2.06
   0   2   5   23.78    1.97
   0  -2  -5   30.06    2.11
   0  -2  -5   24.87    1.94
   0  -2  -5   25.09    1.91
   0   3   5   20.38    1.78
   0   3   5   18.55    1.64
   0   3   5   19.77    1.81
   0  -3  -5   19.39    1.67
   0  -3  -5   20.97    1.84
   0  -3  -5   19.45    1.70
   0   4   5    4.70    0.98
   0  -4  -5    6.87    0.92
   0  -4  -5    6.59    0.97
   0  -4  -5    5.25    0.81
   0   5   5    1.84    0.54
   0   5   5    1.92    0.69
   0  -5  -5    1.81    0.65
   0  -5  -5    0.83    0.47
   0   6   5   -0.17    0.27
   0   6   5    0.06    0.50
   0  -6  -5    0.90    0.51
   0   7   5    0.90    0.72
   0   7   5   -0.13    0.39
   0  -7  -5    0.12    0.56
   0   8   5   21.49    2.75
   0   8   5   23.74    2.48
   0  -8  -5   30.84    3.25
   0   9   5    5.04    1.46
   0   9   5    6.13    1.27
   0  -9  -5    4.69    1.57
   0  10   5    2.02    1.11
   0  10   5    0.45    0.58
   0 -10  -5    0.79    1.13
   0  11   5   -0.09    1.26
   0 -11  -5    0.10    1.19
   0  12   5    1.28    1.25
   0  12   5    3.83    1.89
   0 -12  -5    4.67    2.18
   0  13   5    1.99    1.54
   0 -13  -5    0.54    1.51
   1 -13   5    0.90    1.73
  -1  13  -5   -0.86    1.57
   1 -12   5    4.51    2.32
  -1  12  -5    2.51    1.81
  -1  12  -5    2.57    1.18
   1 -11   5    1.17    1.10
  -1  11  -5    2.11    1.40
  -1  11  -5    2.66    0.91
   1 -10   5   -1.11    0.83
  -1  10  -5    0.52    0.61
  -1  10  -5   -1.35    1.02
   1  -9   5   24.96    3.31
  -1   9  -5   19.51    2.06
  -1   9  -5   21.14    1.89
  -1   9  -5   19.20    2.83
  -1   8  -5   12.81    1.33
  -1   8  -5   13.10    1.61
  -1   8  -5   15.06    2.22
   1  -7   5   52.60    4.65
  -1   7  -5   38.00    3.04
  -1   7  -5   40.84    4.06
  -1   7  -5   43.52    2.97
   1  -6   5   13.61    2.01
  -1   6  -5   10.33    0.97
  -1   6  -5   10.44    1.07
  -1   6  -5    7.87    1.75
   1  -5   5   42.06    3.91
  -1   5  -5   39.84    3.56
  -1   5  -5   39.88    2.50
  -1   5  -5   36.21    2.56
   1  -4   5   11.28    1.73
  -1   4  -5   10.49    0.73
  -1   4  -5    9.05    1.39
  -1   4  -5   10.11    0.74
   1  -3   5   32.10    3.45
   1  -3   5   34.99    2.57
   1  -3   5   27.01    3.05
  -1   3  -5   28.80    2.56
  -1   3  -5   30.46    3.68
  -1   3  -5   24.18    2.75
   1  -2   5   45.45    3.96
   1  -2   5   44.73    4.65
   1  -2   5   54.30    2.93
  -1   2  -5   47.93    3.58
  -1   2  -5   49.06    2.94
  -1   2  -5   50.29    4.32
   1  -1   5  891.56   51.37
   1  -1   5  877.26   50.39
  -1   1  -5  897.84   50.15
  -1   1  -5  849.00   50.45
  -1   1  -5  888.86   51.42
   1   0   5  317.55   18.25
   1   0   5  322.91   19.22
  -1   0  -5  303.90   19.17
  -1   0  -5  316.51   18.31
  -1   0  -5  319.62   18.39
   1   1   5  844.34   48.76
   1   1   5  886.53   49.35
   1   1   5  906.63   48.25
  -1  -1  -5  815.49   49.33
  -1  -1  -5  822.87   48.77
  -1  -1  -5  826.24   48.29
   1   2   5   53.83    3.82
   1   2   5   47.36    3.48
  -1  -2  -5   47.63    3.83
  -1  -2  -5   44.52    3.45
   1   3   5   31.22    2.58
   1   3   5   28.91    1.97
   1   3   5   37.28    2.86
  -1  -3  -5   30.86    1.88
  -1  -3  -5   26.45    2.51
  -1  -3  -5   27.08    2.68
   1   4   5    9.58    1.26
   1   4   5    8.55    0.93
  -1  -4  -5    8.62    1.36
  -1  -4  -5    9.89    0.83
   1   5   5   36.64    2.84
   1   5   5   35.55    3.19
  -1  -5  -5   36.36    3.37
  -1  -5  -5   39.34    2.61
   1   6   5    9.19    1.76
   1   6   5    7.26    1.50
  -1  -6  -5   10.71    1.11
  -1  -6  -5    8.96    1.53
   1   7   5   49.85    4.04
   1   7   5   54.78    4.42
  -1  -7  -5   46.55    4.44
   1   8   5   18.11    2.10
  -1  -8  -5   15.88    2.78
   1   9   5   23.74    2.89
   1   9   5   32.13    3.25
  -1  -9  -5   25.03    3.29
   1  10   5    0.34    0.96
   1  10   5    0.29    0.94
  -1 -10  -5    0.85    1.04
   1  11   5    2.29    1.16
   1  11   5    2.48    1.49
  -1 -11  -5    3.12    1.81
   1  12   5    3.18    1.55
   1  12   5    3.60    1.61
  -1 -12  -5    3.83    1.78
   1  13   5    1.15    1.08
   1  13   5   -4.42    1.74
  -1 -13  -5    0.38    2.03
   2 -12   5    2.13    1.91
  -2  12  -5    4.32    2.18
   2 -11   5    1.02    1.08
  -2  11  -5   -1.06    1.45
   2 -10   5   12.50    3.01
  -2  10  -5    9.53    2.74
   2  -9   5   10.55    2.79
  -2   9  -5   10.02    2.59
   2  -8   5   13.23    2.99
  -2   8  -5   12.12    2.84
   2  -7   5    1.92    1.08
  -2   7  -5    3.23    1.13
   2  -6   5    1.67    1.03
  -2   6  -5    2.14    1.12
   2  -5   5    5.35    1.64
  -2   5  -5    4.58    1.33
   2  -4   5    3.41    1.29
  -2   4  -5    5.37    1.48
   2  -3   5   21.51    2.86
   2  -3   5   22.71    1.40
   2  -3   5   22.00    1.43
  -2   3  -5   21.04    3.15
  -2   3  -5   22.01    2.43
   2  -2   5   12.81    1.21
   2  -2   5   12.56    1.10
   2  -2   5   12.20    2.06
  -2   2  -5   13.35    1.65
  -2   2  -5   12.30    2.75
   2  -1   5    0.01    0.23
   2  -1   5    0.24    0.38
   2  -1   5    0.64    0.35
  -2   1  -5    0.45    0.42
  -2   1  -5    0.17    0.55
   2   0   5   -0.47    0.29
   2   0   5   -0.65    0.37
   2   0   5    0.49    0.38
  -2   0  -5    0.17    0.32
  -2   0  -5    0.67    0.43
  -2   0  -5   -0.58    0.36
   2   1   5    0.19    0.25
   2   1   5   -0.29    0.35
   2   1   5   -0.29    0.25
  -2  -1  -5    1.24    0.74
  -2  -1  -5   -0.03    0.27
  -2  -1  -5    0.25    0.27
   2   2   5   12.91    1.05
   2   2   5   12.23    1.57
   2   2   5   13.70    1.21
  -2  -2  -5   13.30    2.05
   2   3   5   20.54    2.32
   2   3   5   26.36    1.56
   2   3   5   20.30    1.65
  -2  -3  -5   20.64    2.63
   2   4   5    2.13    0.89
   2   4   5    3.58    0.45
   2   4   5    3.27    0.59
  -2  -4  -5    2.89    1.16
   2   5   5    7.06    1.61
   2   5   5    5.74    0.73
  -2  -5  -5    3.61    0.61
  -2  -5  -5    5.80    1.50
   2   6   5    1.13    0.72
   2   6   5    1.59    0.51
  -2  -6  -5    1.22    0.36
  -2  -6  -5    0.90    0.89
   2   7   5    2.84    1.29
  -2  -7  -5    2.21    0.65
  -2  -7  -5    2.99    1.30
   2   8   5   15.33    2.88
   2   8   5   16.33    1.90
  -2  -8  -5   13.83    2.45
   2   9   5    7.72    2.04
   2   9   5   11.44    1.99
  -2  -9  -5    8.04    2.24
   2  10   5   14.27    2.13
   2  10   5   14.60    2.86
  -2 -10  -5   13.08    2.96
   2  11   5    4.13    1.39
   2  11   5   -0.94    1.17
  -2 -11  -5    2.28    1.64
   2  12   5    1.21    1.47
   2  12   5    4.75    1.68
  -2 -12  -5    0.11    1.81
   3 -11   5    4.27    2.28
  -3  11  -5    1.25    2.04
   3 -10   5    1.86    1.56
  -3  10  -5    2.79    2.27
   3  -9   5    3.92    1.96
   3  -8   5    3.05    1.80
  -3   8  -5   -1.52    1.15
   3  -7   5    5.93    2.11
  -3   7  -5    3.73    1.93
   3  -6   5    5.57    2.05
  -3   6  -5    6.77    1.94
   3  -5   5    0.45    0.83
  -3   5  -5   -0.09    0.57
   3  -4   5   13.15    1.00
   3  -4   5   14.59    1.03
   3  -4   5   12.35    2.97
  -3   4  -5   15.08    3.71
  -3   4  -5   15.13    2.69
   3  -3   5    9.52    1.06
   3  -3   5    6.52    2.07
   3  -3   5    9.57    1.02
  -3   3  -5    8.78    2.39
  -3   3  -5    6.76    1.75
   3  -2   5    2.95    0.72
   3  -2   5    2.11    1.27
   3  -2   5    3.47    0.97
  -3   2  -5    1.65    0.83
  -3   2  -5    3.34    1.84
   3  -1   5    7.23    1.32
   3  -1   5    8.67    1.67
  -3   1  -5   10.29    2.82
  -3   1  -5    6.53    1.54
   3   0   5    9.44    1.46
  -3   0  -5   12.60    2.96
  -3   0  -5    9.24    1.71
   3   1   5    6.82    1.30
   3   1   5    7.77    1.52
  -3  -1  -5    5.71    1.88
  -3  -1  -5    7.28    1.38
   3   2   5    2.57    0.68
   3   2   5    2.03    0.71
   3   2   5    3.03    0.97
  -3  -2  -5    2.06    0.69
  -3  -2  -5    2.40    1.39
   3   3   5   12.60    1.37
   3   3   5   13.43    1.22
   3   3   5    9.33    2.00
  -3  -3  -5   10.35    2.67
   3   4   5   13.58    1.43
   3   4   5   11.74    2.77
   3   4   5   14.74    1.26
  -3  -4  -5   14.36    2.53
   3   5   5    0.51    0.46
   3   5   5    0.76    0.56
   3   5   5   -0.38    0.29
  -3  -5  -5    0.03    0.76
   3   6   5    4.81    1.79
   3   6   5    7.27    0.95
   3   6   5    5.17    0.98
  -3  -6  -5    6.88    2.46
   3   7   5    6.87    1.91
   3   7   5    8.48    1.14
  -3  -7  -5    4.58    1.99
   3   8   5    0.27    0.75
   3   8   5    1.98    0.79
  -3  -8  -5    1.19    1.60
  -3  -8  -5   -1.08    0.66
   3   9   5    4.16    1.48
   3   9   5    4.02    1.09
  -3  -9  -5   -0.02    1.55
   3  10   5    5.95    1.40
   3  10   5    0.97    1.36
  -3 -10  -5    1.69    1.90
   3  11   5    4.66    1.75
  -3 -11  -5    2.19    2.40
   4 -10   5    4.02    2.60
  -4  10  -5    1.84    1.74
   4  -9   5    1.87    2.04
  -4   8  -5   -1.57    1.64
  -4   7  -5    5.67    2.06
   4  -6   5    6.64    2.63
  -4   6  -5    8.30    2.28
   4  -5   5   28.75    4.40
  -4   5  -5   24.32    3.68
   4  -4   5   -0.09    0.42
   4  -4   5    0.00    0.95
  -4   4  -5   -1.56    0.67
  -4   4  -5    0.69    1.07
   4  -3   5   12.14    1.50
   4  -3   5    9.08    2.77
  -4   3  -5    9.42    2.37
  -4   3  -5   14.36    3.89
   4  -2   5    4.33    1.09
   4  -2   5    6.33    2.03
  -4   2  -5    2.70    1.44
  -4   2  -5    4.65    1.61
   4  -1   5   10.91    1.94
   4  -1   5    8.39    2.51
  -4   1  -5    9.89    3.03
  -4   1  -5   10.69    2.16
   4   0   5    1.35    0.65
  -4   0  -5    1.35    1.01
  -4   0  -5    0.99    1.27
   4   1   5    6.76    1.38
   4   1   5    8.73    1.86
  -4  -1  -5   12.06    3.31
  -4  -1  -5    7.58    1.72
   4   2   5    4.06    0.93
   4   2   5    3.71    1.33
  -4  -2  -5    3.86    1.85
   4   3   5   14.70    1.61
   4   3   5   14.67    2.87
  -4  -3  -5    9.79    2.91
   4   4   5   -0.88    0.65
   4   4   5    0.42    0.42
   4   4   5    0.88    0.83
  -4  -4  -5    0.16    1.21
   4   5   5   31.11    2.61
   4   5   5   28.80    3.67
   4   5   5   31.27    2.80
   4   6   5   10.66    1.24
   4   6   5    7.57    2.25
  -4  -6  -5    5.43    2.33
   4   7   5    9.00    1.15
  -4  -7  -5    6.43    2.72
   4   8   5    1.55    1.40
  -4  -8  -5   -2.07    1.44
   4   9   5    2.49    1.53
  -4  -9  -5   -0.88    1.73
   4  10   5    3.83    2.08
  -4 -10  -5    0.42    2.21
   5  -7   5    5.32    2.63
  -5   7  -5    9.55    2.38
   5  -6   5    2.99    2.07
  -5   6  -5    0.83    1.90
   5  -5   5    5.30    1.78
   5  -4   5    9.67    1.63
   5  -4   5   12.93    3.68
  -5   4  -5    9.33    2.64
   5  -3   5    0.88    0.85
   5  -3   5    5.75    2.13
  -5   3  -5    2.04    1.86
  -5   3  -5    2.66    1.57
   5  -2   5    5.47    2.16
   5  -2   5    6.57    1.40
  -5   2  -5    5.39    2.76
  -5   2  -5    8.56    2.10
   5  -1   5    0.63    1.05
  -5   1  -5    1.52    1.40
  -5   1  -5    2.21    1.46
   5   0   5   -0.97    0.68
   5   0   5    1.12    1.04
  -5   0  -5    0.96    1.75
  -5   0  -5   -0.74    1.52
   5   1   5    1.43    0.77
   5   1   5    0.06    0.65
  -5  -1  -5    0.84    1.55
  -5  -1  -5    1.27    1.14
   5   2   5    4.27    1.53
   5   2   5    7.86    1.64
  -5  -2  -5    2.57    2.40
   5   3   5    3.39    0.81
   5   3   5    1.35    0.96
  -5  -3  -5    4.40    2.26
   5   4   5    9.07    2.55
   5   4   5    9.80    1.51
  -5  -4  -5   10.06    3.07
   5   5   5    5.26    1.89
   5   5   5    6.45    1.08
  -5  -5  -5    2.36    2.25
   5   6   5   -1.09    1.13
  -5  -6  -5    0.30    2.02
   5   7   5    8.15    2.42
   6  -3   5    3.61    2.22
  -6   3  -5    1.98    1.85
   6  -2   5   11.81    3.73
   6  -2   5   15.08    2.29
  -6   2  -5   10.36    3.90
   6  -1   5   10.04    2.01
   6  -1   5    8.63    2.92
   6  -1   5    9.79    2.39
  -6   1  -5    9.32    2.99
  -6   1  -5    8.67    3.69
   6   0   5    0.73    1.28
   6   0   5   -0.44    1.03
   6   0   5   -0.41    1.02
  -6   0  -5    2.57    2.55
  -6   0  -5   -0.12    1.73
   6   1   5   10.78    3.62
   6   1   5   10.94    2.04
   6   1   5   10.60    2.67
  -6  -1  -5   12.83    4.46
   6   2   5   14.67    3.02
  -6  -2  -5   12.03    3.95
   6   3   5    3.86    1.91
  -6  -3  -5    5.55    2.79
  -6  -3   6   -0.42    2.52
   6   3  -6    1.08    1.11
   6   3  -6    2.18    1.39
   6   3  -6   -0.02    1.78
  -6  -2   6    6.78    2.65
  -6  -2   6    3.02    3.10
   6   2  -6    9.31    2.22
   6   2  -6    5.18    2.14
  -6  -1   6    4.40    2.19
   6   1  -6    5.18    2.04
   6   1  -6    8.19    2.31
   6   1  -6    7.69    2.84
  -6   0   6    1.18    1.82
   6   0  -6    4.60    1.83
   6   0  -6    3.83    2.25
   6   0  -6    1.93    1.45
  -6   1   6    6.02    2.37
  -6   1   6    6.46    2.81
   6  -1  -6   13.11    3.51
   6  -1  -6    8.58    1.92
   6  -1  -6    7.89    2.24
  -6   2   6    3.43    2.10
  -6   2   6    5.24    2.37
   6  -2  -6    7.42    1.82
   6  -2  -6    6.21    2.98
   6  -2  -6    1.39    1.52
  -6   3   6    2.25    1.76
  -6   3   6   -0.78    1.70
   6  -3  -6   -0.23    1.15
   6  -3  -6    7.86    2.22
   6  -3  -6    1.24    1.08
  -5  -7   6   -0.96    2.34
   5   7  -6    0.73    1.18
   5   7  -6    1.61    1.64
  -5  -6   6    7.14    2.71
   5   6  -6    5.75    1.49
   5   6  -6    5.66    2.05
  -5  -5   6   -0.35    1.98
  -5  -5   6    0.33    1.73
   5   5  -6    4.48    1.87
   5   5  -6    2.82    1.15
   5   5  -6    2.83    1.76
  -5  -4   6    2.73    1.77
  -5  -4   6    1.28    1.40
   5   4  -6    2.24    1.13
   5   4  -6    2.53    1.48
   5   4  -6    5.57    1.84
  -5  -3   6    1.17    1.79
  -5  -3   6    4.38    1.84
   5   3  -6    1.15    1.20
   5   3  -6    2.89    1.01
   5   3  -6    3.37    1.04
  -5  -2   6    4.71    1.66
  -5  -2   6    0.48    1.55
   5   2  -6    4.00    1.18
   5   2  -6    3.85    1.85
   5   2  -6    3.27    1.46
  -5  -1   6    8.70    1.91
  -5  -1   6    4.77    1.56
   5   1  -6    5.83    1.87
   5   1  -6    7.92    2.23
   5   1  -6    5.53    1.70
  -5   0   6    2.17    1.57
  -5   0   6    4.18    1.90
   5   0  -6    3.14    1.80
   5   0  -6    4.47    1.75
   5   0  -6    4.87    1.72
  -5   1   6    3.97    1.89
  -5   1   6    4.67    1.70
   5  -1  -6    2.86    1.86
   5  -1  -6    3.70    1.43
   5  -1  -6    4.83    1.69
  -5   2   6    2.22    1.30
  -5   2   6    7.14    1.80
   5  -2  -6    2.55    1.44
   5  -2  -6    1.82    1.17
   5  -2  -6    3.92    1.63
  -5   3   6    1.20    1.18
  -5   3   6    0.43    0.83
   5  -3  -6   -0.63    0.97
   5  -3  -6    0.32    0.83
   5  -3  -6    4.05    1.90
  -5   4   6    1.66    2.97
  -5   4   6    1.25    1.44
   5  -4  -6    4.46    1.55
  -5   5   6    6.62    1.99
  -5   5   6    3.79    1.15
   5  -5  -6    3.07    1.28
   5  -5  -6    1.71    1.46
  -5   6   6    6.81    1.93
  -5   6   6    8.70    2.43
   5  -6  -6    4.59    1.33
   5  -6  -6    5.49    2.50
  -5   7   6    1.09    2.03
   5  -7  -6    1.58    1.57
  -4 -10   6   -1.91    4.52
   4  10  -6    3.21    2.04
   4  10  -6   -2.47    1.15
   4   9  -6   -1.47    1.11
   4   9  -6   -1.51    1.04
  -4  -8   6    2.43    2.20
   4   8  -6    1.44    1.44
   4   8  -6    0.80    1.04
  -4  -7   6    2.29    1.95
   4   7  -6    0.95    1.05
   4   7  -6    1.64    1.20
  -4  -6   6    3.14    1.76
  -4  -6   6    0.82    1.36
   4   6  -6    0.36    1.06
   4   6  -6    0.10    0.78
  -4  -5   6   15.88    2.78
  -4  -5   6   12.90    3.18
   4   5  -6   17.74    3.48
  -4  -4   6    5.56    1.83
  -4  -4   6    2.67    1.45
   4   4  -6    5.57    1.81
  -4  -3   6   85.67    7.67
  -4  -3   6   81.28    7.33
   4   3  -6   75.95    6.96
   4   3  -6   93.10    6.54
   4   3  -6   92.95    7.59
  -4  -2   6   11.71    2.75
  -4  -2   6    8.44    2.21
   4   2  -6   12.82    1.76
   4   2  -6    9.78    2.34
   4   2  -6   13.31    2.72
  -4  -1   6    4.64    1.35
  -4  -1   6    1.75    1.41
   4   1  -6    0.58    1.22
   4   1  -6    1.50    0.85
  -4   0   6    2.31    1.17
  -4   0   6    4.26    1.62
   4   0  -6    2.51    1.31
   4   0  -6    3.07    0.97
  -4   1   6    1.90    1.19
  -4   1   6    2.51    1.23
   4  -1  -6    1.09    0.90
   4  -1  -6    3.79    1.41
  -4   2   6    6.11    1.78
  -4   2   6    8.66    2.38
   4  -2  -6    7.34    1.93
   4  -2  -6   11.76    2.70
  -4   3   6   62.36    5.56
  -4   3   6   71.68    6.69
   4  -3  -6   79.14    7.24
  -4   4   6    5.08    1.96
  -4   4   6    3.20    1.15
   4  -4  -6    2.72    1.58
  -4   5   6   14.13    2.33
  -4   5   6   15.73    3.31
   4  -5  -6   16.34    3.62
  -4   6   6   -0.03    1.19
  -4   6   6    0.59    0.89
   4  -6  -6    3.08    1.57
  -4   7   6    0.63    0.96
   4  -7  -6    1.73    1.36
  -4   8   6    1.55    1.07
  -4   8   6   -0.51    1.48
   4  -8  -6    1.32    1.23
   4  -9  -6    1.21    1.39
  -4  10   6    1.34    2.29
   4 -10  -6    1.91    1.91
   3  11  -6   -1.33    1.24
   3  11  -6   -0.98    1.60
   3  10  -6    3.58    1.34
   3  10  -6    5.97    1.69
  -3  -9   6    1.64    1.59
   3   9  -6    1.65    1.16
   3   9  -6   -0.43    1.10
  -3  -8   6    8.27    2.10
   3   8  -6    5.65    1.48
   3   8  -6    8.70    2.54
  -3  -7   6    0.65    1.12
  -3  -7   6    0.84    1.24
   3   7  -6    0.78    0.71
   3   7  -6    0.93    0.76
  -3  -6   6    8.87    1.98
  -3  -6   6    7.04    2.30
   3   6  -6    8.95    1.57
   3   6  -6    8.44    2.24
  -3  -5   6   10.16    2.20
  -3  -5   6   16.51    3.22
   3   5  -6    9.20    1.62
   3   5  -6    7.81    2.12
  -3  -4   6   10.06    2.18
  -3  -4   6   10.86    2.33
   3   4  -6    6.97    1.66
   3   4  -6    9.25    1.33
   3   4  -6    8.34    2.08
  -3  -3   6   32.88    3.65
  -3  -3   6   28.53    3.26
   3   3  -6   32.43    3.53
   3   3  -6   28.56    2.94
   3   3  -6   33.10    2.85
  -3  -2   6    3.63    1.26
  -3  -2   6    4.22    1.61
   3   2  -6    4.50    1.51
   3   2  -6    4.55    0.96
  -3  -1   6    8.05    1.77
  -3  -1   6    9.04    2.10
  -3  -1   6   10.55    2.17
   3   1  -6   10.09    1.73
   3   1  -6    8.65    1.60
  -3   0   6   25.76    3.30
  -3   0   6   25.09    2.85
  -3   0   6   24.04    2.99
   3   0  -6   23.11    2.94
   3   0  -6   28.78    2.78
  -3   1   6   10.17    1.92
  -3   1   6    6.14    1.70
   3  -1  -6    9.58    2.13
   3  -1  -6    9.93    1.92
  -3   2   6    3.67    1.07
  -3   2   6    3.04    1.37
   3  -2  -6    5.32    1.56
  -3   3   6   27.71    2.84
  -3   3   6   31.84    3.59
   3  -3  -6   30.54    3.68
  -3   4   6    8.88    2.08
  -3   4   6    6.76    1.48
   3  -4  -6   10.67    2.45
  -3   5   6   14.77    2.86
  -3   5   6   10.17    1.49
   3  -5  -6   13.05    3.00
  -3   6   6    6.78    2.24
  -3   6   6    8.03    1.44
   3  -6  -6    9.28    2.42
  -3   7   6    1.01    1.19
  -3   7   6    1.80    0.73
   3  -7  -6    0.98    0.75
  -3   8   6    7.85    1.36
  -3   8   6    9.26    2.61
   3  -8  -6   10.67    3.07
  -3   9   6    0.43    0.83
  -3  10   6   -0.03    1.67
  -3  10   6    0.88    1.12
   3 -10  -6    3.81    2.14
  -3  11   6    1.98    1.69
   3 -11  -6    1.33    1.20
  -2 -12   6    2.43    2.23
   2  12  -6    5.21    2.02
   2  12  -6   -0.43    1.64
  -2 -11   6    0.98    1.67
   2  11  -6    0.04    1.01
   2  11  -6   -0.13    1.29
  -2 -10   6    7.16    2.17
   2  10  -6    3.67    1.86
   2  10  -6    4.03    1.45
  -2  -9   6    2.26    1.28
   2   9  -6    3.57    1.17
   2   9  -6    0.66    1.01
  -2  -8   6   10.57    2.18
   2   8  -6    8.77    1.66
   2   8  -6   11.35    2.41
  -2  -7   6    9.34    2.46
  -2  -7   6    7.29    1.72
   2   7  -6    8.02    2.07
   2   7  -6    7.20    1.36
  -2  -6   6    5.36    1.36
  -2  -6   6    7.32    1.96
   2   6  -6    4.78    1.01
   2   6  -6    5.54    1.01
   2   6  -6    3.88    1.41
  -2  -5   6   34.83    3.32
  -2  -5   6   40.68    4.15
   2   5  -6   39.60    3.21
   2   5  -6   38.84    3.93
   2   5  -6   46.07    3.14
  -2  -4   6   10.14    1.53
  -2  -4   6   13.55    2.50
   2   4  -6   14.87    2.02
   2   4  -6   15.04    1.38
   2   4  -6   14.12    1.55
  -2  -3   6    1.15    0.63
  -2  -3   6    1.71    0.88
   2   3  -6    1.60    0.55
   2   3  -6    1.03    0.48
  -2  -2   6   13.36    1.87
  -2  -2   6   13.82    1.66
   2   2  -6   12.43    1.44
   2   2  -6   12.50    1.44
  -2  -1   6    0.35    0.51
  -2  -1   6    0.83    0.57
   2   1  -6    0.88    0.42
   2   1  -6    0.90    0.51
   2   1  -6    1.25    0.66
  -2   0   6  134.25    9.08
  -2   0   6  138.70    9.30
   2   0  -6  132.33    9.74
   2   0  -6  138.67    8.91
   2   0  -6  138.35    9.08
  -2   1   6    0.92    0.58
  -2   1   6    0.68    0.52
  -2   1   6    0.93    0.55
   2  -1  -6    1.19    0.55
   2  -1  -6    0.69    0.58
  -2   2   6   12.95    1.96
  -2   2   6   11.69    1.50
   2  -2  -6   13.63    1.89
   2  -2  -6   13.87    1.44
  -2   3   6    0.34    0.40
  -2   3   6    1.41    0.77
   2  -3  -6    1.55    0.84
   2  -3  -6    0.93    0.47
  -2   4   6   10.42    1.37
  -2   4   6   12.44    2.39
   2  -4  -6   13.95    1.32
   2  -4  -6   11.74    1.92
  -2   5   6   36.80    3.01
  -2   5   6   38.23    3.98
   2  -5  -6   48.57    4.43
   2  -5  -6   36.84    2.88
  -2   6   6    4.16    1.47
  -2   6   6    6.01    0.83
   2  -6  -6    5.38    2.49
  -2   7   6    7.26    1.12
  -2   7   6    4.71    1.84
   2  -7  -6    8.80    2.24
  -2   8   6   11.54    2.61
  -2   8   6    7.90    1.21
   2  -8  -6   10.51    2.45
  -2   9   6    1.51    0.78
  -2   9   6    3.77    1.62
   2  -9  -6    4.62    1.87
  -2  10   6    5.39    1.34
  -2  10   6    8.01    2.06
   2 -10  -6   10.81    2.89
  -2  11   6    0.37    1.43
  -2  11   6    0.47    0.98
   2 -11  -6    2.24    1.46
  -2  12   6    1.52    2.09
  -2  12   6    2.98    2.25
   2 -12  -6    6.12    2.41
  -1 -13   6    0.83    2.14
   1  13  -6   -3.57    1.47
   1  13  -6    1.42    1.52
  -1 -12   6    3.19    1.33
   1  12  -6    0.11    1.26
   1  12  -6   -0.22    1.00
  -1 -11   6    2.93    1.69
   1  11  -6    0.80    1.44
   1  11  -6    4.45    1.17
  -1 -10   6    4.46    1.51
   1  10  -6    3.78    1.36
   1  10  -6    6.76    1.63
  -1  -9   6   22.53    2.67
   1   9  -6   18.01    2.53
   1   9  -6   21.42    2.74
  -1  -8   6    0.52    0.77
   1   8  -6    0.63    0.68
   1   8  -6    1.05    0.83
  -1  -7   6   11.31    1.54
   1   7  -6   11.90    1.50
   1   7  -6    8.59    1.84
  -1  -6   6    6.04    1.19
  -1  -6   6    6.07    1.60
   1   6  -6    5.97    1.44
   1   6  -6    4.63    1.08
   1   6  -6    4.42    1.00
  -1  -5   6   37.34    3.58
  -1  -5   6   37.32    2.86
   1   5  -6   36.08    3.34
   1   5  -6   37.93    3.04
  -1  -4   6    6.67    0.85
  -1  -4   6    7.89    1.62
   1   4  -6    7.39    0.99
   1   4  -6    5.57    1.25
   1   4  -6    6.97    0.82
  -1  -3   6   64.06    4.26
  -1  -3   6   63.41    3.98
  -1  -3   6   59.68    4.73
   1   3  -6   62.62    4.71
   1   3  -6   66.56    4.31
   1   3  -6   58.13    3.84
  -1  -2   6  109.90    7.31
  -1  -2   6  119.08    8.15
  -1  -2   6  120.13    7.71
   1   2  -6  138.35    7.21
   1   2  -6  124.99    8.14
   1   2  -6  133.09    7.75
  -1  -1   6  582.55   34.56
  -1  -1   6  594.40   34.90
   1   1  -6  618.88   34.57
   1   1  -6  649.13   35.00
   1   1  -6  582.41   34.25
   1   1  -6  565.57   34.15
   1   1  -6  602.92   35.21
  -1   0   6   13.43    1.33
  -1   0   6   14.31    1.55
  -1   0   6   14.63    1.47
  -1   0   6   14.86    1.31
   1   0  -6   13.33    1.38
   1   0  -6   12.80    1.32
   1   0  -6   13.21    1.49
   1   0  -6   14.73    1.23
  -1   1   6  614.83   34.31
  -1   1   6  600.11   34.71
  -1   1   6  524.41   34.28
   1  -1  -6  589.59   34.29
   1  -1  -6  647.59   34.25
   1  -1  -6  581.44   34.95
  -1   2   6  107.59    8.14
  -1   2   6  125.40    8.20
  -1   2   6  123.01    7.58
   1  -2  -6  128.58    7.52
   1  -2  -6  116.56    8.03
   1  -2  -6  131.80    7.96
  -1   3   6   53.67    3.66
  -1   3   6   44.19    3.98
  -1   3   6   53.53    4.29
   1  -3  -6   61.16    4.28
   1  -3  -6   58.39    4.31
  -1   4   6    6.11    1.46
  -1   4   6    7.01    0.89
   1  -4  -6    7.52    1.30
   1  -4  -6    7.00    0.88
  -1   5   6   30.43    3.21
  -1   5   6   34.85    2.62
   1  -5  -6   30.82    2.58
   1  -5  -6   38.09    3.40
  -1   6   6    4.19    1.34
  -1   6   6    6.59    1.18
   1  -6  -6    5.78    1.56
  -1   7   6    7.56    1.11
  -1   7   6    6.37    1.63
   1  -7  -6    8.93    2.01
  -1   8   6    0.54    0.48
   1  -8  -6    1.17    0.78
  -1   9   6   21.96    2.25
  -1   9   6   20.13    3.06
   1  -9  -6   27.37    3.51
  -1  10   6    5.07    1.15
  -1  10   6    3.83    1.82
   1 -10  -6    7.79    2.16
  -1  11   6    1.99    1.81
  -1  11   6    2.71    1.02
  -1  12   6    2.83    1.05
   1 -12  -6    0.38    1.86
  -1  13   6    0.93    2.19
  -1  13   6   -0.30    1.38
   1 -13  -6    1.15    1.97
   0 -13   6    0.08    1.48
   0  13  -6    1.45    1.39
   0  13  -6   -3.28    1.42
   0 -12   6    8.59    2.62
   0  12  -6   10.02    3.00
   0  12  -6    7.47    1.72
   0 -11   6    4.16    1.75
   0  11  -6    0.55    1.41
   0  11  -6    0.97    1.09
   0 -10   6    8.02    1.89
   0  10  -6    6.67    1.40
   0  10  -6    6.69    1.83
   0  -9   6    0.73    0.67
   0   9  -6   -0.12    0.75
   0   9  -6   -0.83    0.95
   0  -8   6   22.14    2.57
   0   8  -6   15.00    1.94
   0   8  -6   16.54    3.09
   0  -7   6    0.47    0.71
   0   7  -6    1.96    0.72
   0   7  -6    1.13    0.60
   0  -6   6    4.76    1.19
   0   6  -6    4.00    0.95
   0   6  -6    4.17    1.09
   0   6  -6    3.77    1.04
   0  -5   6   -0.01    0.33
   0  -5   6   -0.13    0.34
   0   5  -6    0.26    0.46
   0   5  -6   -0.46    0.31
   0   5  -6    0.13    0.40
   0  -4   6   43.15    3.20
   0  -4   6   38.85    3.09
   0   4  -6   41.80    3.06
   0   4  -6   40.21    3.00
   0   4  -6   33.47    3.08
   0   4  -6   38.31    3.08
   0  -3   6    0.75    0.42
   0  -3   6    1.40    0.47
   0  -3   6    1.84    0.42
   0  -3   6    1.23    0.45
   0   3  -6    1.65    0.47
   0   3  -6    1.25    0.43
   0   3  -6    1.71    0.51
   0  -2   6   47.67    3.52
   0  -2   6   49.32    3.67
   0  -2   6   55.37    3.49
   0  -2   6   51.66    3.54
   0   2  -6   53.44    3.50
   0   2  -6   55.36    3.76
   0   2  -6   53.76    3.49
   0  -1   6   20.97    1.49
   0  -1   6   17.81    1.53
   0  -1   6   19.01    1.50
   0   1  -6   20.60    1.50
   0   1  -6   17.29    1.57
   0   1  -6   20.48    1.48
   0   0   6   94.64    5.74
   0   0   6   94.45    5.71
   0   0   6   96.03    5.83
   0   0  -6   94.44    5.69
   0   0  -6   92.39    5.87
   0   0  -6   95.70    5.73
   0   1   6   20.09    1.47
   0   1   6   16.07    1.35
   0   1   6   18.59    1.50
   0   1   6   22.28    1.60
   0  -1  -6   16.57    1.34
   0  -1  -6   20.13    1.47
   0  -1  -6   19.30    1.57
   0  -1  -6   17.21    1.47
   0   2   6   62.31    3.88
   0   2   6   52.96    3.73
   0   2   6   52.53    3.63
   0  -2  -6   58.51    3.84
   0  -2  -6   51.94    3.68
   0  -2  -6   53.98    3.65
   0   3   6    0.97    0.44
   0   3   6    2.19    0.64
   0   3   6    1.87    0.48
   0  -3  -6    1.14    0.43
   0  -3  -6    1.27    0.36
   0  -3  -6    1.90    0.63
   0   4   6   38.25    2.97
   0   4   6   38.51    3.12
   0  -4  -6   38.53    3.01
   0  -4  -6   39.97    3.05
   0  -4  -6   43.01    3.30
   0   5   6    0.16    0.29
   0   5   6   -0.50    0.29
   0  -5  -6   -0.45    0.27
   0  -5  -6    0.43    0.42
   0   6   6    3.44    1.03
   0   6   6    3.01    0.85
   0  -6  -6    4.79    1.22
   0   7   6    1.63    0.86
   0   7   6    1.94    0.69
   0  -7  -6    2.50    0.88
   0   8   6   17.13    2.06
   0   8   6   17.10    2.33
   0  -8  -6   18.00    2.51
   0   9   6    1.55    0.74
   0   9   6    2.68    0.97
   0  -9  -6    1.75    1.01
   0  10   6    8.75    1.91
   0  10   6    7.97    1.74
   0 -10  -6    9.60    2.54
   0  11   6    3.92    1.75
   0  11   6    2.47    1.04
   0 -11  -6    2.55    1.34
   0  12   6   11.11    2.23
   0  12   6    7.34    2.36
   0 -12  -6   10.72    2.98
   0  13   6   -5.19    2.84
   0  13   6    0.90    1.28
   0 -13  -6   -1.44    1.72
   1 -13   6    4.23    2.12
  -1  13  -6    1.36    2.31
  -1  12  -6   -2.35    1.35
   1 -11   6    1.66    1.68
  -1  11  -6    1.37    0.83
  -1  11  -6    2.66    1.82
   1 -10   6    6.92    1.96
  -1  10  -6    4.88    1.76
  -1  10  -6    3.55    0.93
   1  -9   6   23.27    3.25
  -1   9  -6   20.44    1.99
  -1   9  -6   21.07    3.02
  -1   9  -6   18.95    1.97
   1  -8   6    0.48    0.71
  -1   8  -6    0.09    0.40
  -1   8  -6    0.00    0.81
   1  -7   6   11.57    2.03
  -1   7  -6    7.44    1.75
  -1   7  -6    7.87    1.07
  -1   7  -6   10.51    1.03
   1  -6   6    6.74    1.77
  -1   6  -6    4.82    1.24
  -1   6  -6    4.76    0.70
  -1   6  -6    6.06    0.67
   1  -5   6   37.18    3.66
  -1   5  -6   33.09    3.20
  -1   5  -6   33.84    2.29
  -1   5  -6   34.77    2.26
   1  -4   6    6.31    1.49
  -1   4  -6    6.74    0.57
  -1   4  -6    6.23    1.28
  -1   4  -6    7.23    0.56
   1  -3   6   54.19    4.98
   1  -3   6   59.52    4.25
   1  -3   6   60.27    3.56
   1  -3   6   58.00    4.89
  -1   3  -6   62.62    4.46
  -1   3  -6   62.96    5.25
  -1   3  -6   61.31    3.49
   1  -2   6  131.36    7.76
   1  -2   6  110.20    8.25
   1  -2   6  128.48    7.15
   1  -2   6  113.82    8.49
  -1   2  -6  126.15    7.16
  -1   2  -6  119.49    8.64
  -1   2  -6  126.03    7.83
   1  -1   6  589.88   33.82
   1  -1   6  616.54   34.11
   1  -1   6  587.17   35.08
  -1   1  -6  591.58   33.88
  -1   1  -6  596.36   34.19
  -1   1  -6  573.33   35.11
   1   0   6   13.71    1.71
   1   0   6   14.06    1.19
   1   0   6   14.47    1.12
  -1   0  -6   14.62    1.17
  -1   0  -6   13.22    1.72
  -1   0  -6   13.48    1.21
   1   1   6  623.72   35.60
   1   1   6  591.29   34.44
   1   1   6  649.94   33.91
  -1  -1  -6  563.66   33.95
  -1  -1  -6  563.11   35.06
  -1  -1  -6  590.31   34.48
   1   2   6  119.65    7.85
   1   2   6  136.82    8.32
  -1  -2  -6  118.89    8.32
  -1  -2  -6  123.62    7.94
   1   3   6   52.54    3.35
   1   3   6   64.43    4.36
   1   3   6   52.30    3.99
  -1  -3  -6   53.90    3.23
  -1  -3  -6   51.10    4.01
  -1  -3  -6   55.83    4.37
   1   4   6    6.53    0.76
   1   4   6    7.77    1.12
  -1  -4  -6    7.01    0.66
  -1  -4  -6    5.48    1.34
   1   5   6   31.18    2.53
   1   5   6   33.45    3.01
  -1  -5  -6   34.51    3.23
  -1  -5  -6   33.12    2.33
   1   6   6    5.64    1.12
   1   6   6    5.86    1.36
  -1  -6  -6    5.71    0.79
  -1  -6  -6    5.95    1.49
   1   7   6    9.01    1.54
   1   7   6    8.09    1.68
  -1  -7  -6    7.20    1.89
   1   8   6    2.89    0.75
   1   8   6    0.96    0.70
  -1  -8  -6    0.38    0.82
   1   9   6   22.38    2.64
   1   9   6   19.06    2.42
  -1  -9  -6   17.19    2.71
   1  10   6    4.98    1.50
   1  10   6    4.85    1.55
  -1 -10  -6    5.66    1.70
   1  11   6    4.34    1.67
   1  11   6    4.22    1.60
  -1 -11  -6    2.61    1.64
   1  12   6    0.81    1.59
   1  12   6   -0.24    1.34
  -1 -12  -6    2.14    1.51
   1  13   6    1.04    1.18
   1  13   6    1.83    2.21
  -1 -13  -6   -2.42    1.58
   2 -12   6    5.06    2.19
  -2  12  -6    4.30    2.42
   2 -11   6    0.05    1.27
  -2  11  -6    0.36    1.59
   2 -10   6    7.17    2.25
  -2  10  -6    3.81    1.70
   2  -9   6    1.63    1.42
  -2   9  -6    3.60    1.75
   2  -8   6   10.89    2.75
  -2   8  -6   13.38    2.83
   2  -7   6    8.88    2.29
  -2   7  -6    7.13    1.85
   2  -6   6    4.96    1.72
   2  -5   6   37.84    4.27
  -2   5  -6   38.27    3.83
   2  -4   6   11.50    2.04
  -2   4  -6   15.44    3.37
  -2   4  -6   12.60    1.85
   2  -3   6    1.88    0.79
   2  -3   6    1.45    0.26
   2  -3   6    1.37    0.19
  -2   3  -6    1.08    0.85
  -2   3  -6    1.61    0.70
   2  -2   6   12.29    1.08
   2  -2   6   12.50    1.24
   2  -2   6   14.54    2.22
  -2   2  -6   14.37    2.46
  -2   2  -6   12.96    1.66
   2  -1   6    0.97    0.49
   2  -1   6    1.40    0.51
   2  -1   6    1.29    0.39
  -2   1  -6    0.65    0.72
  -2   1  -6    0.76    0.55
  -2   1  -6    0.45    0.31
   2   0   6  140.38    8.49
   2   0   6  138.28    8.58
   2   0   6  140.85    8.85
  -2   0  -6  136.12    9.92
  -2   0  -6  128.42    8.54
  -2   0  -6  132.80    8.59
   2   1   6    1.40    0.49
   2   1   6    1.12    0.36
   2   1   6    1.41    0.47
  -2  -1  -6    0.77    0.37
  -2  -1  -6    0.83    0.57
  -2  -1  -6    1.58    0.87
   2   2   6   14.42    1.12
   2   2   6   14.15    1.66
   2   2   6   13.60    1.05
  -2  -2  -6   11.55    2.00
   2   3   6    1.09    0.22
   2   3   6    1.52    0.28
   2   3   6    0.80    0.53
  -2  -3  -6    1.01    0.78
   2   4   6    9.98    0.94
   2   4   6   13.08    0.93
   2   4   6   13.82    1.77
  -2  -4  -6   11.59    1.98
   2   5   6   41.90    2.59
   2   5   6   43.32    3.76
  -2  -5  -6   33.13    3.75
  -2  -5  -6   32.90    2.38
   2   6   6    4.37    0.83
   2   6   6    5.83    1.63
  -2  -6  -6    3.83    0.65
  -2  -6  -6    5.45    1.66
   2   7   6    8.52    1.89
   2   7   6    7.59    1.25
  -2  -7  -6    5.57    1.30
  -2  -7  -6    7.81    2.63
   2   8   6    9.05    2.11
   2   8   6   11.92    1.58
  -2  -8  -6    8.84    1.31
  -2  -8  -6    8.91    2.21
   2   9   6    0.38    0.95
   2   9   6   -0.18    1.01
  -2  -9  -6    2.48    1.30
   2  10   6    8.77    2.06
   2  10   6    4.72    1.36
  -2 -10  -6    4.61    2.04
   2  11   6    2.21    0.95
   2  11   6    0.70    1.36
  -2 -11  -6    3.12    1.87
   2  12   6    6.10    1.88
   2  12   6    6.48    2.21
  -2 -12  -6    7.78    2.75
   3 -11   6   -1.17    1.34
  -3  11  -6    0.37    1.96
   3 -10   6    3.00    1.70
  -3  10  -6    3.17    2.57
   3  -9   6    2.75    1.44
  -3   9  -6    2.82    2.12
   3  -8   6    8.93    2.71
  -3   8  -6    3.59    1.73
   3  -7   6    0.90    1.11
  -3   7  -6    0.44    1.13
   3  -6   6    5.92    2.05
  -3   6  -6    6.49    2.12
   3  -5   6    9.98    2.84
  -3   5  -6   10.69    2.33
   3  -4   6    3.71    1.79
  -3   4  -6    8.22    2.78
  -3   4  -6    7.88    1.92
   3  -3   6   29.50    2.26
   3  -3   6   26.41    3.65
   3  -3   6   29.74    2.20
  -3   3  -6   28.74    3.19
  -3   3  -6   27.94    4.19
   3  -2   6    4.24    1.01
   3  -2   6    2.78    1.28
   3  -2   6    4.17    0.91
  -3   2  -6    4.09    1.02
  -3   2  -6    4.79    1.67
   3  -1   6    8.47    1.21
   3  -1   6   10.37    1.91
  -3   1  -6    7.96    1.59
  -3   1  -6    9.02    2.47
   3   0   6   24.68    2.45
  -3   0  -6   26.06    2.59
  -3   0  -6   23.06    3.43
   3   1   6    8.36    1.29
   3   1   6   10.18    1.48
  -3  -1  -6    6.60    2.17
   3   2   6    5.04    0.76
   3   2   6    4.96    1.28
   3   2   6    3.93    0.95
  -3  -2  -6    3.76    1.64
  -3  -2  -6    3.36    0.82
   3   3   6   30.04    3.20
   3   3   6   30.02    2.44
   3   3   6   35.07    2.33
  -3  -3  -6   26.79    3.61
   3   4   6    8.18    1.02
   3   4   6    9.40    0.87
  -3  -4  -6    6.97    2.33
   3   5   6   12.96    1.94
   3   5   6    8.55    1.09
   3   5   6   13.34    1.04
  -3  -5  -6   10.25    2.74
   3   6   6    7.87    0.94
   3   6   6    6.21    1.81
   3   6   6    8.34    0.96
  -3  -6  -6    6.42    2.30
   3   7   6    0.78    0.49
   3   7   6    0.82    0.48
   3   7   6    1.58    0.90
  -3  -7  -6    0.75    1.22
   3   8   6    8.38    1.73
   3   8   6    8.29    1.27
  -3  -9  -6    0.40    1.47
   3  10   6    6.09    1.73
  -3 -10  -6    2.75    1.79
   3  11   6    3.83    1.60
  -3 -11  -6    4.25    2.17
   4 -10   6    0.90    2.54
  -4  10  -6    1.35    1.92
   4  -9   6   -1.09    1.84
  -4   9  -6   -0.86    1.56
   4  -8   6   -0.12    1.33
  -4   8  -6    0.52    1.55
  -4   7  -6    0.44    1.34
   4  -6   6    3.32    1.54
  -4   6  -6    2.85    1.47
   4  -5   6   17.42    4.05
  -4   5  -6   17.74    3.54
   4  -4   6    4.21    0.81
   4  -4   6    5.16    2.01
   4  -4   6    4.93    0.81
  -4   4  -6    3.26    1.56
  -4   4  -6    6.59    2.08
   4  -3   6   92.78    6.29
   4  -3   6   75.49    8.03
   4  -3   6   86.52    5.78
  -4   3  -6   76.63    6.95
  -4   3  -6   85.59    8.93
   4  -2   6    7.10    2.37
   4  -2   6   11.35    1.51
  -4   2  -6    9.55    3.08
   4  -1   6    1.35    1.00
   4  -1   6    2.30    0.92
  -4   1  -6    3.02    1.25
  -4   1  -6    3.21    1.87
   4   0   6    2.38    0.85
  -4   0  -6    1.54    0.95
  -4   0  -6    2.86    2.05
   4   1   6    2.53    0.98
   4   1   6    1.49    0.81
  -4  -1  -6    3.35    1.19
  -4  -1  -6    3.95    2.05
   4   2   6   10.68    1.50
   4   2   6   12.57    2.36
  -4  -2  -6   11.97    1.64
  -4  -2  -6    7.95    2.66
   4   3   6   78.40    5.67
   4   3   6   76.94    6.65
   4   3   6   91.11    5.56
  -4  -3  -6   69.07    7.54
   4   4   6    5.48    1.77
   4   4   6    6.63    0.97
  -4  -4  -6    7.07    2.25
   4   5   6   17.08    3.31
   4   5   6   17.94    1.85
   4   5   6   17.30    1.52
  -4  -5  -6   16.93    4.13
   4   6   6    0.83    0.62
   4   6   6    1.89    1.23
   4   6   6    2.72    0.54
  -4  -6  -6    1.40    1.64
  -4  -7  -6    2.15    1.80
   4   8   6    1.48    1.38
  -4  -8  -6    1.50    2.11
   4   9   6    0.37    1.28
  -4  -9  -6   -0.16    2.32
   4  10   6    4.44    1.85
  -4 -10  -6   -4.02    2.32
   5  -7   6    1.94    1.88
  -5   7  -6    3.09    1.56
   5  -6   6    5.77    2.84
  -5   6  -6    8.09    2.87
   5  -5   6    1.38    1.57
   5  -4   6   -0.54    1.19
   5  -4   6    1.46    0.85
  -5   4  -6    0.33    1.34
   5  -3   6    1.97    1.95
   5  -3   6   -0.05    0.69
  -5   3  -6    2.07    2.12
  -5   3  -6   -0.01    1.30
   5  -2   6    2.21    1.93
   5  -2   6    3.71    1.30
  -5   2  -6    1.76    1.27
  -5   2  -6    5.84    2.72
   5  -1   6    4.63    2.11
  -5   1  -6    2.42    2.23
  -5   1  -6    7.27    1.80
   5   0   6    5.26    1.72
   5   0   6    5.56    1.49
   5   0   6    7.92    2.82
  -5   0  -6    4.79    1.47
  -5   0  -6    9.06    3.46
   5   1   6    4.50    1.61
   5   1   6    5.86    1.49
  -5  -1  -6    7.28    2.88
  -5  -1  -6    1.37    1.35
   5   2   6    2.74    1.45
   5   2   6    6.12    1.12
  -5  -2  -6    3.80    2.43
   5   3   6    1.46    0.66
   5   3   6    1.88    1.08
  -5  -3  -6    1.07    1.68
   5   4   6    3.12    0.84
   5   4   6    1.64    1.49
  -5  -4  -6    4.15    2.18
   5   5   6    4.11    1.36
  -5  -5  -6    2.87    1.96
   5   6   6    4.03    1.96
  -5  -6  -6    5.69    2.60
   5   7   6   -0.53    1.28
  -5  -7  -6    3.56    2.80
   6  -3   6   -0.20    2.30
  -6   3  -6   -2.21    1.81
  -6   3  -6   -1.16    2.63
   6  -2   6    4.44    1.81
   6  -2   6    4.45    2.22
   6  -2   6    2.95    2.01
  -6   2  -6    2.95    2.43
  -6   2  -6    2.54    2.79
   6  -1   6    7.68    2.89
   6  -1   6    3.94    1.87
   6  -1   6    9.39    1.63
  -6   1  -6    5.13    3.27
  -6   1  -6    5.18    2.38
   6   0   6    2.56    1.21
   6   0   6   -0.13    1.46
   6   0   6   -1.17    1.12
  -6   0  -6    2.45    1.78
  -6   0  -6    2.82    2.59
   6   1   6    4.51    1.67
   6   1   6    6.37    2.29
   6   1   6    8.05    3.29
  -6  -1  -6    3.83    3.02
   6   2   6    5.74    2.46
   6   2   6    6.89    2.18
  -6  -2  -6   10.72    4.00
   6   3   6   -1.11    1.32
  -6  -3  -6    5.48    3.24
  -6  -3   7    2.63    2.03
  -6  -3   7   -2.31    2.78
   6   3  -7    0.83    1.91
   6   3  -7   -0.33    1.76
  -6  -2   7   -1.04    1.82
   6   2  -7    3.69    1.82
   6   2  -7    9.35    2.53
   6   2  -7    3.11    1.51
  -6  -1   7    4.75    2.56
   6   1  -7    7.08    2.68
   6   1  -7    9.24    2.25
   6   1  -7   10.28    2.85
  -6   0   7    8.79    2.92
   6   0  -7    8.27    2.77
   6   0  -7   12.49    2.67
   6   0  -7    4.42    1.60
  -6   1   7    8.16    2.48
   6  -1  -7    6.87    2.25
   6  -1  -7   10.23    2.83
   6  -1  -7    9.01    3.58
  -6   2   7    5.62    2.15
  -6   2   7    2.73    2.38
   6  -2  -7    4.50    1.49
   6  -2  -7    8.75    2.62
   6  -2  -7    0.01    1.34
  -6   3   7    1.87    1.86
  -6   3   7    1.03    2.11
   6  -3  -7    2.26    2.05
   6  -3  -7    4.04    1.49
   5   7  -7    7.42    2.39
   5   7  -7    3.52    1.48
   5   6  -7    4.45    1.72
  -5  -5   7    5.44    2.34
   5   5  -7    7.43    1.64
   5   5  -7    4.45    2.04
  -5  -4   7    4.27    2.08
   5   4  -7    3.58    1.60
   5   4  -7    0.43    1.05
   5   4  -7    1.16    1.84
  -5  -3   7   -0.44    1.27
  -5  -3   7    1.14    1.60
   5   3  -7    2.67    1.01
   5   3  -7    1.99    1.60
   5   3  -7    1.86    1.04
  -5  -2   7    2.68    1.04
  -5  -2   7    0.45    1.46
   5   2  -7    0.77    1.32
   5   2  -7    0.53    0.88
   5   2  -7    0.24    0.75
  -5  -1   7   -0.35    1.15
  -5  -1   7   -0.09    1.52
   5   1  -7   -0.60    0.66
   5   1  -7    0.40    0.92
   5   1  -7    0.67    1.16
  -5   0   7    5.44    1.93
  -5   0   7    7.85    2.21
   5   0  -7    8.02    2.59
   5   0  -7    6.68    2.09
   5   0  -7    6.42    1.89
  -5   1   7    1.03    1.04
  -5   1   7    1.06    1.11
   5  -1  -7   -0.40    0.92
   5  -1  -7   -0.46    1.10
   5  -1  -7    0.98    0.81
  -5   2   7    2.43    1.38
  -5   2   7    0.32    1.24
   5  -2  -7    0.70    0.87
   5  -2  -7    2.57    1.18
   5  -2  -7    0.94    0.88
  -5   3   7    1.22    1.38
  -5   3   7    3.69    1.82
   5  -3  -7    1.76    1.02
   5  -3  -7    2.60    1.09
   5  -3  -7    5.43    1.78
  -5   4   7   -0.65    1.38
  -5   4   7    1.39    1.23
   5  -4  -7    0.92    1.09
   5  -4  -7    0.37    0.91
  -5   5   7    5.35    2.45
  -5   5   7    6.39    2.28
   5  -5  -7    5.64    2.44
   5  -5  -7    3.75    1.33
  -5   6   7    0.84    1.55
  -5   6   7    0.24    2.14
   5  -6  -7    0.84    1.04
   5  -6  -7    4.42    1.82
  -5   7   7    3.97    2.16
   5  -7  -7    5.74    2.04
   4  10  -7    8.17    3.02
   4  10  -7    0.73    1.79
  -4  -9   7   -0.70    2.45
   4   9  -7    0.17    1.15
   4   9  -7    2.97    1.38
  -4  -8   7    0.66    2.28
   4   8  -7    3.81    1.65
   4   8  -7    3.02    1.33
  -4  -7   7    0.70    1.74
   4   7  -7    0.54    0.94
   4   7  -7    2.43    1.08
  -4  -6   7    0.23    1.27
  -4  -6   7    0.10    1.28
   4   6  -7    2.39    0.85
   4   6  -7   -0.91    0.63
  -4  -5   7    3.37    1.22
  -4  -5   7    5.49    1.93
   4   5  -7    1.40    0.81
   4   5  -7    4.13    1.59
  -4  -4   7    1.85    1.35
  -4  -4   7    1.36    1.52
   4   4  -7    2.37    1.15
   4   4  -7    0.60    0.71
  -4  -3   7   48.72    5.21
  -4  -3   7   49.39    4.99
   4   3  -7   41.21    4.56
   4   3  -7   49.45    5.06
  -4  -2   7   14.78    3.06
  -4  -2   7    9.90    2.61
   4   2  -7    9.26    2.34
   4   2  -7   11.00    2.40
  -4  -1   7    2.14    1.51
  -4  -1   7    2.88    1.40
   4   1  -7    3.86    1.41
   4   1  -7    0.03    0.91
  -4   0   7   12.48    2.76
  -4   0   7   10.45    2.53
   4   0  -7   10.84    2.64
   4   0  -7    9.23    1.95
  -4   1   7    2.75    1.22
  -4   1   7    0.86    0.93
   4  -1  -7    0.77    1.03
   4  -1  -7    1.40    0.90
  -4   2   7   11.92    2.59
  -4   2   7   11.53    2.32
   4  -2  -7   11.15    2.37
   4  -2  -7   14.01    3.04
  -4   3   7   37.76    3.81
  -4   3   7   45.37    5.04
   4  -3  -7   43.57    5.07
  -4   4   7    0.99    0.79
  -4   4   7   -0.62    1.11
   4  -4  -7    0.95    0.89
  -4   5   7    2.85    1.61
  -4   5   7    3.18    1.17
   4  -5  -7    5.24    1.56
  -4   6   7   -0.97    0.79
  -4   6   7   -0.21    0.97
   4  -6  -7    0.38    0.87
   4  -7  -7    1.33    1.25
  -4   8   7    0.66    1.28
  -4   8   7    2.31    1.70
   4  -8  -7    5.05    1.75
  -4   9   7   -1.27    1.40
  -4  10   7   13.81    2.63
   4 -10  -7    3.03    1.87
  -3 -11   7    2.44    2.56
   3  11  -7    1.69    1.52
   3  11  -7   -2.92    1.48
  -3 -10   7   -1.13    1.97
   3  10  -7    1.09    1.11
   3  10  -7    4.81    1.68
  -3  -9   7    4.24    1.89
   3   9  -7    3.29    1.49
   3   9  -7    7.61    1.81
  -3  -8   7   -2.04    1.15
   3   8  -7    1.32    1.15
   3   8  -7    0.11    0.66
  -3  -7   7    3.11    1.41
  -3  -7   7    1.78    1.24
   3   7  -7    1.79    1.03
   3   7  -7    2.64    1.47
  -3  -6   7    2.34    1.42
  -3  -6   7    2.73    1.14
   3   6  -7    3.98    1.56
   3   6  -7    1.69    0.77
  -3  -5   7   16.84    2.60
  -3  -5   7   25.32    3.46
   3   5  -7   23.84    3.12
   3   5  -7   27.21    2.40
   3   5  -7   20.82    2.29
  -3  -4   7   17.26    2.30
  -3  -4   7   18.25    2.87
   3   4  -7   20.94    2.17
   3   4  -7   21.04    2.83
   3   4  -7   19.60    2.12
  -3  -3   7    3.75    1.39
  -3  -3   7    4.94    1.56
   3   3  -7    3.70    1.16
   3   3  -7    3.28    0.91
   3   3  -7    1.69    1.01
  -3  -2   7   12.70    2.59
  -3  -2   7    9.12    2.00
   3   2  -7    9.40    1.88
   3   2  -7    9.94    1.40
   3   2  -7    7.71    1.73
  -3  -1   7   35.71    3.78
  -3  -1   7   38.12    3.90
   3   1  -7   42.10    3.54
   3   1  -7   35.07    3.54
  -3   0   7    3.97    1.31
  -3   0   7    4.92    1.46
   3   0  -7    4.71    1.51
   3   0  -7    4.84    1.12
  -3   1   7   34.86    3.86
  -3   1   7   36.38    3.54
   3  -1  -7   35.12    3.81
   3  -1  -7   40.42    3.68
  -3   2   7   10.09    1.99
  -3   2   7    9.60    2.18
   3  -2  -7    8.32    2.05
  -3   3   7    2.84    1.20
  -3   3   7    4.93    1.30
   3  -3  -7    4.15    1.43
  -3   4   7   20.55    2.89
  -3   4   7   16.59    2.08
   3  -4  -7   23.72    3.17
  -3   5   7   18.02    3.36
  -3   5   7   14.84    1.98
   3  -5  -7   24.84    3.37
  -3   6   7    2.30    1.48
  -3   6   7    1.76    0.90
   3  -6  -7    5.06    1.55
  -3   7   7    1.42    0.83
  -3   7   7    1.84    1.28
   3  -7  -7    2.36    1.14
  -3   8   7   -1.10    0.83
  -3   8   7   -1.01    0.62
   3  -8  -7   -0.54    0.72
  -3   9   7    2.37    1.07
   3  -9  -7    2.02    1.66
  -3  10   7    6.38    2.22
  -3  10   7   -0.45    1.11
   3 -10  -7    2.35    2.05
  -3  11   7    2.17    1.64
   3 -11  -7   -0.39    1.65
  -2 -12   7   -4.45    2.20
   2  12  -7   -2.68    1.45
   2  12  -7    0.36    1.66
  -2 -11   7    1.68    1.60
   2  11  -7    0.30    1.51
   2  11  -7    3.12    1.56
  -2 -10   7   10.33    2.50
   2  10  -7    7.36    1.75
   2  10  -7    9.59    2.05
  -2  -9   7    7.66    1.80
   2   9  -7    8.81    2.26
   2   9  -7    7.37    1.74
  -2  -8   7    5.30    1.53
   2   8  -7    4.02    1.73
   2   8  -7    2.51    1.28
  -2  -7   7   18.54    2.79
  -2  -7   7   14.91    2.12
   2   7  -7   20.11    2.76
   2   7  -7   17.69    2.12
  -2  -6   7    4.27    1.36
  -2  -6   7    6.01    1.76
   2   6  -7    3.92    0.96
   2   6  -7    6.27    1.64
   2   6  -7    3.64    0.89
  -2  -5   7    3.49    1.41
  -2  -5   7    3.60    1.00
   2   5  -7    5.02    0.75
   2   5  -7    3.43    1.08
   2   5  -7    3.78    0.87
  -2  -4   7   13.29    1.60
  -2  -4   7   13.46    2.11
   2   4  -7   15.28    1.63
   2   4  -7   16.39    1.41
   2   4  -7   14.67    2.08
  -2  -3   7   12.84    1.56
  -2  -3   7   13.77    2.01
   2   3  -7   14.38    1.61
   2   3  -7   14.48    1.37
  -2  -2   7   18.73    2.33
  -2  -2   7   18.40    1.90
   2   2  -7   18.81    1.86
   2   2  -7   17.91    1.75
  -2  -1   7   91.82    6.81
  -2  -1   7   97.87    6.61
   2   1  -7   92.76    6.37
   2   1  -7   93.88    6.38
   2   1  -7   92.99    6.49
  -2   0   7   19.90    2.30
  -2   0   7   18.48    2.07
   2   0  -7   16.67    1.94
   2   0  -7   16.81    2.15
   2   0  -7   19.78    2.00
  -2   1   7   84.45    6.53
  -2   1   7   92.20    6.43
  -2   1   7   93.72    6.88
   2  -1  -7   93.52    7.00
   2  -1  -7   94.01    6.50
  -2   2   7   16.08    1.85
  -2   2   7   17.99    2.36
   2  -2  -7   16.98    2.13
   2  -2  -7   18.80    1.80
  -2   3   7   13.22    2.01
  -2   3   7   14.56    1.63
   2  -3  -7   14.15    1.47
   2  -3  -7   15.69    2.12
  -2   4   7   12.43    2.35
  -2   4   7   13.17    1.54
   2  -4  -7   13.66    2.10
   2  -4  -7   15.22    1.63
  -2   5   7    3.87    1.42
  -2   5   7    4.70    0.99
   2  -5  -7    5.21    1.55
  -2   6   7    3.49    1.26
  -2   6   7    3.41    0.81
  -2   7   7   16.88    3.19
  -2   7   7   15.17    1.73
   2  -7  -7   19.11    2.80
  -2   8   7    5.50    1.17
  -2   8   7    4.08    1.45
   2  -8  -7    6.54    1.99
  -2   9   7    6.79    2.10
  -2   9   7    5.44    1.27
   2  -9  -7    5.42    1.85
  -2  10   7    4.43    2.01
  -2  10   7    6.13    1.36
   2 -10  -7   12.25    3.19
  -2  11   7    1.80    1.11
  -2  11   7    2.96    1.83
   2 -11  -7    0.96    1.06
  -2  12   7   -2.84    1.86
  -2  12   7   -1.73    1.32
   2 -12  -7   -0.57    1.71
  -1 -12   7    1.94    1.76
   1  12  -7    2.03    1.24
  -1 -11   7    2.60    1.50
   1  11  -7    3.16    1.54
   1  11  -7    2.77    1.15
  -1 -10   7    9.70    3.55
   1  10  -7    4.48    1.61
   1  10  -7    3.10    1.57
  -1  -9   7   16.17    2.19
   1   9  -7    9.76    2.00
   1   9  -7   14.69    2.19
  -1  -8   7    0.81    0.79
   1   8  -7   -0.57    1.02
   1   8  -7   -0.83    0.56
  -1  -7   7    7.50    1.26
   1   7  -7    7.93    1.73
   1   7  -7    5.83    1.29
  -1  -6   7   30.35    2.53
  -1  -6   7   28.64    3.13
   1   6  -7   24.95    2.46
   1   6  -7   28.42    2.96
   1   6  -7   30.79    2.72
  -1  -5   7   13.80    2.02
  -1  -5   7   18.94    1.63
   1   5  -7   17.68    1.79
   1   5  -7   16.00    1.99
   1   5  -7   13.18    1.50
  -1  -4   7   12.98    1.17
  -1  -4   7   12.02    1.71
   1   4  -7   10.82    1.11
   1   4  -7   12.28    1.34
  -1  -3   7    9.72    1.71
  -1  -3   7    9.42    1.07
  -1  -3   7    8.04    0.77
   1   3  -7    8.38    1.25
   1   3  -7    7.82    0.71
   1   3  -7    7.67    0.99
  -1  -2   7   52.48    3.80
   1   2  -7   57.19    3.87
   1   2  -7   54.44    4.11
  -1  -1   7  110.41    6.78
  -1  -1   7  103.52    7.00
   1   1  -7  105.68    6.19
   1   1  -7  106.17    6.94
   1   1  -7  102.44    6.34
   1   1  -7  109.34    6.73
  -1   0   7  125.37    7.50
  -1   0   7  111.67    7.22
  -1   0   7  103.02    6.88
   1   0  -7  112.01    6.77
   1   0  -7  111.17    7.08
  -1   1   7  113.89    7.08
  -1   1   7   99.18    6.99
  -1   1   7  112.70    7.44
   1  -1  -7  110.20    6.96
   1  -1  -7  108.10    7.31
   1  -1  -7  126.64    7.34
   1  -1  -7  109.09    7.13
  -1   2   7   51.92    3.62
  -1   2   7   48.54    4.48
  -1   2   7   43.83    3.73
   1  -2  -7   54.13    3.79
   1  -2  -7   53.02    4.08
   1  -2  -7   59.75    3.93
  -1   3   7    9.61    1.06
  -1   3   7    5.92    1.09
  -1   3   7    8.80    1.65
   1  -3  -7    9.00    0.96
   1  -3  -7    8.32    1.28
   1  -3  -7    9.39    1.29
  -1   4   7   11.99    1.26
  -1   4   7   11.41    1.65
   1  -4  -7   10.36    1.19
   1  -4  -7   13.10    1.69
  -1   5   7   15.09    2.10
  -1   5   7   16.99    1.64
   1  -5  -7   19.63    2.25
  -1   6   7   30.03    3.27
  -1   6   7   29.42    2.52
   1  -6  -7   32.59    3.36
  -1   7   7    8.74    1.12
  -1   7   7    5.24    1.55
  -1   8   7   -0.40    0.43
   1  -8  -7    0.62    0.77
  -1   9   7   11.92    1.59
  -1   9   7    7.10    2.16
   1  -9  -7   16.19    2.56
  -1  10   7    4.91    1.84
  -1  10   7    4.41    1.17
   1 -10  -7    7.43    2.33
  -1  11   7    3.96    1.83
  -1  11   7    1.10    0.80
   1 -11  -7    3.52    1.78
  -1  12   7    1.44    1.11
   1 -12  -7    1.80    1.63
   0 -13   7   10.21    2.58
   0  13  -7    3.22    2.57
   0  13  -7    7.49    2.08
   0 -12   7    0.81    1.76
   0  12  -7    0.67    2.08
   0  12  -7    4.14    1.23
   0 -11   7    5.27    1.70
   0  11  -7    4.97    1.77
   0  11  -7    3.88    1.41
   0 -10   7    2.42    1.10
   0  10  -7    1.52    1.11
   0  10  -7   -0.06    0.76
   0  -9   7    1.16    0.59
   0   9  -7    1.89    0.77
   0   9  -7   -1.27    0.57
   0  -8   7    0.35    0.61
   0   8  -7    0.62    0.65
   0   8  -7    0.40    0.59
   0  -7   7    0.53    0.52
   0   7  -7   -0.72    0.45
   0   7  -7    0.88    0.60
   0  -6   7    9.49    1.43
   0   6  -7    8.78    1.36
   0   6  -7    8.77    1.53
   0   6  -7    9.77    1.31
   0  -5   7    4.77    1.18
   0  -5   7    4.68    0.96
   0  -5   7    3.24    1.05
   0   5  -7    2.72    0.89
   0   5  -7    5.26    1.07
   0   5  -7    4.29    1.06
   0   5  -7    4.67    0.98
   0  -4   7   11.05    1.31
   0  -4   7   10.56    1.32
   0  -4   7   10.18    1.55
   0   4  -7   10.87    1.29
   0   4  -7   10.52    1.35
   0   4  -7    9.79    1.23
   0  -3   7   50.16    3.28
   0  -3   7   43.92    3.54
   0  -3   7   46.94    3.36
   0  -3   7   44.47    3.32
   0   3  -7   43.27    3.29
   0   3  -7   47.42    3.26
   0   3  -7   40.27    3.34
   0  -2   7    9.42    0.94
   0  -2   7    8.30    0.95
   0  -2   7    8.16    0.97
   0  -2   7    8.19    1.03
   0   2  -7    7.73    1.01
   0   2  -7    8.90    0.95
   0   2  -7    8.15    0.89
   0  -1   7   14.50    1.20
   0  -1   7   14.80    1.25
   0  -1   7   13.28    1.25
   0   1  -7   13.93    1.18
   0   1  -7   14.76    1.22
   0   1  -7   13.20    1.31
   0   0   7    0.08    0.17
   0   0   7    0.27    0.20
   0   0   7    0.47    0.21
   0   0  -7    0.22    0.17
   0   0  -7    0.10    0.21
   0   0  -7    0.27    0.18
   0   1   7   13.45    1.19
   0   1   7   11.93    1.10
   0   1   7   17.00    1.37
   0  -1  -7   12.16    1.09
   0  -1  -7   14.71    1.20
   0  -1  -7   13.99    1.25
   0  -1  -7   14.06    1.32
   0   2   7    8.64    0.94
   0   2   7   10.95    1.13
   0   2   7    8.73    1.02
   0  -2  -7    8.42    0.98
   0  -2  -7    9.83    1.09
   0  -2  -7    7.87    0.92
   0   3   7   37.59    2.71
   0   3   7   35.99    2.81
   0   3   7   36.82    2.89
   0  -3  -7   33.80    2.68
   0  -3  -7   34.24    2.67
   0  -3  -7   36.00    2.93
   0   4   7   17.23    1.63
   0   4   7   14.12    1.66
   0  -4  -7   15.68    1.60
   0  -4  -7   15.90    1.76
   0  -4  -7   18.81    1.88
   0   5   7    5.24    1.15
   0   5   7    5.80    1.13
   0  -5  -7    4.42    1.13
   0  -5  -7    4.41    0.95
   0   6   7   10.16    1.33
   0   6   7    7.68    1.52
   0  -6  -7   10.16    1.58
   0   7   7    1.53    0.75
   0   7   7    0.74    0.61
   0  -7  -7    0.18    0.61
   0   8   7   -0.55    0.70
   0   8   7   -0.16    0.51
   0  -8  -7    1.94    0.75
   0   9   7    0.29    0.86
   0  -9  -7   -0.22    0.79
   0  10   7    0.16    0.83
   0  10   7    1.84    1.03
   0 -10  -7    0.04    0.89
   0  11   7    7.23    1.94
   0  11   7    5.16    1.17
   0 -11  -7    4.75    1.84
   0  12   7    4.08    1.91
   0  12   7    5.53    1.56
   0 -12  -7    4.90    1.87
   0  13   7    6.18    1.82
   0  13   7    4.99    2.74
   0 -13  -7    5.42    2.51
  -1  12  -7    1.00    1.48
   1 -11   7    2.46    1.54
  -1  11  -7    0.69    0.79
   1 -10   7    6.11    1.64
  -1  10  -7    3.82    0.96
  -1  10  -7    7.25    1.74
  -1   9  -7   10.38    1.52
  -1   9  -7    9.81    2.16
   1  -8   7   -0.19    0.92
  -1   8  -7    0.03    0.37
  -1   8  -7   -0.19    0.71
   1  -7   7    7.34    1.81
  -1   7  -7    7.93    0.85
  -1   7  -7    6.28    0.90
   1  -6   7   33.05    3.42
  -1   6  -7   27.36    2.07
  -1   6  -7   28.66    3.03
  -1   6  -7   28.12    2.04
   1  -5   7   14.90    2.11
  -1   5  -7   15.54    1.91
  -1   5  -7   15.79    1.19
  -1   5  -7   15.28    1.19
   1  -4   7   10.82    1.77
  -1   4  -7   12.00    1.58
  -1   4  -7   12.07    0.85
  -1   4  -7   11.15    0.89
   1  -3   7    7.12    1.58
   1  -3   7    8.74    1.95
   1  -3   7    8.44    0.71
  -1   3  -7    9.37    1.63
  -1   3  -7    8.10    0.62
  -1   3  -7    8.17    1.16
   1  -2   7   53.02    3.64
   1  -2   7   53.76    3.20
   1  -2   7   50.79    4.42
  -1   2  -7   50.37    3.73
  -1   2  -7   47.92    4.42
  -1   2  -7   53.06    3.20
   1  -1   7  111.68    6.66
   1  -1   7  109.00    6.43
  -1   1  -7  101.03    7.56
  -1   1  -7  107.59    6.74
  -1   1  -7  107.65    6.49
   1   0   7  123.37    6.70
   1   0   7  106.75    8.00
   1   0   7  112.88    6.81
  -1   0  -7   99.72    7.56
  -1   0  -7  113.68    6.75
  -1   0  -7  108.83    6.84
   1   1   7  123.24    6.55
   1   1   7  117.76    7.67
   1   1   7  108.65    7.01
  -1  -1  -7  107.45    7.06
  -1  -1  -7  110.91    6.59
  -1  -1  -7  105.49    7.65
   1   2   7   57.11    4.15
  -1  -2  -7   48.12    3.68
  -1  -2  -7   48.32    4.47
   1   3   7    7.59    0.61
   1   3   7    7.13    1.03
  -1  -3  -7    7.66    0.54
  -1  -3  -7    8.01    1.29
   1   4   7   13.11    1.12
   1   4   7   11.15    1.46
  -1  -4  -7   12.06    0.96
  -1  -4  -7   11.46    1.63
   1   5   7   13.71    1.72
   1   5   7   14.30    1.47
  -1  -5  -7   13.26    1.86
  -1  -5  -7   15.02    1.26
   1   6   7   28.13    2.79
   1   6   7   28.52    2.48
  -1  -6  -7   28.36    2.21
  -1  -6  -7   25.39    2.89
   1   7   7    4.05    1.12
   1   7   7    6.71    1.50
  -1  -7  -7    6.39    1.18
  -1  -7  -7    6.36    1.80
   1   8   7    0.29    0.64
   1   8   7   -0.67    0.46
  -1  -8  -7   -0.55    0.71
   1   9   7    9.31    2.01
   1   9   7   13.28    1.99
  -1  -9  -7   10.48    2.42
   1  10   7    5.27    1.49
   1  10   7    6.77    1.77
  -1 -10  -7    3.73    1.51
   1  11   7    0.14    1.12
   1  11   7    3.38    1.62
  -1 -11  -7    3.21    1.69
   1  12   7    4.85    1.70
  -1 -12  -7   -1.38    1.42
   2 -12   7    0.37    1.67
  -2  12  -7   -1.40    1.62
   2 -11   7    3.73    1.58
  -2  11  -7   -1.04    1.25
   2 -10   7    7.19    2.35
  -2  10  -7    6.09    2.27
   2  -9   7    3.16    1.47
  -2   9  -7    3.33    1.66
   2  -8   7    5.42    1.83
  -2   8  -7    4.15    1.28
   2  -7   7   17.02    2.75
  -2   7  -7   15.33    2.97
   2  -6   7    4.35    1.48
  -2   6  -7    6.97    2.04
   2  -5   7    3.25    1.37
  -2   5  -7    3.67    1.26
   2  -4   7   12.59    2.23
  -2   4  -7   11.20    2.09
  -2   4  -7   14.13    3.14
   2  -3   7   13.71    0.90
   2  -3   7   11.54    2.00
   2  -3   7   12.99    0.98
  -2   3  -7   15.29    2.57
  -2   3  -7   13.70    1.82
   2  -2   7   17.57    1.52
   2  -2   7   17.25    1.34
  -2   2  -7   16.18    1.42
  -2   2  -7   17.24    1.97
  -2   2  -7   17.78    2.71
   2  -1   7   91.90    6.14
   2  -1   7   96.09    5.93
   2  -1   7   96.15    6.19
  -2   1  -7   90.35    6.66
  -2   1  -7   92.04    7.73
  -2   1  -7   91.14    5.98
   2   0   7   19.50    1.70
   2   0   7   19.18    1.78
   2   0   7   18.91    1.93
  -2   0  -7   19.09    1.80
  -2   0  -7   18.11    1.79
  -2   0  -7   18.05    2.56
   2   1   7   96.78    6.33
   2   1   7   98.35    5.82
   2   1   7   97.44    6.67
  -2  -1  -7   93.81    5.91
  -2  -1  -7   84.89    6.30
  -2  -1  -7   86.12    7.20
   2   2   7   18.80    1.32
   2   2   7   19.14    1.30
   2   2   7   16.55    1.95
  -2  -2  -7   19.26    2.55
   2   3   7   13.19    1.72
  -2  -3  -7   13.72    2.16
   2   4   7   13.80    1.85
  -2  -4  -7   11.77    1.99
   2   5   7    2.70    0.99
   2   5   7    3.38    0.54
   2   5   7    4.31    0.47
  -2  -5  -7    2.88    1.39
  -2  -5  -7    3.01    0.37
   2   6   7    3.95    1.96
   2   6   7    3.45    0.68
  -2  -6  -7    4.76    1.58
  -2  -6  -7    2.32    0.47
   2   7   7   15.38    1.67
   2   7   7   18.12    2.35
  -2  -7  -7   13.79    2.42
  -2  -7  -7   12.41    1.26
   2   8   7    3.10    1.12
   2   8   7    5.02    1.34
  -2  -8  -7    5.55    1.94
  -2  -8  -7    3.75    0.74
   2   9   7    7.30    1.39
   2   9   7    6.73    1.69
  -2  -9  -7    5.24    1.94
   2  10   7    6.11    1.62
   2  10   7    9.82    1.93
  -2 -10  -7    5.80    2.16
   2  11   7    3.19    1.48
   2  11   7    6.27    1.59
   2  12   7    0.99    1.45
  -2 -12  -7   -0.19    1.90
   3 -11   7    0.93    1.61
  -3  11  -7   -0.21    1.87
   3 -10   7    1.20    1.41
  -3  10  -7    2.73    1.84
   3  -9   7    4.55    1.67
  -3   9  -7    3.84    1.89
   3  -8   7   -1.31    0.85
  -3   8  -7   -0.44    0.99
   3  -7   7    2.94    1.53
  -3   7  -7    1.41    1.10
   3  -6   7    3.29    1.52
  -3   6  -7    3.20    1.27
   3  -5   7   15.87    2.89
  -3   5  -7   23.48    3.00
   3  -4   7   14.97    3.39
  -3   4  -7   22.77    3.73
  -3   4  -7   20.90    2.64
   3  -3   7    4.96    0.85
   3  -3   7    4.85    0.79
   3  -3   7    3.45    1.61
  -3   3  -7    3.09    1.85
  -3   3  -7    3.10    1.21
   3  -2   7    9.83    1.16
   3  -2   7    7.67    1.21
   3  -2   7    7.09    2.18
  -3   2  -7    8.35    2.63
  -3   2  -7    9.48    1.89
   3  -1   7   40.14    3.20
  -3   1  -7   38.00    4.73
  -3   1  -7   37.61    3.53
   3   0   7    5.28    1.13
  -3   0  -7    5.77    1.28
  -3   0  -7    6.80    2.25
   3   1   7   37.65    3.30
   3   1   7   37.00    2.92
  -3  -1  -7   37.62    3.09
  -3  -1  -7   27.38    3.99
   3   2   7    9.47    1.04
   3   2   7    8.57    1.68
   3   2   7    9.69    1.13
  -3  -2  -7    6.81    1.22
  -3  -2  -7    7.40    2.32
   3   3   7    3.62    1.13
   3   3   7    3.93    0.74
   3   3   7    4.16    0.63
  -3  -3  -7    3.51    1.78
   3   4   7   20.06    3.03
   3   4   7   22.55    1.68
   3   4   7   22.87    1.52
  -3  -4  -7   16.56    2.91
   3   5   7   20.04    2.66
   3   5   7   19.42    1.41
   3   6   7    2.58    1.23
   3   6   7    3.58    0.48
  -3  -6  -7    1.99    1.31
   3   7   7    3.34    1.12
   3   7   7    3.36    0.55
   3   7   7    2.84    0.54
  -3  -7  -7    2.80    1.95
   3   8   7    0.22    0.49
   3   8   7    2.43    1.11
   3   8   7    1.81    0.56
  -3  -8  -7    0.47    1.09
   3   9   7    5.05    0.94
  -3  -9  -7    2.66    1.73
   3  10   7    4.15    1.73
  -3 -10  -7    1.68    1.64
   3  11   7    3.23    1.36
  -3 -11  -7    2.91    2.33
   4 -10   7    3.82    2.59
  -4  10  -7    4.71    2.32
   4  -9   7   -0.65    1.64
  -4   9  -7    0.08    1.57
   4  -8   7    2.13    1.05
  -4   8  -7   -1.46    1.46
   4  -7   7   -0.67    1.57
  -4   7  -7   -0.96    1.35
   4  -6   7    2.44    1.43
  -4   6  -7   -0.48    1.10
   4  -5   7    1.10    1.28
  -4   5  -7    2.75    1.28
   4  -4   7    1.40    1.13
   4  -4   7    0.42    0.43
   4  -4   7    1.52    0.49
  -4   4  -7    2.37    1.72
  -4   4  -7   -0.17    0.86
   4  -3   7   49.27    3.68
   4  -3   7   49.13    3.57
   4  -3   7   41.52    5.43
  -4   3  -7   42.65    4.68
  -4   3  -7   42.03    5.98
   4  -2   7   11.89    1.58
   4  -2   7    9.74    2.78
  -4   2  -7   10.60    3.30
  -4   2  -7    8.77    2.21
   4  -1   7    0.83    0.69
  -4   1  -7    1.84    1.18
  -4   1  -7    3.41    1.67
   4   0   7   11.86    2.10
  -4   0  -7   11.08    2.07
  -4   0  -7   10.17    2.74
   4   1   7    1.46    0.90
   4   1   7    0.87    0.70
  -4  -1  -7    3.01    1.08
  -4  -1  -7    3.13    1.96
   4   2   7   12.18    1.54
   4   2   7   11.97    2.28
  -4  -2  -7   11.02    3.22
  -4  -2  -7   12.32    1.79
   4   3   7   39.14    3.26
   4   3   7   48.55    4.50
  -4  -3  -7   36.06    5.02
   4   4   7    0.97    0.91
   4   4   7    1.83    0.43
   4   4   7    2.75    1.12
  -4  -4  -7   -0.85    1.19
   4   5   7    3.06    0.62
   4   5   7    0.91    0.91
   4   5   7    3.76    0.58
  -4  -5  -7    0.97    1.56
   4   6   7    1.73    0.84
  -4  -6  -7   -0.07    1.39
   4   7   7    2.04    1.28
  -4  -7  -7   -0.48    1.91
   4   8   7    2.72    1.25
  -4  -8  -7    1.92    1.71
   4   9   7   -0.03    1.29
   4  10   7    3.44    1.57
  -4 -10  -7    2.34    2.28
   5  -7   7    2.40    2.45
  -5   7  -7    6.91    2.21
   5  -6   7    4.42    1.96
  -5   6  -7    1.47    1.76
   5  -5   7    3.50    1.98
   5  -4   7    0.15    1.63
  -5   4  -7    3.19    2.46
  -5   4  -7   -1.53    1.33
   5  -3   7    2.13    0.90
  -5   3  -7    0.57    1.43
   5  -2   7    0.46    1.14
   5  -2   7    0.07    0.73
  -5   2  -7    2.38    1.57
  -5   2  -7    2.07    1.37
   5  -1   7    0.12    1.19
  -5   1  -7    0.72    1.27
   5   0   7    6.82    1.89
   5   0   7    5.82    1.87
   5   0   7    4.53    2.37
  -5   0  -7    5.83    2.36
  -5   0  -7   11.92    3.66
   5   1   7   -0.01    0.62
   5   1   7   -0.18    0.68
  -5  -1  -7   -0.90    1.54
  -5  -1  -7   -1.03    0.94
   5   2   7    0.97    0.85
   5   2   7    1.44    0.71
  -5  -2  -7    0.69    1.56
   5   3   7    1.56    1.05
   5   3   7    2.11    0.78
  -5  -3  -7    0.81    1.91
   5   4   7    3.47    0.77
   5   4   7    1.05    1.26
  -5  -4  -7    0.81    2.36
   5   5   7    5.05    1.85
  -5  -5  -7    9.02    2.75
   5   6   7    0.73    1.14
   5   7   7    6.76    2.44
  -5  -7  -7    3.48    2.78
   6  -3   7   -1.02    1.99
  -6   3  -7    4.02    2.01
  -6   3  -7    3.90    3.14
   6  -2   7    1.49    1.49
   6  -2   7    1.45    2.26
   6  -2   7    0.67    1.13
  -6   2  -7    3.79    2.22
  -6   2  -7    0.08    2.63
   6  -1   7   10.78    2.24
   6  -1   7    8.87    3.15
   6  -1   7    9.20    2.11
  -6   1  -7    7.93    3.15
  -6   1  -7   13.46    4.32
   6   0   7    7.42    2.76
   6   0   7    3.51    1.40
   6   0   7    5.58    1.64
  -6   0  -7    7.73    3.28
  -6   0  -7    5.35    2.33
   6   1   7   11.37    3.43
   6   1   7   14.30    2.04
   6   1   7    8.15    2.16
  -6  -1  -7    7.83    4.24
   6   2   7    3.04    2.23
   6   2   7    6.20    1.85
  -6  -2  -7    5.69    3.02
   6   3   7    6.49    1.97
  -6  -3  -7    1.07    2.86
  -6  -2   8    4.39    2.31
   6   2  -8    4.29    1.89
   6   2  -8    0.82    2.10
   6   2  -8    2.65    1.37
  -6  -1   8   -0.33    1.83
   6   1  -8   -1.66    1.31
   6   1  -8    2.48    1.75
   6   1  -8    5.41    1.88
  -6   0   8    3.84    1.91
   6   0  -8    5.95    2.25
  -6   1   8   -0.45    1.65
  -6   1   8    2.61    1.99
   6  -1  -8    7.92    2.46
   6  -1  -8    3.36    1.53
   6  -1  -8    0.71    1.33
  -6   2   8    2.33    1.74
  -6   2   8    1.66    2.04
   6  -2  -8    2.38    1.58
   6  -2  -8    4.19    2.58
   6  -2  -8    2.38    1.24
   5   7  -8    3.51    1.71
   5   7  -8    1.31    1.18
  -5  -6   8    2.20    2.36
  -5  -6   8    2.99    2.25
   5   6  -8    7.67    2.93
   5   6  -8    3.78    1.50
   5   6  -8    3.77    1.69
  -5  -5   8    2.98    1.75
  -5  -5   8    4.36    2.37
   5   5  -8    2.53    1.67
   5   5  -8    0.00    1.55
   5   5  -8    3.59    1.35
  -5  -4   8    0.86    1.02
  -5  -4   8    0.75    1.74
   5   4  -8    1.24    1.36
   5   4  -8    1.08    1.25
  -5  -3   8    0.30    1.32
   5   3  -8   -1.71    1.12
   5   3  -8    1.49    0.90
  -5  -2   8    3.64    1.91
  -5  -2   8    5.23    2.55
   5   2  -8    3.31    1.22
   5   2  -8    3.21    1.81
   5   2  -8    3.78    1.38
  -5  -1   8    0.33    1.61
   5   1  -8    5.17    1.46
   5   1  -8    1.50    1.72
   5   1  -8    1.54    1.42
  -5   0   8    0.66    1.16
  -5   0   8    0.55    0.96
   5   0  -8    0.75    1.04
   5   0  -8   -0.75    0.81
   5   0  -8   -0.96    0.64
  -5   1   8    7.02    1.55
  -5   1   8    2.91    1.79
   5  -1  -8    3.90    1.35
   5  -1  -8    3.14    1.69
   5  -1  -8    0.24    1.17
  -5   2   8    4.05    2.09
  -5   2   8    4.27    1.70
   5  -2  -8    5.88    1.83
   5  -2  -8    3.35    1.45
   5  -2  -8    3.73    1.59
  -5   3   8   -0.78    1.24
  -5   3   8   -1.14    1.03
   5  -3  -8    0.38    0.80
   5  -3  -8    1.47    1.18
   5  -3  -8    0.41    0.71
  -5   4   8   -0.11    1.17
  -5   4   8   -0.01    1.50
   5  -4  -8    1.02    1.17
  -5   5   8    1.67    1.29
  -5   5   8    4.47    1.56
   5  -5  -8    4.58    1.95
  -5   6   8    7.65    2.59
   5  -6  -8    7.63    2.80
  -5   7   8    0.10    1.69
   5  -7  -8    2.60    2.03
  -4  -9   8   -1.99    2.60
   4   9  -8    1.47    1.24
   4   9  -8    4.39    1.87
  -4  -8   8    0.95    1.95
   4   8  -8    0.20    1.00
   4   8  -8   -0.13    1.04
  -4  -7   8    0.17    1.51
  -4  -7   8   -1.25    1.06
   4   7  -8    0.59    0.99
   4   7  -8    4.50    1.77
  -4  -6   8    1.27    1.32
  -4  -6   8    0.39    1.60
   4   6  -8    2.40    0.97
   4   6  -8    1.30    1.45
  -4  -5   8    5.94    2.09
  -4  -5   8    2.62    1.71
   4   5  -8    3.27    1.37
   4   5  -8    2.43    0.82
  -4  -4   8   20.11    3.09
  -4  -4   8   24.45    4.39
   4   4  -8   18.08    2.69
   4   4  -8   21.73    3.14
   4   4  -8   21.55    2.55
  -4  -3   8    6.15    1.99
  -4  -3   8    7.11    2.06
   4   3  -8    9.06    1.88
   4   3  -8    6.15    1.93
   4   3  -8    8.41    2.36
  -4  -2   8   18.92    2.79
  -4  -2   8   16.69    2.77
   4   2  -8   19.35    2.43
   4   2  -8   18.04    3.33
   4   2  -8   16.97    2.52
  -4  -1   8    0.97    1.08
  -4  -1   8    2.52    1.22
   4   1  -8    1.62    1.21
   4   1  -8    1.51    0.74
  -4   0   8    3.10    1.34
  -4   0   8    4.02    1.39
   4   0  -8    4.81    1.30
   4   0  -8    3.56    1.59
  -4   1   8    2.23    1.25
   4  -1  -8    4.05    1.53
   4  -1  -8    0.86    1.04
  -4   2   8   14.96    3.27
  -4   2   8   13.27    2.55
   4  -2  -8   18.80    3.32
   4  -2  -8   16.90    2.56
  -4   3   8    8.04    2.20
  -4   3   8   11.06    2.09
   4  -3  -8   14.32    3.06
  -4   4   8   22.51    4.02
  -4   4   8   17.49    2.48
   4  -4  -8   26.42    3.68
  -4   5   8    1.13    0.95
  -4   5   8    4.71    1.54
   4  -5  -8    1.38    1.28
  -4   6   8    0.54    1.19
  -4   6   8    0.40    0.97
   4  -6  -8    0.06    1.03
  -4   7   8   -0.68    1.34
  -4   7   8   -0.55    0.84
  -4   8   8   -0.09    1.67
  -4   8   8   -1.30    0.99
   4  -8  -8   -0.82    1.07
  -4   9   8   -1.66    1.73
   4  -9  -8   -0.36    1.46
  -3 -11   8   -1.38    2.36
   3  11  -8    0.13    1.65
   3  11  -8    1.05    1.52
  -3 -10   8    1.47    2.14
   3  10  -8    4.11    1.70
   3  10  -8    2.84    1.70
  -3  -9   8   -0.46    1.38
   3   9  -8   -0.57    0.89
   3   9  -8    2.38    1.27
  -3  -8   8    5.42    1.64
   3   8  -8    2.99    1.35
   3   8  -8    2.98    1.19
  -3  -7   8    1.45    1.35
  -3  -7   8    1.67    1.16
   3   7  -8    4.21    1.07
   3   7  -8    2.69    1.37
  -3  -6   8    6.08    2.06
  -3  -6   8    4.45    1.39
   3   6  -8    5.37    1.26
   3   6  -8    4.58    1.69
  -3  -5   8    4.72    1.58
  -3  -5   8    4.77    1.65
   3   5  -8    5.13    1.18
   3   5  -8    5.69    1.17
   3   5  -8    3.97    1.38
  -3  -4   8    6.29    1.98
  -3  -4   8    6.69    2.25
   3   4  -8    7.62    1.88
   3   4  -8    8.43    1.28
   3   4  -8    5.56    1.24
  -3  -3   8   12.56    2.65
  -3  -3   8   14.65    3.61
   3   3  -8   14.03    1.85
   3   3  -8   15.36    1.75
  -3  -2   8    7.13    1.73
  -3  -2   8    7.25    1.99
   3   2  -8    7.95    1.65
   3   2  -8   10.68    1.48
   3   2  -8    9.55    1.87
  -3  -1   8    2.28    1.08
  -3  -1   8    1.65    0.90
   3   1  -8    1.89    0.88
   3   1  -8    2.46    1.29
   3   1  -8    2.90    0.95
  -3   0   8   29.37    3.32
  -3   0   8   24.72    3.01
   3   0  -8   29.69    2.99
   3   0  -8   28.77    3.16
  -3   1   8    3.57    1.25
  -3   1   8    3.68    1.42
   3  -1  -8    2.73    0.90
   3  -1  -8    2.02    1.16
  -3   2   8    7.05    1.56
  -3   2   8    6.43    1.84
   3  -2  -8    7.44    1.85
  -3   3   8    9.73    2.29
  -3   3   8   14.71    2.39
   3  -3  -8   14.93    2.40
  -3   4   8    5.44    1.76
  -3   4   8    5.37    1.35
   3  -4  -8    7.05    1.99
  -3   5   8    5.37    1.86
  -3   5   8    5.80    1.32
   3  -5  -8    5.22    1.72
  -3   6   8    4.16    1.86
  -3   6   8    3.60    1.13
   3  -6  -8    6.84    2.22
  -3   7   8    2.79    1.03
  -3   7   8    4.25    1.56
   3  -7  -8    3.62    1.29
  -3   8   8    2.54    1.14
  -3   8   8    4.72    1.63
   3  -8  -8    6.46    1.99
   3  -9  -8    0.99    0.81
  -3  10   8    6.20    2.39
   3 -10  -8    5.86    2.49
  -3  11   8    3.17    2.08
   3 -11  -8    2.15    1.82
  -2 -12   8    1.10    2.45
   2  12  -8    4.57    1.86
  -2 -11   8    3.40    1.97
   2  11  -8    2.98    1.66
   2  11  -8    5.50    1.60
  -2 -10   8    7.84    2.21
   2  10  -8    7.21    1.96
  -2  -9   8    9.95    2.12
   2   9  -8   11.60    2.37
   2   9  -8   13.27    2.32
  -2  -8   8    7.38    1.67
   2   8  -8    5.98    1.55
   2   8  -8    9.82    2.18
  -2  -7   8    5.54    1.46
  -2  -7   8    9.10    2.27
   2   7  -8    7.33    1.95
   2   7  -8    8.70    1.70
  -2  -6   8    3.31    1.28
  -2  -6   8    4.41    1.20
   2   6  -8    3.28    0.83
   2   6  -8    4.43    1.02
   2   6  -8    2.25    1.07
  -2  -5   8    5.97    1.25
  -2  -5   8    5.36    1.76
   2   5  -8    5.92    0.82
   2   5  -8    7.25    1.71
   2   5  -8    7.52    1.11
  -2  -4   8   17.93    1.97
  -2  -4   8   20.65    2.72
   2   4  -8   23.27    2.17
   2   4  -8   25.38    1.78
  -2  -3   8   11.47    1.35
  -2  -3   8   11.71    1.85
   2   3  -8   14.03    1.22
   2   3  -8   12.59    1.47
  -2  -2   8    0.58    0.51
  -2  -2   8    0.85    0.55
   2   2  -8    0.25    0.36
   2   2  -8    0.45    0.36
   2   2  -8    1.02    0.44
  -2  -1   8   20.52    2.37
   2   1  -8   18.30    1.88
   2   1  -8   21.53    2.09
   2   1  -8   21.71    2.10
  -2   0   8  419.04   26.08
  -2   0   8  450.61   26.43
   2   0  -8  429.54   25.79
   2   0  -8  427.09   26.15
   2   0  -8  446.05   25.92
  -2   1   8   16.34    2.11
  -2   1   8   21.73    2.21
  -2   1   8   20.36    2.43
   2  -1  -8   20.96    2.55
   2  -1  -8   20.13    2.20
  -2   2   8    0.89    0.65
  -2   2   8    0.26    0.44
   2  -2  -8    0.15    0.38
  -2   3   8   13.84    2.05
  -2   3   8   12.27    1.59
   2  -3  -8   15.97    2.09
  -2   4   8   18.65    2.57
  -2   4   8   18.75    2.00
   2  -4  -8   24.87    2.83
  -2   5   8    5.71    1.63
  -2   5   8    6.47    1.26
   2  -5  -8    7.32    1.88
  -2   6   8    3.84    0.93
   2  -6  -8    5.43    1.77
  -2   7   8    9.66    2.45
  -2   7   8    8.53    1.27
   2  -7  -8   10.33    2.44
  -2   8   8    5.95    1.23
  -2   8   8    4.96    1.98
   2  -8  -8    8.00    2.19
  -2   9   8   14.42    2.92
  -2   9   8    9.73    1.73
   2  -9  -8   10.97    2.82
  -2  10   8   10.25    2.75
  -2  10   8    7.36    1.53
  -2  11   8    0.05    1.52
  -2  11   8   -0.45    1.09
   2 -11  -8    2.51    2.16
  -2  12   8    2.35    2.10
  -2  12   8    0.29    1.34
   2 -12  -8    5.18    2.32
  -1 -12   8    3.63    1.75
   1  12  -8    4.67    1.59
   1  12  -8    7.35    2.24
  -1 -11   8   -0.18    1.38
   1  11  -8    0.78    0.97
   1  11  -8    2.55    1.38
  -1 -10   8    3.45    1.34
   1  10  -8    1.69    1.23
   1  10  -8    2.46    1.35
  -1  -9   8   29.76    3.00
   1   9  -8   25.21    3.03
   1   9  -8   23.29    3.00
  -1  -8   8   10.51    1.59
   1   8  -8    9.99    2.11
   1   8  -8    9.06    1.83
  -1  -7   8    7.73    1.20
  -1  -7   8   10.44    2.15
   1   7  -8   11.09    1.60
   1   7  -8    7.24    1.69
  -1  -6   8    6.75    1.64
   1   6  -8    4.08    1.03
   1   6  -8    3.54    0.96
   1   6  -8    6.48    1.57
  -1  -5   8   49.69    3.19
  -1  -5   8   45.32    4.01
   1   5  -8   34.40    3.05
   1   5  -8   41.49    3.40
   1   5  -8   44.40    3.84
  -1  -4   8   32.16    3.26
  -1  -4   8   40.38    2.52
   1   4  -8   30.24    2.46
   1   4  -8   36.22    2.86
  -1  -3   8   15.86    1.87
  -1  -3   8   14.21    1.07
   1   3  -8   12.69    1.06
   1   3  -8   14.77    2.01
   1   3  -8   16.75    1.53
  -1  -2   8    6.24    0.90
  -1  -2   8    5.38    1.21
   1   2  -8    6.40    1.22
   1   2  -8    8.28    0.97
  -1  -1   8    5.08    0.74
  -1  -1   8    3.11    0.82
   1   1  -8    3.88    0.47
   1   1  -8    4.34    0.91
   1   1  -8    4.92    0.74
   1   1  -8    3.83    0.35
  -1   0   8  295.03   18.27
  -1   0   8  310.62   18.68
  -1   0   8  292.60   18.49
   1   0  -8  314.39   18.54
   1   0  -8  336.44   18.65
   1   0  -8  314.40   18.87
   1   0  -8  328.63   18.15
  -1   1   8    3.24    0.82
  -1   1   8    2.87    0.67
  -1   1   8    4.67    0.90
   1  -1  -8    3.79    0.59
   1  -1  -8    2.62    0.75
   1  -1  -8    2.81    0.68
   1  -1  -8    3.05    0.69
  -1   2   8    6.73    0.87
  -1   2   8    5.02    0.86
  -1   2   8    5.54    1.26
   1  -2  -8    5.95    1.13
   1  -2  -8    4.99    0.83
   1  -2  -8    5.81    0.77
  -1   3   8   15.55    1.54
  -1   3   8   14.83    1.91
   1  -3  -8   15.95    1.44
   1  -3  -8   16.67    1.78
   1  -3  -8   11.28    2.13
  -1   4   8   41.03    3.72
  -1   4   8   40.78    3.06
   1  -4  -8   42.80    3.59
   1  -4  -8   37.53    2.96
  -1   5   8   38.07    3.87
  -1   5   8   44.16    3.33
   1  -5  -8   49.78    4.17
  -1   6   8    4.75    1.01
  -1   6   8    3.86    1.35
   1  -6  -8    5.86    1.53
  -1   7   8    8.48    1.16
  -1   7   8    4.86    1.41
   1  -7  -8    9.02    2.04
  -1   8   8   10.20    1.42
   1  -8  -8   11.53    2.04
  -1   9   8   23.62    2.51
  -1   9   8   23.65    3.36
   1  -9  -8   30.65    3.62
  -1  10   8   -1.47    1.04
   1 -10  -8    1.35    1.21
  -1  11   8   -0.72    0.72
  -1  11   8    0.88    1.49
   1 -11  -8    1.98    1.33
  -1  12   8    4.09    1.69
   1 -12  -8    5.05    2.10
   0 -13   8    7.47    2.87
   0  13  -8    9.40    2.62
   0 -12   8    9.27    2.61
   0  12  -8    2.95    2.12
   0  12  -8    5.54    1.59
   0  11  -8   18.90    3.80
   0  11  -8   14.52    2.16
   0  10  -8    7.77    1.50
   0  10  -8    5.64    1.62
   0  -9   8    1.10    0.85
   0   9  -8    0.78    1.00
   0   9  -8   -0.58    0.63
   0  -8   8    0.03    0.69
   0   8  -8   -0.68    0.48
   0   8  -8    0.05    0.56
   0  -7   8    4.43    1.27
   0   7  -8    3.69    1.03
   0   7  -8    2.28    0.88
   0  -6   8    1.08    0.76
   0  -6   8    1.04    0.70
   0   6  -8    1.41    0.77
   0   6  -8    0.90    0.65
   0   6  -8    1.23    0.60
   0  -5   8   39.28    3.45
   0  -5   8   29.56    3.12
   0  -5   8   31.06    2.76
   0   5  -8   31.83    2.83
   0   5  -8   30.01    2.66
   0   5  -8   29.22    2.63
   0   5  -8   26.70    2.75
   0  -4   8   48.45    3.94
   0  -4   8   50.00    3.64
   0  -4   8   43.90    3.52
   0   4  -8   38.83    3.56
   0   4  -8   49.36    3.51
   0   4  -8   47.05    3.55
   0  -3   8   90.67    5.63
   0  -3   8   80.21    5.90
   0  -3   8   83.30    5.70
   0  -3   8   86.12    5.73
   0   3  -8   90.96    5.70
   0   3  -8   84.96    5.58
   0  -2   8   48.05    3.18
   0  -2   8   42.85    3.32
   0  -2   8   40.84    3.20
   0  -2   8   46.74    3.27
   0   2  -8   49.63    3.20
   0   2  -8   43.74    3.38
   0   2  -8   48.58    3.22
   0  -1   8   34.82    2.44
   0  -1   8   32.91    2.52
   0  -1   8   32.93    2.48
   0   1  -8   38.02    2.49
   0   1  -8   36.62    2.46
   0   1  -8   32.59    2.60
   0   0   8   35.54    2.54
   0   0   8   35.22    2.43
   0   0   8   32.28    2.43
   0   0  -8   35.58    2.40
   0   0  -8   34.06    2.61
   0   0  -8   36.22    2.45
   0   1   8   34.25    2.38
   0   1   8   28.44    2.12
   0   1   8   30.56    2.21
   0  -1  -8   26.01    2.06
   0  -1  -8   31.43    2.21
   0  -1  -8   30.02    2.37
   0  -1  -8   29.39    2.27
   0   2   8   45.81    3.23
   0   2   8   44.68    3.29
   0   2   8   55.01    3.84
   0  -2  -8   48.10    3.43
   0  -2  -8   47.03    3.25
   0  -2  -8   43.47    3.25
   0  -2  -8   42.78    3.10
   0   3   8   81.08    5.78
   0   3   8   98.46    6.05
   0   3   8   86.79    5.69
   0  -3  -8   84.70    5.72
   0  -3  -8   84.11    5.70
   0  -3  -8   89.25    5.93
   0   4   8   45.58    3.71
   0   4   8   48.77    3.60
   0  -4  -8   51.86    3.95
   0   5   8   32.68    2.93
   0   5   8   33.41    2.78
   0  -5  -8   29.72    2.68
   0  -5  -8   36.10    3.18
   0   6   8    1.21    0.71
   0   6   8    2.11    0.82
   0  -6  -8    1.32    0.75
   0   7   8    3.15    1.12
   0   7   8    3.76    1.07
   0  -7  -8    4.51    1.41
   0   8   8    2.29    0.95
   0   8   8    1.58    0.79
   0  -8  -8    0.92    0.79
   0   9   8    0.47    0.95
   0   9   8    1.39    0.82
   0  -9  -8    0.24    0.86
   0  10   8    6.73    1.46
   0  10   8    9.59    1.95
   0 -10  -8    7.66    2.15
   0  11   8   15.09    3.07
   0  11   8   12.84    2.37
   0 -11  -8   17.73    2.99
   0  12   8    4.99    1.77
   0  12   8    3.10    1.84
   0 -12  -8    7.93    2.66
   0  13   8    6.71    2.09
   0  13   8   11.76    2.71
   0 -13  -8    5.68    2.62
  -1  12  -8    1.87    2.00
   1 -11   8    1.70    1.33
  -1  11  -8   -0.71    0.65
  -1  11  -8    0.17    1.52
   1 -10   8    1.01    1.01
  -1  10  -8    1.19    0.75
  -1  10  -8    1.24    1.15
  -1   9  -8   24.37    3.17
  -1   9  -8   19.61    2.04
   1  -8   8   12.42    2.67
  -1   8  -8    9.01    1.07
  -1   8  -8    7.16    1.33
  -1   8  -8    8.92    2.14
   1  -7   8   10.87    2.37
  -1   7  -8    6.21    1.01
  -1   7  -8    6.39    1.58
  -1   7  -8    7.72    0.86
   1  -6   8    5.65    1.55
  -1   6  -8    4.40    0.64
  -1   6  -8    5.55    0.63
  -1   6  -8    4.80    1.34
   1  -5   8   44.60    4.15
  -1   5  -8   41.10    2.67
  -1   5  -8   37.54    3.59
  -1   5  -8   42.21    2.72
   1  -4   8   34.04    2.30
   1  -4   8   32.56    3.34
  -1   4  -8   32.91    2.24
  -1   4  -8   34.65    2.15
  -1   4  -8   34.17    3.09
   1  -3   8   14.36    1.13
   1  -3   8   11.95    1.89
   1  -3   8   14.46    1.93
  -1   3  -8   13.14    1.53
  -1   3  -8   13.35    2.06
  -1   3  -8   13.93    1.00
   1  -2   8    7.65    0.97
   1  -2   8    6.20    1.49
   1  -2   8    7.54    0.69
  -1   2  -8    7.30    0.98
  -1   2  -8    6.86    0.66
  -1   2  -8    6.44    1.58
   1  -1   8    4.74    0.53
   1  -1   8    3.11    0.59
   1  -1   8    4.60    1.21
  -1   1  -8    4.74    0.70
  -1   1  -8    3.83    1.17
  -1   1  -8    4.04    0.54
   1   0   8  322.44   18.87
   1   0   8  323.38   19.82
   1   0   8  349.31   18.74
  -1   0  -8  301.16   19.85
  -1   0  -8  322.01   18.94
   1   1   8    3.71    0.73
   1   1   8    4.46    1.09
   1   1   8    4.58    0.41
  -1  -1  -8    3.29    0.41
  -1  -1  -8    3.62    0.73
  -1  -1  -8    4.36    1.14
   1   2   8    6.05    0.88
   1   2   8    6.09    1.07
  -1  -2  -8    4.72    1.21
  -1  -2  -8    5.99    0.92
   1   3   8   14.81    0.97
   1   3   8   14.33    1.56
  -1  -3  -8   14.22    0.90
  -1  -3  -8   12.48    0.89
  -1  -3  -8   13.19    1.79
   1   4   8   35.66    3.15
   1   4   8   38.75    2.64
  -1  -4  -8   39.34    2.46
  -1  -4  -8   38.02    3.52
   1   5   8   44.08    3.70
   1   5   8   43.80    3.20
  -1  -5  -8   44.25    3.99
  -1  -5  -8   44.52    2.96
   1   6   8    3.98    1.15
   1   6   8    5.23    1.06
  -1  -6  -8    5.53    1.39
   1   7   8    6.31    1.19
   1   7   8    8.75    1.70
  -1  -7  -8    7.59    1.08
  -1  -7  -8    7.96    1.92
   1   8   8    9.68    1.90
   1   8   8    7.79    1.55
  -1  -8  -8    7.91    2.00
   1   9   8   19.18    2.56
   1   9   8   24.57    2.73
  -1  -9  -8   19.32    2.91
   1  10   8    0.71    1.01
   1  10   8    1.58    1.03
  -1 -10  -8    0.49    1.43
   1  11   8    2.79    1.25
   1  11   8    2.65    1.24
  -1 -11  -8   -0.29    1.13
   1  12   8    3.94    1.71
   1  12   8    5.96    2.06
  -1 -12  -8    2.30    2.05
   2 -12   8    3.45    1.79
  -2  12  -8    2.94    1.80
   2 -11   8    2.33    1.52
  -2  11  -8    3.41    1.75
   2 -10   8   10.71    2.69
   2  -9   8    9.78    2.61
  -2   9  -8   12.20    2.52
   2  -8   8    6.75    2.34
  -2   8  -8    8.59    2.19
   2  -7   8    8.86    2.45
  -2   7  -8    8.43    2.16
   2  -6   8    3.55    1.47
  -2   6  -8    5.43    1.59
   2  -5   8    5.35    1.76
  -2   5  -8    5.70    1.47
   2  -4   8   21.11    2.96
  -2   4  -8   20.23    2.45
  -2   4  -8   20.86    3.25
   2  -3   8   12.18    0.96
   2  -3   8   11.94    0.85
   2  -3   8   10.80    2.45
  -2   3  -8   11.15    2.79
  -2   3  -8   11.30    1.97
   2  -2   8    0.40    0.26
   2  -2   8    0.32    0.32
  -2   2  -8    0.51    0.49
  -2   2  -8    0.13    0.55
  -2   2  -8    0.61    0.31
   2  -1   8   21.23    1.93
   2  -1   8   20.12    1.98
   2  -1   8   22.17    1.80
  -2   1  -8   22.60    1.90
  -2   1  -8   21.83    3.03
   2   0   8  439.09   24.23
   2   0   8  433.67   24.78
  -2   0  -8  395.77   25.92
  -2   0  -8  406.90   24.44
  -2   0  -8  398.71   24.33
   2   1   8   22.50    2.07
   2   1   8   21.54    1.63
  -2  -1  -8   18.33    2.60
  -2  -1  -8   21.16    1.75
   2   2   8    0.19    0.36
   2   2   8    0.45    0.14
   2   2   8    0.54    0.16
  -2  -2  -8    0.42    0.56
   2   3   8   13.24    1.64
  -2  -3  -8   12.06    2.10
   2   4   8   21.40    2.41
  -2  -4  -8   19.71    2.66
   2   5   8    5.02    1.32
  -2  -5  -8    5.21    1.63
   2   6   8    2.82    0.53
   2   6   8    2.97    1.09
  -2  -6  -8    1.66    1.03
  -2  -6  -8    3.08    0.40
   2   7   8    7.82    1.90
   2   7   8   10.36    1.20
  -2  -7  -8    6.92    0.86
  -2  -7  -8    6.68    2.01
   2   8   8    8.24    1.99
   2   8   8    7.55    1.33
  -2  -8  -8    4.62    0.86
  -2  -8  -8    6.41    2.03
   2   9   8   12.73    2.63
   2   9   8   12.39    1.77
  -2  -9  -8    7.00    2.30
   2  10   8    9.06    1.74
   2  10   8   11.78    2.36
  -2 -10  -8    5.65    2.06
   2  11   8    7.28    1.64
   2  11   8    5.75    1.48
   2  12   8    4.68    1.71
  -2 -12  -8    2.59    2.08
   3 -11   8    0.90    1.84
  -3  11  -8    0.96    2.11
   3 -10   8    2.53    2.45
  -3  10  -8    2.51    1.84
   3  -9   8   -1.59    1.22
  -3   9  -8    0.47    1.26
   3  -8   8    3.81    1.76
  -3   8  -8    4.44    1.82
   3  -7   8    4.22    2.02
  -3   7  -8    3.84    1.54
   3  -6   8    4.86    1.87
  -3   6  -8    1.05    1.39
   3  -5   8    3.75    1.76
  -3   5  -8    5.55    1.66
   3  -4   8    5.18    1.98
  -3   4  -8    4.61    2.28
  -3   4  -8    6.07    1.79
   3  -3   8   14.71    1.37
   3  -3   8   14.59    1.28
   3  -3   8   11.99    3.35
  -3   3  -8   13.66    2.08
  -3   3  -8   13.97    4.03
   3  -2   8    7.10    1.34
   3  -2   8    5.82    1.89
   3  -2   8    8.10    1.02
  -3   2  -8    6.25    1.61
  -3   2  -8    6.90    2.25
   3  -1   8    2.77    0.76
  -3   1  -8    1.93    1.02
  -3   1  -8    2.70    0.93
   3   0   8   29.81    2.69
   3   0   8   32.16    2.89
  -3   0  -8   25.68    2.66
  -3   0  -8   25.14    3.73
   3   1   8    2.91    0.84
   3   1   8    3.92    1.00
  -3  -1  -8    1.71    0.63
  -3  -1  -8    4.68    1.87
   3   2   8    8.78    1.70
   3   2   8    8.69    0.92
   3   2   8    8.76    1.01
  -3  -2  -8    5.07    1.92
  -3  -2  -8    6.07    1.12
   3   3   8   15.91    1.16
   3   3   8   15.38    2.09
   3   3   8   13.13    1.23
  -3  -3  -8   12.77    3.03
   3   4   8    6.64    1.59
  -3  -4  -8    5.97    1.88
   3   5   8    4.05    1.14
  -3  -5  -8    6.03    1.89
   3   6   8    4.49    1.55
  -3  -6  -8    7.11    2.34
   3   7   8    4.61    1.35
  -3  -7  -8    2.05    1.61
   3   8   8    1.65    0.79
  -3  -8  -8    1.56    1.31
   3   9   8   -0.19    0.90
  -3  -9  -8   -0.05    1.56
   3  10   8    5.76    2.18
  -3 -10  -8    2.82    1.98
   3  11   8    3.57    1.60
  -3 -11  -8    1.03    2.35
   4  -9   8    0.99    1.76
  -4   9  -8    0.90    1.35
   4  -8   8    1.20    1.55
  -4   8  -8    0.03    1.34
   4  -7   8    3.71    1.44
  -4   7  -8   -2.13    1.42
   4  -6   8    1.82    1.29
  -4   6  -8   -0.50    0.97
   4  -5   8    1.96    1.34
  -4   5  -8    4.31    2.02
   4  -4   8   18.10    1.50
   4  -4   8   18.28    4.07
   4  -4   8   19.84    1.56
  -4   4  -8   14.82    3.12
  -4   4  -8   23.41    4.06
   4  -3   8   11.76    3.33
   4  -3   8   10.35    1.45
   4  -3   8    8.48    1.24
  -4   3  -8    8.43    3.12
  -4   3  -8    7.33    1.94
   4  -2   8   14.99    3.63
   4  -2   8   16.31    1.92
  -4   2  -8   17.92    2.54
  -4   2  -8   14.66    3.86
   4  -1   8    2.12    0.80
  -4   1  -8    0.41    1.08
  -4   1  -8    1.15    0.83
   4   0   8    2.75    1.09
  -4   0  -8    6.22    2.43
  -4   0  -8    3.72    1.29
   4   1   8    1.52    0.98
   4   1   8    1.96    0.65
  -4  -1  -8    2.38    2.13
  -4  -1  -8    3.89    1.24
   4   2   8   14.72    2.29
   4   2   8   15.36    1.73
  -4  -2  -8   15.16    3.68
  -4  -2  -8   19.00    2.14
   4   3   8   12.62    1.58
   4   3   8   12.73    1.34
   4   3   8    9.26    2.20
  -4  -3  -8   10.41    3.19
   4   4   8   20.35    1.53
   4   4   8   16.06    3.04
   4   4   8   18.00    1.62
  -4  -4  -8   16.83    3.80
   4   5   8    6.75    1.57
  -4  -5  -8    2.31    1.57
   4   6   8    2.51    1.11
  -4  -6  -8    2.48    1.73
   4   7   8    5.82    1.47
  -4  -7  -8   -0.26    1.75
   4   8   8    1.65    1.07
  -4  -8  -8    1.65    1.79
   4   9   8    2.20    1.04
  -4  -9  -8   -0.26    1.89
   5  -7   8    1.45    1.83
  -5   7  -8    0.96    1.90
   5  -6   8    5.61    2.62
  -5   6  -8    8.79    2.45
   5  -5   8    1.08    1.97
   5  -4   8    3.30    1.55
  -5   4  -8    3.28    1.72
   5  -3   8    1.44    1.63
   5  -3   8    0.21    0.91
  -5   3  -8   -2.00    1.87
  -5   3  -8   -0.55    1.39
   5  -2   8    4.74    1.28
   5  -2   8    3.36    2.01
  -5   2  -8    6.06    2.51
  -5   2  -8    4.90    1.64
   5  -1   8    5.93    2.21
  -5   1  -8    1.91    2.16
  -5   1  -8    3.26    1.30
   5   0   8    1.89    1.33
   5   0   8   -0.28    0.90
   5   0   8    1.58    1.23
  -5   0  -8    0.18    1.73
   5   1   8    2.57    1.08
   5   1   8    3.34    1.43
  -5  -1  -8    4.18    1.45
  -5  -1  -8    2.78    2.26
   5   2   8    6.83    1.59
   5   2   8    5.38    1.06
  -5  -2  -8    7.48    2.98
   5   3   8    1.10    0.59
   5   3   8    0.90    1.20
  -5  -3  -8   -0.60    1.75
   5   4   8    3.33    1.54
  -5  -4  -8    1.48    1.99
   5   5   8    4.64    1.66
  -5  -5  -8    2.27    2.77
   5   6   8    7.07    1.94
  -5  -6  -8    4.65    3.09
   5   7   8   -1.29    1.12
  -5  -7  -8    1.24    2.40
   6  -2   8    2.40    1.47
   6  -2   8    6.03    2.96
  -6   2  -8    1.49    3.50
  -6   2  -8    5.92    2.30
   6  -1   8    1.71    1.24
   6  -1   8   -0.48    1.20
   6  -1   8    2.42    2.12
  -6   1  -8    0.60    2.24
  -6   1  -8   -1.33    1.64
   6   0   8   -0.52    1.09
   6   0   8    1.41    1.72
   6   0   8    1.11    1.11
  -6   0  -8    2.30    2.58
  -6   0  -8   -0.35    1.96
   6   1   8    1.45    1.07
   6   1   8    3.55    1.29
   6   1   8    0.00    1.75
  -6  -1  -8   -1.29    1.95
   6   2   8    3.44    1.76
  -6  -2  -8    6.30    3.70
  -6  -2   9   -0.79    1.75
   6   2  -9   -0.73    1.13
   6   2  -9    4.65    1.63
   6   2  -9    0.82    1.22
  -6  -1   9    5.58    2.54
   6   1  -9    6.99    2.25
   6   1  -9    6.98    2.29
  -6   0   9    7.28    2.61
   6   0  -9    3.12    1.72
   6   0  -9    6.56    2.09
   6   0  -9    3.85    1.58
  -6   1   9    0.55    1.85
  -6   1   9    2.05    2.37
   6  -1  -9    4.09    1.64
   6  -1  -9    2.75    1.63
  -6   2   9    0.66    1.61
  -6   2   9   -0.44    2.06
   6  -2  -9    2.71    1.49
   6  -2  -9   -0.78    1.19
   6  -2  -9    1.50    1.83
   5   7  -9    4.45    1.99
   5   7  -9    3.31    1.53
  -5  -6   9    5.87    2.49
  -5  -6   9    0.16    2.48
   5   6  -9    2.32    1.68
   5   6  -9    3.81    1.28
   5   6  -9    3.25    1.61
  -5  -5   9    2.20    2.09
  -5  -5   9    0.01    1.98
   5   5  -9    0.27    1.35
   5   5  -9    0.70    1.63
   5   5  -9   -0.53    0.83
  -5  -4   9   -0.57    1.58
  -5  -4   9   -0.51    1.43
   5   4  -9    0.19    1.15
   5   4  -9    2.49    1.46
  -5  -3   9    2.01    1.62
   5   3  -9    0.42    1.24
   5   3  -9    0.81    0.90
   5   3  -9    0.41    1.17
  -5  -2   9    4.54    2.02
   5   2  -9    4.13    2.00
   5   2  -9    3.20    1.61
   5   2  -9    2.13    1.10
  -5  -1   9    9.22    2.56
   5   1  -9    9.05    2.62
   5   1  -9    6.70    2.15
   5   1  -9    9.83    2.63
  -5   0   9    0.91    1.02
  -5   0   9    0.69    1.33
   5   0  -9    1.45    1.31
   5   0  -9    0.11    1.12
   5   0  -9    0.60    0.97
  -5   1   9    9.89    2.21
  -5   1   9    7.25    2.19
   5  -1  -9    8.50    2.13
   5  -1  -9   10.98    2.95
   5  -1  -9    8.09    2.19
  -5   2   9    5.10    2.02
  -5   2   9    1.41    1.18
   5  -2  -9    2.08    1.52
   5  -2  -9    4.26    1.49
  -5   3   9   -0.63    1.08
   5  -3  -9    1.00    1.13
  -5   4   9    2.58    1.31
  -5   4   9    0.35    1.20
   5  -4  -9    7.27    1.72
   5  -4  -9   -0.42    1.05
  -5   5   9    3.87    1.44
  -5   5   9    1.70    1.74
   5  -5  -9    5.73    1.71
  -5   6   9    1.48    1.76
  -5   6   9    4.20    1.64
   5  -6  -9    3.90    2.00
  -5   7   9    8.30    3.25
   5  -7  -9    3.41    1.95
   4   9  -9    1.49    1.77
   4   9  -9   -0.28    1.35
  -4  -8   9    1.41    2.15
   4   8  -9    1.32    1.43
   4   8  -9    3.16    1.34
  -4  -7   9   10.12    2.99
  -4  -7   9    7.15    2.63
   4   7  -9   11.51    2.70
   4   7  -9    8.06    1.84
  -4  -6   9    9.09    2.24
  -4  -6   9    6.14    2.06
   4   6  -9    5.17    1.42
   4   6  -9    7.19    2.10
  -4  -5   9   30.25    3.73
  -4  -5   9   37.36    4.70
   4   5  -9   38.27    3.52
   4   5  -9   31.69    4.44
  -4  -4   9    2.92    1.51
  -4  -4   9    2.17    1.49
   4   4  -9    5.21    1.25
   4   4  -9    1.99    1.26
   4   4  -9    6.04    1.95
  -4  -3   9    3.95    1.75
  -4  -3   9    4.86    1.85
   4   3  -9    3.53    1.34
   4   3  -9    2.25    0.90
   4   3  -9    2.09    1.23
  -4  -2   9   -0.71    0.74
  -4  -2   9    1.30    1.24
   4   2  -9   -0.55    0.92
   4   2  -9   -0.06    0.75
   4   2  -9    1.35    0.64
  -4  -1   9    5.53    1.91
   4   1  -9    4.00    1.50
   4   1  -9    4.01    1.30
  -4   0   9   -0.48    0.80
  -4   0   9    1.17    0.92
   4   0  -9    0.08    0.65
   4   0  -9    0.85    0.81
  -4   1   9    5.03    1.82
  -4   1   9    5.08    1.78
   4  -1  -9    4.36    1.70
   4  -1  -9    4.55    1.60
  -4   2   9    1.02    0.79
  -4   2   9    0.57    0.97
   4  -2  -9   -0.05    1.33
   4  -2  -9    0.95    1.01
  -4   3   9    3.63    1.68
  -4   3   9    2.96    1.13
   4  -3  -9    1.33    1.05
   4  -3  -9    4.65    1.74
  -4   4   9    1.52    1.29
  -4   4   9    3.55    1.50
   4  -4  -9    4.05    1.65
  -4   5   9   33.21    4.27
  -4   5   9   25.76    3.05
   4  -5  -9   34.61    4.37
  -4   6   9    5.22    1.54
  -4   6   9    3.89    2.09
   4  -6  -9    4.57    1.91
  -4   7   9    5.57    2.53
  -4   7   9    5.07    1.58
  -4   8   9   -1.66    1.43
  -4   8   9    1.37    1.18
   4  -8  -9    0.93    1.54
  -4   9   9   -3.39    2.05
   4  -9  -9    1.70    1.50
   3  11  -9    3.13    1.84
   3  11  -9    2.90    1.47
  -3 -10   9    1.26    1.99
   3  10  -9   -1.81    1.09
   3  10  -9    2.34    1.38
  -3  -9   9   -0.80    1.70
   3   9  -9    0.30    1.36
   3   9  -9    2.10    1.03
  -3  -8   9    0.00    1.21
  -3  -8   9    1.63    1.48
   3   8  -9   -0.24    0.99
   3   8  -9    0.24    0.83
  -3  -7   9    0.65    1.24
  -3  -7   9    2.15    1.32
   3   7  -9    1.57    1.08
   3   7  -9    0.01    0.81
  -3  -6   9   21.74    3.30
   3   6  -9   26.59    3.47
   3   6  -9   24.26    2.22
  -3  -5   9   16.98    2.18
  -3  -5   9   18.49    2.74
   3   5  -9   18.91    2.82
   3   5  -9   20.48    1.89
   3   5  -9   16.05    2.10
  -3  -4   9   10.67    2.03
  -3  -4   9    8.75    2.30
   3   4  -9    9.47    2.22
   3   4  -9   10.87    1.48
   3   4  -9   10.73    1.56
  -3  -3   9    1.48    0.91
   3   3  -9    2.11    0.96
   3   3  -9    3.36    0.94
   3   3  -9    2.96    1.01
  -3  -2   9   10.93    2.51
   3   2  -9    8.91    1.58
   3   2  -9   10.88    1.64
  -3  -1   9    4.57    1.51
   3   1  -9    2.28    1.14
   3   1  -9    4.07    1.26
   3   1  -9    4.26    1.14
  -3   0   9    7.76    1.94
  -3   0   9   10.06    2.20
   3   0  -9    9.27    1.67
   3   0  -9    9.68    1.85
  -3   1   9    2.75    1.11
  -3   1   9    4.96    1.53
   3  -1  -9    2.77    0.92
   3  -1  -9    2.58    0.92
  -3   2   9   12.10    2.50
  -3   2   9   12.44    2.28
   3  -2  -9   12.43    2.31
   3  -2  -9   11.84    1.95
  -3   3   9    5.43    1.45
   3  -3  -9    5.17    1.51
  -3   4   9    9.18    2.24
  -3   4   9    6.88    1.60
   3  -4  -9    9.14    2.14
  -3   5   9   14.74    2.00
  -3   5   9   23.55    3.92
   3  -5  -9   22.98    3.23
  -3   6   9   16.02    2.04
  -3   6   9   20.67    3.76
  -3   7   9   -0.38    1.07
  -3   7   9    1.77    0.81
   3  -7  -9    0.12    0.97
  -3   8   9    0.83    0.87
  -3   8   9    1.36    1.09
   3  -8  -9    3.63    1.21
  -3   9   9    0.47    0.85
  -3   9   9    1.35    1.67
   3  -9  -9   -1.41    0.96
  -3  10   9    2.36    1.80
  -3  10   9   -0.03    1.09
   3 -10  -9   -1.04    1.32
  -3  11   9    4.65    2.22
   3 -11  -9    3.06    1.94
  -2 -12   9   -0.96    2.30
   2  12  -9    0.37    1.52
   2  12  -9   -2.77    1.27
  -2 -11   9    5.17    2.50
   2  11  -9    4.55    1.72
   2  11  -9    3.97    1.99
  -2 -10   9   10.34    2.57
   2  10  -9   16.63    2.49
   2  10  -9   11.69    2.48
  -2  -9   9    1.94    1.36
   2   9  -9    2.24    1.21
   2   9  -9    3.46    1.25
  -2  -8   9   62.63    6.23
  -2  -8   9   59.75    5.26
   2   8  -9   80.59    6.51
   2   8  -9   70.10    5.53
  -2  -7   9   25.85    3.42
  -2  -7   9   25.49    2.67
   2   7  -9   21.99    2.26
   2   7  -9   30.74    2.92
   2   7  -9   26.87    3.38
  -2  -6   9    3.74    1.01
  -2  -6   9    5.26    1.76
   2   6  -9    3.67    1.07
   2   6  -9    4.80    1.50
  -2  -5   9    5.41    1.82
  -2  -5   9    4.84    1.10
   2   5  -9    4.32    0.67
   2   5  -9    4.17    0.99
   2   5  -9    5.81    1.64
  -2  -4   9    6.98    0.99
  -2  -4   9    7.91    1.97
   2   4  -9    6.70    1.31
   2   4  -9    7.73    0.78
  -2  -3   9    2.59    0.58
  -2  -3   9    1.86    0.90
   2   3  -9    3.06    0.75
   2   3  -9    2.58    0.45
  -2  -2   9   32.76    3.27
   2   2  -9   28.36    2.30
   2   2  -9   28.99    2.32
   2   2  -9   33.39    2.75
  -2  -1   9   15.29    2.07
   2   1  -9   14.01    1.69
   2   1  -9   15.35    1.57
   2   1  -9   18.52    1.87
  -2   0   9   12.26    1.72
  -2   0   9   15.96    2.08
   2   0  -9   12.14    1.79
   2   0  -9   12.75    1.51
   2   0  -9   13.58    1.69
  -2   1   9   21.09    2.18
  -2   1   9   16.59    2.27
  -2   1   9   16.17    1.97
   2  -1  -9   17.39    2.31
   2  -1  -9   19.23    2.13
  -2   2   9   32.00    2.99
  -2   2   9   37.88    3.69
   2  -2  -9   34.88    3.23
  -2   3   9    2.19    1.02
  -2   3   9    2.10    0.78
   2  -3  -9    3.41    1.07
  -2   4   9    9.43    2.08
  -2   4   9    7.77    1.45
   2  -4  -9    8.98    1.97
  -2   5   9    3.13    1.42
  -2   5   9    5.15    1.14
   2  -5  -9    4.71    1.49
  -2   6   9    3.74    1.01
   2  -6  -9    4.15    1.45
  -2   7   9   29.70    3.54
  -2   7   9   24.97    2.46
  -2   8   9   62.46    4.74
  -2   8   9   65.82    6.42
  -2   9   9    4.29    1.31
  -2   9   9    1.64    0.91
   2  -9  -9    4.30    1.91
  -2  10   9   14.50    3.28
  -2  10   9   10.64    1.85
   2 -10  -9   15.67    3.50
  -2  11   9    3.10    1.64
  -2  11   9    5.46    2.56
   2 -11  -9    7.02    2.52
  -2  12   9   -0.32    1.18
  -2  12   9    2.46    1.93
   2 -12  -9    3.33    2.01
  -1 -12   9    2.22    1.82
   1  12  -9    4.54    1.62
   1  12  -9   -0.35    1.43
  -1 -11   9    0.61    1.31
   1  11  -9    1.88    0.92
   1  11  -9    1.09    1.29
   1  10  -9   12.60    2.49
   1  10  -9    8.66    2.33
  -1  -9   9   21.96    2.50
   1   9  -9   18.46    2.55
   1   9  -9   17.78    2.68
  -1  -8   9   27.21    2.69
   1   8  -9   25.02    2.98
   1   8  -9   20.35    2.65
  -1  -7   9    6.45    1.86
  -1  -7   9    5.28    0.94
   1   7  -9    4.93    1.29
   1   7  -9    4.56    1.44
  -1  -6   9    3.06    1.08
  -1  -6   9    2.83    0.77
   1   6  -9    1.24    0.67
   1   6  -9    3.25    1.03
   1   6  -9    2.68    0.75
  -1  -5   9    2.77    0.63
  -1  -5   9    3.81    1.13
   1   5  -9    1.62    0.57
   1   5  -9    1.91    0.81
   1   5  -9    1.68    0.52
  -1  -4   9   22.96    1.62
  -1  -4   9   20.36    2.37
   1   4  -9   18.54    1.65
   1   4  -9   22.24    2.04
  -1  -3   9    7.64    0.62
  -1  -3   9    8.20    0.68
  -1  -3   9    8.56    1.64
   1   3  -9    9.03    1.11
  -1  -2   9   61.32    4.79
  -1  -2   9   61.76    4.46
   1   2  -9   68.68    4.79
   1   2  -9   64.74    4.43
  -1  -1   9   51.16    3.60
  -1  -1   9   57.79    4.38
  -1  -1   9   56.05    4.12
   1   1  -9   61.79    4.34
   1   1  -9   61.14    3.73
   1   1  -9   59.76    4.12
   1   1  -9   65.23    3.55
  -1   0   9   49.38    3.55
  -1   0   9   48.17    3.77
   1   0  -9   57.85    3.92
   1   0  -9   60.39    3.48
   1   0  -9   50.98    4.08
  -1   1   9   51.29    3.79
  -1   1   9   55.04    4.65
   1  -1  -9   48.42    4.07
   1  -1  -9   59.79    3.77
   1  -1  -9   59.87    3.90
   1  -1  -9   51.08    4.21
  -1   2   9   59.89    4.29
  -1   2   9   66.15    4.87
  -1   2   9   53.08    4.31
   1  -2  -9   60.72    4.67
   1  -2  -9   68.17    4.43
   1  -2  -9   63.60    4.23
  -1   3   9   10.66    1.24
  -1   3   9   10.52    1.53
   1  -3  -9   10.25    1.36
   1  -3  -9   11.02    1.17
  -1   4   9   23.28    2.64
  -1   4   9   25.05    2.15
   1  -4  -9   23.03    2.44
  -1   5   9    2.50    0.85
  -1   5   9    2.86    0.77
   1  -5  -9    1.37    0.72
  -1   6   9    1.64    0.73
  -1   6   9    2.73    0.89
   1  -6  -9    3.72    1.26
  -1   7   9    5.61    1.24
  -1   7   9    4.28    1.22
   1  -7  -9    4.86    1.50
  -1   8   9   22.82    5.50
  -1   8   9   23.67    2.39
   1  -8  -9   27.69    3.37
  -1   9   9   16.02    3.10
  -1   9   9   17.63    2.12
   1  -9  -9   25.02    3.25
  -1  10   9   11.92    2.86
  -1  10   9   13.08    1.90
   1 -10  -9   20.29    3.17
  -1  11   9    0.62    0.92
  -1  11   9    1.17    1.21
   1 -11  -9    2.20    1.22
  -1  12   9    0.62    1.35
   1 -12  -9    4.07    2.01
   0  13  -9    0.02    1.75
   0  13  -9   -1.19    1.61
   0 -12   9    0.13    1.27
   0  12  -9   -1.10    1.10
   0 -11   9   -1.34    0.75
   0  11  -9    1.55    1.00
   0  11  -9   -2.06    1.36
   0 -10   9   17.44    2.52
   0  10  -9    8.86    2.19
   0  10  -9   11.26    1.93
   0  -9   9    0.85    0.81
   0   9  -9    0.95    0.63
   0   9  -9    0.20    0.89
   0  -8   9    5.39    1.46
   0   8  -9    2.87    1.27
   0   8  -9    3.65    1.14
   0  -7   9    0.31    0.51
   0   7  -9   -0.53    0.41
   0   7  -9   -0.18    0.53
   0  -6   9    9.55    1.71
   0  -6   9    9.46    1.49
   0   6  -9   10.07    1.46
   0   6  -9   10.14    1.47
   0   6  -9    8.70    1.34
   0  -5   9   52.64    4.57
   0   5  -9   48.42    4.22
   0   5  -9   54.13    3.98
   0   5  -9   56.90    4.23
   0  -4   9    6.71    1.25
   0  -4   9    4.55    1.22
   0  -4   9    6.41    1.00
   0   4  -9    5.81    1.21
   0   4  -9    5.96    1.14
   0   4  -9    5.55    1.04
   0  -3   9  132.01    8.83
   0  -3   9  128.64    8.58
   0  -3   9  136.71    8.65
   0   3  -9  140.93    8.59
   0   3  -9  144.02    8.53
   0  -2   9    3.73    0.73
   0  -2   9    4.53    0.78
   0  -2   9    4.73    0.91
   0   2  -9    3.66    0.84
   0   2  -9    5.27    0.73
   0   2  -9    4.42    0.64
   0  -1   9   84.96    5.86
   0  -1   9   95.55    5.90
   0  -1   9   91.68    5.80
   0   1  -9   98.08    5.82
   0   1  -9   87.07    6.00
   0   1  -9   98.39    5.84
   0   0   9   -0.11    0.20
   0   0   9    0.02    0.15
   0   0   9    0.31    0.24
   0   0  -9    0.10    0.22
   0   0  -9    0.16    0.21
   0   0  -9   -0.11    0.14
   0   1   9   95.02    5.82
   0   1   9   85.58    5.69
   0  -1  -9   98.21    6.07
   0  -1  -9   92.13    5.91
   0  -1  -9   87.91    5.66
   0   2   9    6.88    0.93
   0   2   9    5.11    0.81
   0   2   9    5.61    0.79
   0  -2  -9    5.47    0.70
   0  -2  -9    6.37    0.92
   0  -2  -9    5.05    0.77
   0  -2  -9    7.73    0.88
   0   3   9  165.43   10.14
   0   3   9  161.92   10.26
   0   3   9  182.34   10.56
   0  -3  -9  153.24   10.11
   0  -3  -9  166.59   10.40
   0  -3  -9  158.51   10.16
   0   4   9    8.52    1.12
   0   4   9    8.52    1.28
   0  -4  -9   10.12    1.38
   0  -4  -9    6.84    1.32
   0   5   9   59.87    4.32
   0   5   9   53.30    4.42
   0  -5  -9   62.06    4.70
   0  -5  -9   57.07    4.24
   0   6   9    8.04    1.59
   0   6   9    8.90    1.34
   0  -6  -9   10.06    1.51
   0   7   9    0.07    0.46
   0   7   9   -0.16    0.62
   0  -7  -9   -0.04    0.57
   0   8   9    6.11    1.57
   0   8   9    4.67    1.09
   0  -8  -9    3.43    1.15
   0   9   9    0.91    0.71
   0   9   9   -1.41    0.85
   0  -9  -9   -0.17    0.72
   0  10   9   12.70    1.95
   0  10   9   10.14    2.37
   0 -10  -9   12.67    2.94
   0  11   9   -0.44    0.73
   0  11   9   -1.43    1.22
   0 -11  -9    0.64    2.24
   0  12   9    2.61    1.54
   0  12   9   -1.02    1.06
   0 -12  -9   -0.86    1.25
   0  13   9    9.94    2.59
   0  13   9    2.97    1.75
   0 -13  -9   -1.21    2.01
  -1  12  -9    0.40    1.58
   1 -11   9    0.44    1.13
  -1  11  -9   -0.77    0.99
  -1  11  -9   -0.55    0.71
   1 -10   9   14.63    3.12
  -1  10  -9   12.10    2.57
  -1  10  -9   13.05    1.48
   1  -9   9   18.37    2.89
  -1   9  -9   16.98    2.20
  -1   9  -9   16.81    3.22
  -1   9  -9   13.99    1.68
   1  -8   9   25.49    3.18
  -1   8  -9   22.93    1.86
  -1   8  -9   17.68    1.86
  -1   8  -9   26.18    3.10
   1  -7   9    5.27    1.61
  -1   7  -9    3.45    0.68
  -1   7  -9    3.99    0.73
  -1   7  -9    2.40    1.05
   1  -6   9    2.96    1.25
  -1   6  -9    2.97    1.09
  -1   6  -9    2.91    0.56
   1  -5   9    1.91    1.16
  -1   5  -9    2.33    0.48
  -1   5  -9    3.42    0.46
  -1   5  -9    3.06    0.95
   1  -4   9   19.69    1.57
   1  -4   9   18.67    2.34
  -1   4  -9   21.94    2.23
  -1   4  -9   18.44    2.66
  -1   4  -9   20.21    1.40
   1  -3   9    8.20    1.76
   1  -3   9    9.00    0.87
   1  -3   9    8.30    1.86
  -1   3  -9    9.03    0.76
  -1   3  -9    7.77    1.93
  -1   3  -9    8.53    1.21
   1  -2   9   62.52    3.98
   1  -2   9   67.86    4.37
   1  -2   9   61.22    5.17
  -1   2  -9   62.10    4.72
  -1   2  -9   63.64    3.96
   1  -1   9   54.26    4.69
   1  -1   9   65.35    3.93
   1  -1   9   60.58    3.76
  -1   1  -9   49.77    4.66
  -1   1  -9   59.47    3.80
  -1   1  -9   59.44    3.98
   1   0   9   53.45    4.46
   1   0   9   56.31    3.71
   1   0   9   59.84    3.58
  -1   0  -9   53.59    4.57
  -1   0  -9   55.76    3.77
  -1   0  -9   54.70    3.61
   1   1   9   55.14    3.83
   1   1   9   58.01    4.47
   1   1   9   58.47    3.43
  -1  -1  -9   56.89    3.43
  -1  -1  -9   48.45    4.46
  -1  -1  -9   54.79    3.88
   1   2   9   64.53    4.51
   1   2   9   69.32    5.05
  -1  -2  -9   59.79    5.01
  -1  -2  -9   60.64    3.83
  -1  -2  -9   62.72    4.52
  -1  -2  -9   68.29    3.76
   1   3   9    9.98    1.24
  -1  -3  -9    9.82    1.55
  -1  -3  -9    8.89    0.66
  -1  -3  -9    9.78    0.70
   1   4   9   19.73    2.09
   1   4   9   22.14    1.64
  -1  -4  -9   22.23    1.50
  -1  -4  -9   18.78    2.37
   1   5   9    1.67    0.66
   1   5   9    1.67    0.55
  -1  -5  -9    2.10    0.44
  -1  -5  -9    2.81    0.88
   1   6   9    1.64    0.81
   1   6   9    2.39    0.60
  -1  -6  -9    1.64    0.56
  -1  -6  -9    2.74    1.10
   1   7   9    5.00    1.03
   1   7   9    4.43    1.25
  -1  -7  -9    4.37    0.88
   1   8   9   22.59    2.55
   1   8   9   21.21    2.59
  -1  -8  -9   24.22    3.09
   1   9   9   17.75    2.30
   1   9   9   14.30    2.18
  -1  -9  -9   18.21    2.77
   1  10   9   13.37    2.07
   1  10   9   16.80    2.43
  -1 -10  -9   14.06    2.52
   1  11   9    1.29    1.04
  -1 -11  -9    0.67    1.18
   1  12   9    0.64    1.33
   1  12   9    3.28    1.59
  -1 -12  -9   -1.29    1.50
   2 -12   9   -1.49    1.28
  -2  12  -9   -1.97    1.77
   2 -11   9    7.42    2.37
  -2  11  -9    6.84    2.56
   2 -10   9   12.53    3.35
  -2  10  -9   11.59    3.46
   2  -9   9    3.06    1.40
  -2   9  -9   -0.60    1.03
   2  -8   9   64.15    6.50
  -2   8  -9   60.09    5.92
   2  -7   9   29.52    3.73
  -2   7  -9   25.24    3.29
   2  -6   9    2.78    1.43
  -2   6  -9    3.88    1.24
   2  -5   9    4.19    1.53
  -2   5  -9    5.66    1.59
   2  -4   9    7.21    1.94
  -2   4  -9    6.39    2.12
  -2   4  -9    5.03    1.38
   2  -3   9    2.06    1.02
   2  -3   9    2.47    0.48
   2  -3   9    2.62    0.35
  -2   3  -9    2.18    0.40
  -2   3  -9    3.65    1.46
  -2   3  -9    1.84    0.76
   2  -2   9   32.79    2.19
   2  -2   9   29.98    2.38
  -2   2  -9   28.82    3.77
  -2   2  -9   29.48    2.27
  -2   2  -9   32.30    2.91
   2  -1   9   15.90    1.62
   2  -1   9   17.38    1.49
  -2   1  -9   15.22    1.55
  -2   1  -9   17.34    2.63
  -2   1  -9   14.22    2.76
   2   0   9   14.35    1.31
   2   0   9   11.09    1.34
  -2   0  -9   13.09    2.22
  -2   0  -9   13.34    1.44
  -2   0  -9   11.93    1.36
   2   1   9   18.27    1.41
   2   1   9   18.70    1.86
  -2  -1  -9   17.49    1.53
  -2  -1  -9   15.79    2.44
   2   2   9   38.09    2.09
   2   2   9   33.10    2.11
   2   2   9   30.31    2.91
  -2  -2  -9   34.10    3.72
   2   3   9    3.54    0.98
  -2  -3  -9    3.18    1.31
   2   4   9    7.98    1.58
  -2  -4  -9    7.26    1.92
   2   5   9    3.89    1.13
  -2  -5  -9    3.61    1.38
   2   6   9    3.55    0.44
   2   6   9    4.91    1.31
  -2  -6  -9    3.70    0.33
  -2  -6  -9    3.28    1.52
   2   7   9   29.03    3.22
   2   7   9   27.40    2.13
  -2  -7  -9   24.91    3.27
  -2  -7  -9   24.44    1.83
   2   8   9   68.70    4.62
   2   8   9   68.17    5.79
  -2  -8  -9   55.16    5.94
   2   9   9    3.56    0.97
   2   9   9    3.36    1.38
  -2  -9  -9    0.64    0.82
  -2  -9  -9    3.03    1.47
   2  10   9   13.14    1.98
   2  10   9   12.03    2.51
  -2 -10  -9    8.73    2.73
   2  11   9   10.96    2.21
   2  11   9    5.58    1.63
  -2 -11  -9    3.82    2.24
   2  12   9    1.06    1.46
  -2 -12  -9   -3.04    1.81
   3 -11   9    6.06    2.58
  -3  11  -9    1.56    2.31
   3 -10   9    1.44    1.63
  -3  10  -9   -0.73    1.45
  -3   9  -9   -1.69    1.07
   3  -8   9    0.01    0.97
  -3   8  -9   -1.28    1.04
   3  -7   9    4.30    1.64
  -3   7  -9    1.16    1.31
   3  -6   9   23.12    3.70
  -3   6  -9   21.48    3.16
   3  -5   9   21.77    3.47
  -3   5  -9   16.48    3.18
  -3   5  -9   21.39    3.74
   3  -4   9    9.96    2.49
  -3   4  -9    7.93    1.92
  -3   4  -9    9.94    3.18
   3  -3   9    3.48    0.66
   3  -3   9    3.95    0.77
  -3   3  -9    3.06    1.10
   3  -2   9    8.65    1.33
   3  -2   9    9.66    1.15
  -3   2  -9   11.54    3.08
  -3   2  -9   12.32    2.12
   3  -1   9    4.69    0.96
  -3   1  -9    3.30    1.77
  -3   1  -9    2.60    0.99
   3   0   9    6.79    1.38
   3   0   9    8.52    1.28
  -3   0  -9    8.76    1.56
  -3   0  -9   11.57    2.99
   3   1   9    3.99    0.84
   3   1   9    4.30    1.08
  -3  -1  -9    4.03    0.95
  -3  -1  -9    4.15    1.68
   3   2   9   11.35    1.09
   3   2   9    9.56    1.50
   3   2   9   10.72    1.11
  -3  -2  -9    8.52    2.55
  -3  -2  -9    9.47    1.19
   3   3   9    5.56    0.50
   3   3   9    4.26    1.35
   3   3   9    5.25    0.54
  -3  -3  -9    3.58    1.58
   3   4   9    9.25    1.91
  -3  -4  -9    7.74    3.70
   3   5   9   20.48    2.63
  -3  -5  -9   16.66    2.90
   3   6   9   19.80    2.67
  -3  -6  -9   16.42    3.48
   3   7   9    2.34    0.76
  -3  -7  -9   -0.90    1.19
   3   8   9    2.12    1.12
  -3  -8  -9    2.31    1.32
   3   9   9   -0.16    1.08
  -3  -9  -9   -1.17    1.14
   3  10   9    3.42    1.60
  -3 -10  -9    0.57    2.22
   3  11   9    4.42    1.82
  -3 -11  -9    4.41    2.46
   4  -9   9   -1.10    1.42
  -4   9  -9    2.98    1.87
   4  -8   9    1.88    1.88
  -4   8  -9    2.10    1.89
   4  -7   9    7.38    2.35
   4  -6   9    7.33    2.42
  -4   6  -9    2.37    1.51
   4  -5   9   22.49    4.08
  -4   5  -9   28.88    6.18
  -4   5  -9   28.22    3.93
   4  -4   9    3.23    2.01
   4  -4   9    4.71    0.62
   4  -4   9    3.94    0.69
  -4   4  -9    3.94    1.95
  -4   4  -9    4.67    1.81
   4  -3   9    0.63    1.40
   4  -3   9    5.77    1.27
   4  -3   9    4.13    0.92
  -4   3  -9    1.44    1.45
  -4   3  -9    3.94    1.08
   4  -2   9    0.43    0.96
   4  -2   9   -0.28    0.56
  -4   2  -9   -0.21    1.15
  -4   2  -9    1.28    0.72
   4  -1   9    6.31    1.35
  -4   1  -9    5.81    2.57
  -4   1  -9    6.13    1.68
   4   0   9    0.27    0.67
  -4   0  -9    1.84    1.22
  -4   0  -9    0.26    0.73
   4   1   9    3.84    1.35
  -4  -1  -9    2.18    0.97
  -4  -1  -9    6.74    2.42
   4   2   9   -0.44    0.69
   4   2   9    0.66    0.43
   4   2   9    0.50    0.62
  -4  -2  -9    0.48    0.62
  -4  -2  -9    1.99    1.42
   4   3   9    2.69    1.17
   4   3   9    2.83    0.69
   4   3   9    3.84    1.11
  -4  -3  -9    1.48    1.80
   4   4   9    7.04    0.63
   4   4   9    2.39    1.20
   4   4   9    4.88    0.54
  -4  -4  -9    0.79    1.66
  -4  -5  -9   20.83    3.76
   4   6   9    7.61    2.06
  -4  -6  -9    6.91    2.53
   4   7   9    5.38    1.67
  -4  -7  -9    4.99    2.74
   4   8   9    1.39    1.29
  -4  -8  -9    5.60    2.31
   4   9   9    3.13    1.36
  -4  -9  -9    0.12    1.72
   5  -7   9    4.42    2.25
  -5   7  -9    5.25    2.18
   5  -6   9    6.09    2.38
  -5   6  -9    1.45    1.59
   5  -5   9    0.22    1.64
   5  -4   9   -0.29    1.35
  -5   4  -9   -1.56    1.84
  -5   4  -9   -0.60    1.19
   5  -3   9   -2.23    1.23
   5  -3   9   -0.09    0.79
  -5   3  -9    2.08    2.28
  -5   3  -9   -0.96    1.13
   5  -2   9    3.74    1.14
  -5   2  -9    2.54    1.85
   5  -1   9    8.91    2.68
  -5   1  -9    6.23    1.93
  -5   1  -9    8.72    3.23
   5   0   9    1.58    1.00
   5   0   9   -0.55    0.78
  -5   0  -9    3.14    2.40
  -5   0  -9    2.02    1.00
   5   1   9    7.44    1.99
   5   1   9    6.06    1.42
  -5  -1  -9    4.17    2.42
  -5  -1  -9    7.14    1.82
   5   2   9    6.06    1.54
   5   2   9    3.10    0.87
  -5  -2  -9    2.26    2.17
   5   3   9    1.51    0.76
   5   3   9    1.41    1.02
  -5  -3  -9   -0.25    1.88
   5   4   9   -0.19    1.11
  -5  -4  -9   -2.35    1.53
   5   5   9    4.25    1.36
  -5  -5  -9    1.59    2.12
   5   6   9    6.87    1.90
  -5  -6  -9    8.92    3.38
   5   7   9    4.51    1.88
  -5  -7  -9   -0.55    2.94
   6  -2   9    1.64    2.36
  -6   2  -9    1.96    2.21
  -6   2  -9    0.89    2.51
   6  -1   9    2.87    2.30
   6  -1   9    4.85    1.57
   6  -1   9    1.85    1.52
  -6   1  -9    3.29    2.64
  -6   1  -9    2.70    1.92
   6   0   9    3.60    1.49
   6   0   9    1.43    2.05
   6   0   9    4.46    1.50
  -6   0  -9    2.39    3.03
  -6   0  -9    2.04    2.10
   6   1   9    6.28    1.91
   6   1   9    3.54    2.17
   6   1   9    8.57    1.66
  -6  -1  -9    2.60    2.96
   6   2   9    1.03    1.33
  -6  -2  -9    0.88    3.54
  -6  -1  10    1.22    2.07
   6   1 -10    1.23    1.14
   6   1 -10    0.11    1.61
   6   1 -10    2.16    1.46
  -6   0  10    0.19    1.34
   6   0 -10    1.76    1.14
   6   0 -10    1.07    1.41
   6   0 -10    0.81    1.67
  -6   1  10   -2.66    1.50
   6  -1 -10    0.16    1.40
   6  -1 -10    0.92    1.59
   5   7 -10   -2.36    1.24
   5   7 -10   -1.78    0.92
  -5  -6  10    3.52    1.97
   5   6 -10    3.54    1.60
   5   6 -10    4.54    1.84
  -5  -5  10    4.10    2.11
  -5  -5  10    2.97    2.19
   5   5 -10    4.98    1.37
   5   5 -10    3.37    1.68
   5   5 -10    2.98    1.77
  -5  -4  10   -0.62    1.96
  -5  -4  10    0.39    1.36
   5   4 -10   -0.13    1.39
   5   4 -10    0.70    1.29
   5   4 -10   -1.57    0.63
  -5  -3  10    8.18    3.80
   5   3 -10    5.80    1.99
   5   3 -10    6.86    2.67
   5   3 -10    5.23    1.48
  -5  -2  10    2.48    1.61
   5   2 -10    0.43    1.52
   5   2 -10    0.08    1.21
   5   2 -10    2.61    1.43
  -5  -1  10    2.21    1.62
   5   1 -10    1.62    1.42
   5   1 -10    0.89    1.17
   5   1 -10   -0.06    1.20
  -5   0  10    0.57    1.04
   5   0 -10    2.30    1.61
   5   0 -10    0.40    1.14
   5   0 -10   -0.23    0.73
  -5   1  10    1.26    1.65
  -5   1  10    2.44    1.50
   5  -1 -10    1.15    1.44
   5  -1 -10    2.63    1.22
  -5   2  10    0.01    1.14
  -5   2  10    0.87    1.28
   5  -2 -10    3.33    1.44
   5  -2 -10    1.20    1.18
  -5   3  10    3.06    1.68
  -5   3  10    6.94    2.47
   5  -3 -10    7.93    2.48
   5  -3 -10    4.33    2.30
  -5   4  10    1.39    1.15
  -5   4  10   -0.73    1.20
   5  -4 -10   -0.17    0.94
  -5   5  10    4.15    1.78
  -5   5  10    2.14    1.64
   5  -5 -10    2.99    1.58
   5  -5 -10    5.02    2.19
  -5   6  10    3.98    1.53
  -5   6  10    3.19    2.32
   5  -6 -10    5.72    2.28
  -5   7  10    0.92    2.17
   5  -7 -10    1.16    2.16
   4   9 -10    0.16    1.47
   4   9 -10    1.74    1.59
  -4  -8  10    0.43    2.34
   4   8 -10    3.44    2.02
   4   8 -10    3.58    1.43
  -4  -7  10    1.17    1.69
  -4  -7  10    2.35    2.05
   4   7 -10    2.29    1.25
   4   7 -10    1.72    1.04
  -4  -6  10    9.72    2.76
  -4  -6  10    3.18    1.75
   4   6 -10    4.35    1.24
   4   6 -10    4.73    1.88
  -4  -5  10    8.32    1.99
  -4  -5  10    8.83    2.28
   4   5 -10    5.22    1.51
   4   5 -10    6.66    2.08
   4   5 -10    6.65    1.60
  -4  -4  10    6.25    2.35
  -4  -4  10    5.74    1.85
   4   4 -10    5.38    1.43
   4   4 -10    4.31    1.34
   4   4 -10    6.75    2.03
  -4  -3  10    0.23    1.01
  -4  -3  10    1.51    1.34
   4   3 -10    2.36    1.27
   4   3 -10    2.19    1.10
   4   3 -10    1.23    0.80
  -4  -2  10    2.86    1.71
   4   2 -10    1.91    0.97
   4   2 -10    4.21    1.52
  -4  -1  10    7.61    2.02
   4   1 -10    7.61    2.00
   4   1 -10    7.16    1.73
  -4   0  10   -0.11    0.75
  -4   0  10   -0.80    0.71
   4   0 -10   -0.46    0.62
   4   0 -10   -0.70    0.63
  -4   1  10    8.98    2.40
  -4   1  10    6.21    1.80
   4  -1 -10    6.22    1.75
   4  -1 -10    5.68    1.94
  -4   2  10    4.67    1.59
  -4   2  10    4.88    1.66
  -4   3  10    2.36    1.23
  -4   3  10    1.47    1.32
   4  -3 -10    2.81    1.21
   4  -3 -10    1.22    1.01
  -4   4  10    5.59    1.66
  -4   4  10    7.13    2.49
   4  -4 -10    5.47    1.87
  -4   5  10    6.21    2.14
  -4   5  10    6.35    1.64
   4  -5 -10    9.86    2.55
  -4   6  10    3.12    1.35
  -4   6  10    0.90    1.27
   4  -6 -10    4.01    1.56
  -4   7  10   -0.37    0.80
  -4   7  10    1.36    1.58
  -4   8  10   -1.85    1.18
  -4   8  10   -0.55    1.89
   4  -8 -10    1.76    1.12
  -4   9  10    2.53    2.03
   4  -9 -10    2.09    1.75
   3  11 -10   -0.19    1.35
  -3 -10  10    1.04    2.30
   3  10 -10    3.63    1.74
   3  10 -10    2.96    1.63
  -3  -9  10    3.59    2.30
   3   9 -10    6.35    1.81
  -3  -8  10    0.15    1.32
  -3  -8  10    3.02    1.64
   3   8 -10    1.05    0.96
   3   8 -10    1.22    1.40
  -3  -7  10    0.58    1.20
  -3  -7  10    0.11    1.55
   3   7 -10   -0.16    0.64
   3   7 -10    0.02    0.65
   3   7 -10    2.22    0.90
  -3  -6  10   28.94    3.99
  -3  -6  10   27.71    3.04
   3   6 -10   38.09    4.24
   3   6 -10   36.60    3.32
   3   6 -10   31.48    2.74
  -3  -5  10   13.53    2.95
  -3  -5  10   11.69    1.70
   3   5 -10   12.46    1.89
   3   5 -10    8.09    2.30
   3   5 -10   12.54    1.76
  -3  -4  10   20.67    2.48
  -3  -4  10   23.54    3.20
   3   4 -10   24.30    3.14
   3   4 -10   27.73    2.21
   3   4 -10   21.35    2.39
  -3  -3  10   10.59    2.44
  -3  -3  10    9.31    1.70
   3   3 -10   11.75    1.65
   3   3 -10   14.95    1.80
   3   3 -10   14.25    1.69
  -3  -2  10    5.37    1.73
   3   2 -10    5.14    1.44
   3   2 -10    4.54    1.16
   3   2 -10    5.57    1.34
  -3  -1  10    2.51    1.14
   3   1 -10    1.24    0.61
   3   1 -10    1.65    0.78
   3   1 -10    1.11    0.85
  -3   0  10    9.59    2.15
  -3   0  10    8.33    2.06
   3   0 -10    6.82    1.60
   3   0 -10    7.48    1.65
  -3   1  10    1.24    1.03
  -3   1  10    0.65    0.90
   3  -1 -10    2.20    1.11
   3  -1 -10    0.79    0.75
  -3   2  10    5.35    1.62
  -3   2  10    3.04    1.01
   3  -2 -10    5.54    1.51
   3  -2 -10    3.92    1.38
  -3   3  10    9.50    1.94
  -3   3  10   10.83    2.49
   3  -3 -10   13.84    2.17
  -3   4  10   19.75    3.05
  -3   4  10   21.54    2.49
   3  -4 -10   27.01    3.36
  -3   5  10   11.46    2.06
  -3   5  10    9.39    2.55
   3  -5 -10   14.17    2.49
  -3   6  10   28.95    3.14
  -3   6  10   39.80    4.61
   3  -6 -10   43.50    4.72
  -3   7  10    1.32    0.82
  -3   7  10    0.35    1.21
   3  -7 -10    0.25    0.79
  -3   8  10    2.19    1.29
  -3   8  10   -1.51    0.79
   3  -8 -10    1.45    0.83
  -3   9  10    3.93    1.20
  -3   9  10    4.72    2.09
   3  -9 -10    5.09    2.16
  -3  10  10    1.86    1.25
  -3  10  10    1.43    2.21
   3 -10 -10    3.37    1.79
  -3  11  10    2.37    2.14
   3 -11 -10    0.10    1.62
  -2 -12  10    0.64    2.72
   2  12 -10    4.19    2.02
   2  12 -10    2.30    1.89
  -2 -11  10    3.23    2.11
   2  11 -10    7.82    1.90
   2  11 -10    2.61    1.81
  -2 -10  10   -0.89    1.42
   2  10 -10   -0.43    1.02
   2  10 -10    2.45    1.43
  -2  -9  10    2.91    1.35
   2   9 -10    1.66    1.02
   2   9 -10    0.80    1.41
  -2  -8  10    7.45    1.61
  -2  -8  10    7.35    2.27
   2   8 -10    7.46    1.94
   2   8 -10    4.65    1.33
  -2  -7  10   15.88    3.23
   2   7 -10   11.71    1.57
   2   7 -10   17.22    2.17
   2   7 -10   16.28    2.50
  -2  -6  10    6.87    1.37
   2   6 -10    5.87    2.15
   2   6 -10    5.21    1.32
   2   6 -10    5.87    0.87
  -2  -5  10    9.75    1.27
  -2  -5  10   10.68    2.52
   2   5 -10    8.98    2.04
   2   5 -10    9.71    1.01
   2   5 -10   12.00    1.51
  -2  -4  10    8.22    0.98
  -2  -4  10   10.12    2.01
   2   4 -10    8.59    0.76
   2   4 -10    9.04    1.31
  -2  -3  10   21.48    1.72
  -2  -3  10   23.00    2.77
   2   3 -10   20.31    1.66
   2   3 -10   23.68    2.24
   2   3 -10   24.49    1.54
  -2  -2  10   51.75    4.50
   2   2 -10   52.66    3.97
   2   2 -10   49.57    3.39
   2   2 -10   48.32    3.35
  -2  -1  10    3.25    1.08
   2   1 -10    5.82    0.97
   2   1 -10    5.69    0.82
   2   1 -10    5.27    1.10
  -2   0  10   45.35    4.06
  -2   0  10   39.15    3.42
  -2   0  10   43.33    3.80
   2   0 -10   43.57    3.34
   2   0 -10   45.59    3.66
   2   0 -10   41.16    3.71
  -2   1  10    4.45    1.12
  -2   1  10    3.31    1.21
  -2   1  10    3.78    1.10
   2  -1 -10    6.02    1.55
   2  -1 -10    3.80    1.05
   2  -1 -10    4.61    1.32
  -2   2  10   52.53    4.25
  -2   2  10   56.66    4.92
   2  -2 -10   53.99    4.47
   2  -2 -10   52.37    4.34
  -2   3  10   21.37    2.25
  -2   3  10   19.70    2.62
   2  -3 -10   22.44    2.52
  -2   4  10    9.23    1.69
  -2   4  10    7.88    1.79
   2  -4 -10   11.99    1.84
  -2   5  10   12.05    2.49
  -2   5  10    9.05    1.66
   2  -5 -10   14.01    2.06
  -2   6  10    6.18    1.27
  -2   6  10    6.31    1.78
   2  -6 -10    8.48    1.97
  -2   7  10   13.11    1.79
  -2   7  10   17.73    3.24
   2  -7 -10   17.91    2.71
  -2   8  10    3.93    1.10
  -2   8  10    6.40    2.06
  -2   9  10    5.13    1.78
  -2   9  10    1.08    0.92
   2  -9 -10    2.23    1.79
  -2  10  10    1.00    0.99
  -2  10  10    1.27    1.31
   2 -10 -10    1.85    1.36
  -2  11  10    5.00    1.49
  -2  11  10    4.15    2.37
   2 -11 -10    6.06    2.42
  -2  12  10    2.77    2.52
  -2  12  10   -1.59    1.47
   2 -12 -10    3.48    2.13
  -1 -12  10   -1.73    1.51
   1  12 -10    1.37    1.23
   1  12 -10    1.63    1.55
  -1 -11  10   -0.03    1.19
   1  11 -10    0.07    1.13
   1  11 -10   -1.66    1.24
  -1 -10  10    4.22    1.45
   1  10 -10    2.06    1.30
   1  10 -10    0.73    1.11
  -1  -9  10   36.16    3.46
   1   9 -10   30.19    3.60
   1   9 -10   33.06    3.59
  -1  -8  10    2.85    1.41
  -1  -8  10    4.22    1.14
   1   8 -10    2.64    0.99
   1   8 -10    3.79    1.49
  -1  -7  10   10.17    1.46
  -1  -7  10    9.01    2.13
   1   7 -10   11.33    2.22
   1   7 -10    8.54    1.58
  -1  -6  10    1.70    0.95
  -1  -6  10    1.16    0.57
   1   6 -10    1.71    0.59
   1   6 -10    1.76    0.67
   1   6 -10    1.39    0.81
  -1  -5  10    7.04    1.60
  -1  -5  10    8.44    0.95
   1   5 -10    6.92    0.95
   1   5 -10    8.07    1.22
  -1  -4  10    3.14    0.67
  -1  -4  10    1.55    0.72
  -1  -4  10    3.30    0.45
   1   4 -10    2.78    0.55
   1   4 -10    2.84    0.81
  -1  -3  10    7.29    1.58
   1   3 -10    7.27    1.22
  -1  -2  10    1.96    0.75
   1   2 -10    3.77    0.79
  -1  -1  10   33.39    2.90
  -1  -1  10   33.33    2.68
  -1  -1  10   29.57    2.14
   1   1 -10   32.43    2.62
   1   1 -10   34.41    2.80
   1   1 -10   35.06    2.12
  -1   0  10    0.44    0.27
  -1   0  10    0.55    0.43
  -1   0  10    0.18    0.28
   1   0 -10    0.37    0.20
   1   0 -10   -0.18    0.30
   1   0 -10    0.61    0.33
   1   0 -10    0.10    0.31
  -1   1  10   26.00    2.29
  -1   1  10   30.46    2.79
  -1   1  10   29.31    2.49
   1  -1 -10   27.96    2.67
   1  -1 -10   27.51    2.45
   1  -1 -10   32.46    2.46
   1  -1 -10   31.73    2.30
  -1   2  10    3.44    0.82
  -1   2  10    3.86    1.02
  -1   2  10    3.03    0.73
   1  -2 -10    2.87    0.72
   1  -2 -10    2.32    0.71
   1  -2 -10    3.90    0.79
  -1   3  10    5.80    0.91
  -1   3  10    7.08    1.45
   1  -3 -10    5.61    0.97
  -1   4  10    3.71    0.93
  -1   4  10    2.75    0.99
   1  -4 -10    4.01    1.07
  -1   5  10    6.37    1.55
  -1   5  10    7.38    1.31
   1  -5 -10    5.68    1.35
  -1   6  10    0.62    0.53
  -1   6  10    1.18    0.71
   1  -6 -10    1.93    1.00
  -1   7  10    9.95    2.23
  -1   7  10   11.21    1.46
   1  -7 -10   11.96    2.01
  -1   8  10    3.70    1.00
  -1   8  10    4.17    1.51
   1  -8 -10    3.33    1.50
  -1   9  10   26.40    3.70
  -1   9  10   24.59    2.73
   1  -9 -10   34.16    3.97
  -1  10  10    1.31    1.01
  -1  10  10    2.86    1.84
   1 -10 -10    2.81    1.40
  -1  11  10   -2.46    1.31
  -1  11  10    0.44    0.97
   1 -11 -10   -0.57    1.15
  -1  12  10    0.21    1.39
   1 -12 -10    0.71    1.88
   0 -12  10    0.77    1.49
   0  12 -10    1.25    1.20
   0  12 -10    1.03    1.72
   0 -11  10    1.52    1.29
   0  11 -10    1.66    1.37
   0  11 -10   -0.37    0.90
   0  10 -10    0.18    0.91
   0  10 -10   -0.01    0.80
   0  -9  10   -0.19    0.71
   0   9 -10    0.17    0.92
   0   9 -10    0.46    0.66
   0  -8  10   22.88    2.66
   0   8 -10   21.05    2.69
   0   8 -10   18.21    2.24
   0  -7  10    0.64    0.61
   0  -7  10    0.55    0.63
   0   7 -10    1.40    0.74
   0   7 -10    0.65    0.55
   0  -6  10   22.12    2.37
   0  -6  10   22.64    2.30
   0   6 -10   22.62    2.41
   0   6 -10   20.87    2.19
   0  -5  10   55.19    4.79
   0  -5  10   61.06    4.50
   0   5 -10   50.16    4.46
   0   5 -10   61.53    4.51
   0   5 -10   58.45    4.25
   0  -4  10   11.97    1.75
   0  -4  10   12.74    1.49
   0  -4  10   11.49    1.46
   0   4 -10   12.67    1.49
   0   4 -10   13.94    1.44
   0  -3  10   39.18    3.09
   0  -3  10   36.11    3.01
   0  -3  10   40.62    3.25
   0   3 -10   39.91    3.02
   0  -2  10    0.04    0.28
   0  -2  10    0.07    0.23
   0  -2  10    0.23    0.33
   0   2 -10   -0.02    0.21
   0   2 -10    0.33    0.28
   0   2 -10    0.18    0.23
   0  -1  10   30.27    2.38
   0  -1  10   31.99    2.46
   0   1 -10   35.51    2.42
   0   1 -10   33.80    2.41
   0   1 -10   28.52    2.54
   0   0  10  327.62   18.13
   0   0  10  304.22   17.99
   0   0  10  307.93   17.94
   0   0 -10  308.17   17.88
   0   0 -10  282.30   18.17
   0   1  10   27.39    2.06
   0   1  10   22.76    1.86
   0   1  10   20.95    1.75
   0  -1 -10   19.67    1.68
   0  -1 -10   20.01    1.88
   0  -1 -10   22.11    1.82
   0  -1 -10   22.10    2.02
   0   2  10    0.15    0.33
   0   2  10   -0.33    0.18
   0   2  10    0.19    0.25
   0  -2 -10   -0.02    0.26
   0  -2 -10   -0.03    0.24
   0  -2 -10    0.30    0.26
   0  -2 -10   -0.31    0.15
   0   3  10   42.71    3.22
   0   3  10   45.72    3.39
   0  -3 -10   42.30    3.44
   0  -3 -10   42.02    3.26
   0   4  10   13.68    1.52
   0   4  10   14.63    1.62
   0  -4 -10   14.88    1.75
   0  -4 -10   11.41    1.43
   0   5  10   59.28    4.69
   0   5  10   64.93    4.56
   0  -5 -10   55.55    4.39
   0  -5 -10   65.01    4.93
   0   6  10   16.46    2.07
   0   6  10   17.43    1.92
   0  -6 -10   18.86    2.31
   0   7  10   -0.76    0.53
   0   7  10    0.89    0.54
   0  -7 -10    0.87    0.96
   0   8  10   23.69    2.54
   0   8  10   22.20    2.74
   0  -8 -10   20.69    2.84
   0   9  10    1.73    0.90
   0   9  10    0.97    1.13
   0  -9 -10    1.00    1.02
   0  10  10   -0.72    1.03
   0  10  10    1.69    0.89
   0 -10 -10    1.32    1.31
   0  11  10   -2.65    1.37
   0  11  10   -0.46    0.82
   0 -11 -10   -0.35    1.43
   0  12  10    2.65    1.12
   0  12  10    0.03    1.45
   0 -12 -10    0.46    2.10
   1 -12  10   -1.41    1.81
  -1  12 -10    2.92    1.86
   1 -11  10   -1.18    1.30
  -1  11 -10   -1.17    0.67
  -1  11 -10    1.33    1.51
   1 -10  10    3.36    1.51
  -1  10 -10    2.73    1.01
  -1  10 -10    3.53    1.31
   1  -9  10   36.04    4.07
  -1   9 -10   27.51    2.52
  -1   9 -10   34.16    3.98
  -1   9 -10   30.93    2.76
   1  -8  10    4.95    1.58
  -1   8 -10    1.92    0.67
  -1   8 -10    3.52    0.75
  -1   8 -10    2.87    1.17
   1  -7  10    8.28    1.94
  -1   7 -10    9.00    0.97
  -1   7 -10    7.40    0.96
  -1   7 -10    9.26    1.90
   1  -6  10    1.36    0.84
  -1   6 -10    2.15    0.49
  -1   6 -10    1.27    0.42
  -1   6 -10    0.93    0.84
   1  -5  10    5.46    0.78
   1  -5  10    5.25    1.49
  -1   5 -10    7.35    1.50
  -1   5 -10    5.25    0.72
  -1   5 -10    5.59    0.64
   1  -4  10    3.62    1.18
   1  -4  10    3.67    0.70
  -1   4 -10    5.04    1.60
  -1   4 -10    3.42    0.95
  -1   4 -10    3.15    0.45
   1  -3  10    5.91    1.62
   1  -3  10    6.72    1.63
   1  -3  10    7.21    0.81
  -1   3 -10    7.00    1.28
  -1   3 -10    6.60    1.88
  -1   3 -10    7.07    0.69
   1  -2  10    3.85    0.77
   1  -2  10    2.45    0.95
   1  -2  10    3.06    0.47
  -1   2 -10    3.17    0.47
  -1   2 -10    3.78    0.79
  -1   2 -10    1.81    0.90
   1  -1  10   34.95    2.41
   1  -1  10   35.27    2.67
   1  -1  10   31.45    3.19
  -1   1 -10   34.89    2.58
  -1   1 -10   34.34    2.45
   1   0  10    0.31    0.26
   1   0  10    0.31    0.40
   1   0  10    0.67    0.23
  -1   0 -10    0.48    0.24
  -1   0 -10    0.39    0.48
   1   1  10   30.10    2.63
   1   1  10   29.06    2.85
   1   1  10   31.04    2.00
  -1  -1 -10   30.71    1.99
  -1  -1 -10   26.71    2.88
  -1  -1 -10   29.54    2.41
   1   2  10    3.12    0.76
  -1  -2 -10    3.70    0.34
  -1  -2 -10    2.76    0.38
  -1  -2 -10    2.93    0.94
   1   3  10    6.38    1.00
  -1  -3 -10    6.56    1.56
  -1  -3 -10    5.98    0.55
  -1  -3 -10    6.31    0.51
   1   4  10    2.22    0.75
   1   4  10    2.64    0.48
  -1  -4 -10    2.87    0.95
  -1  -4 -10    2.73    0.41
   1   5  10    4.76    1.17
   1   5  10    7.51    0.85
  -1  -5 -10    5.46    0.70
  -1  -5 -10    4.19    1.26
   1   6  10    2.92    1.06
   1   6  10    1.77    0.62
  -1  -6 -10    1.96    0.56
  -1  -6 -10    2.00    1.01
   1   7  10   11.17    1.54
  -1  -7 -10    8.59    1.22
  -1  -7 -10   12.09    2.07
   1   8  10    3.98    1.17
   1   8  10    3.09    1.14
  -1  -8 -10    3.34    1.38
   1   9  10   29.08    3.19
   1   9  10   30.01    3.03
  -1  -9 -10   24.61    3.49
   1  10  10    2.13    1.26
   1  10  10    4.09    1.38
  -1 -10 -10    2.99    1.57
   1  11  10    2.88    1.23
   1  11  10   -1.34    1.09
  -1 -11 -10   -0.04    1.36
   1  12  10    1.30    1.56
   1  12  10    1.72    1.34
  -1 -12 -10    0.01    1.47
   2 -12  10    1.89    2.09
  -2  12 -10    2.49    2.36
   2 -11  10    6.47    2.30
  -2  11 -10    4.85    2.43
   2 -10  10    2.14    1.38
  -2  10 -10    0.98    1.47
   2  -9  10    2.24    1.26
  -2   9 -10    1.41    1.45
   2  -8  10    4.66    1.81
  -2   8 -10    3.81    1.39
   2  -7  10   11.49    2.85
  -2   7 -10   15.25    2.90
   2  -6  10    4.75    1.52
  -2   6 -10    8.06    1.99
   2  -5  10   10.79    2.59
  -2   5 -10   12.00    2.28
   2  -4  10    8.34    2.14
  -2   4 -10    7.48    2.29
  -2   4 -10    8.65    1.77
   2  -3  10   20.07    1.57
   2  -3  10   22.33    1.46
   2  -3  10   18.52    2.76
  -2   3 -10   19.18    1.50
  -2   3 -10   19.92    2.33
  -2   3 -10   20.37    3.19
   2  -2  10   54.14    3.37
  -2   2 -10   49.48    4.08
  -2   2 -10   54.08    5.38
  -2   2 -10   47.41    3.45
   2  -1  10    5.78    0.77
   2  -1  10    7.49    0.97
  -2   1 -10    7.53    1.07
  -2   1 -10    5.02    1.71
  -2   1 -10    5.96    1.16
   2   0  10   45.16    3.00
   2   0  10   41.66    3.14
  -2   0 -10   38.48    4.25
  -2   0 -10   40.07    3.12
  -2   0 -10   38.99    3.19
   2   1  10    4.99    1.01
   2   1  10    5.24    0.61
  -2  -1 -10    4.62    1.52
  -2  -1 -10    4.49    0.77
   2   2  10   47.73    4.02
   2   2  10   60.66    3.10
  -2  -2 -10   40.78    4.61
   2   3  10   20.94    2.26
  -2  -3 -10   20.55    2.80
   2   4  10   12.30    1.70
  -2  -4 -10    9.16    2.23
   2   5  10   11.87    1.71
  -2  -5 -10    8.42    2.20
   2   6  10    8.81    1.73
  -2  -6 -10    4.62    1.68
   2   7  10   16.03    2.26
   2   7  10   13.48    1.15
  -2  -7 -10   11.63    0.97
  -2  -7 -10   13.80    2.96
   2   8  10    8.99    1.15
   2   8  10    9.46    2.01
  -2  -8 -10    7.14    2.34
   2   9  10    3.30    1.41
  -2  -9 -10    1.09    0.75
  -2  -9 -10    0.40    1.36
   2  10  10   -1.09    0.88
   2  10  10   -0.98    0.73
  -2 -10 -10   -1.30    1.10
   2  11  10    4.23    1.73
   2  11  10    6.26    1.76
  -2 -11 -10    4.31    2.37
   2  12  10    9.49    2.26
  -2 -12 -10   -0.54    2.11
   3 -11  10    1.76    1.99
  -3  11 -10    0.82    1.89
   3 -10  10    4.66    2.21
  -3  10 -10    0.55    2.00
  -3   9 -10    1.43    1.33
   3  -8  10    1.62    1.18
  -3   8 -10    1.43    1.35
   3  -7  10   -0.65    0.81
  -3   7 -10    0.06    1.05
   3  -6  10   29.80    4.37
  -3   6 -10   34.31    4.02
   3  -5  10   11.22    2.96
  -3   5 -10    9.04    2.82
  -3   5 -10    8.26    2.04
   3  -4  10   22.98    3.57
  -3   4 -10   23.82    3.96
  -3   4 -10   20.75    2.89
   3  -3  10   12.27    1.10
   3  -3  10   10.64    1.24
   3  -3  10    9.20    2.62
  -3   3 -10   11.42    3.50
  -3   3 -10    9.20    1.92
   3  -2  10    6.27    1.22
   3  -2  10    5.38    1.02
  -3   2 -10    6.93    1.64
  -3   2 -10    6.22    2.35
   3  -1  10    1.26    0.71
  -3   1 -10    2.31    0.87
  -3   1 -10    0.00    1.09
   3   0  10    7.47    1.45
   3   0  10    6.85    1.19
  -3   0 -10    8.86    1.56
  -3   0 -10    7.92    2.44
   3   1  10    1.46    0.56
   3   1  10    1.13    0.64
  -3  -1 -10    0.54    0.62
  -3  -1 -10    3.18    1.50
   3   2  10    4.81    0.72
   3   2  10    5.53    1.32
   3   2  10    5.21    0.79
  -3  -2 -10    5.87    0.87
  -3  -2 -10    3.04    1.54
   3   3  10   13.83    1.90
  -3  -3 -10    8.56    2.59
   3   4  10   27.75    3.00
  -3  -4 -10   20.04    3.28
   3   5  10   10.50    2.08
  -3  -5 -10   10.21    2.79
   3   6  10   35.94    3.86
  -3  -6 -10   30.78    4.29
   3   7  10   -0.71    0.75
  -3  -7 -10    0.19    1.30
   3   8  10    0.92    0.77
  -3  -8 -10    1.78    1.65
   3   9  10    5.16    1.64
  -3  -9 -10    3.06    2.03
   3  10  10    1.33    1.42
  -3 -10 -10    3.80    2.08
   3  11  10   -0.56    1.19
  -3 -11 -10   -0.30    2.07
   4  -9  10    2.02    1.92
  -4   9 -10    0.16    1.33
   4  -8  10    4.52    2.36
  -4   8 -10    3.90    1.90
   4  -7  10    0.79    1.72
   4  -6  10    5.30    2.04
  -4   6 -10    2.90    1.64
   4  -5  10    9.08    2.60
  -4   5 -10    7.47    2.90
  -4   5 -10    7.34    1.96
   4  -4  10    4.75    0.75
   4  -4  10    4.51    0.60
   4  -4  10    5.70    2.29
  -4   4 -10    3.61    1.55
  -4   4 -10    3.69    2.01
   4  -3  10    2.62    0.73
   4  -3  10    0.70    0.76
   4  -3  10    1.56    1.52
  -4   3 -10    2.61    1.82
  -4   3 -10   -0.63    0.62
   4  -2  10    2.18    1.18
   4  -2  10    3.41    0.92
  -4   2 -10    2.62    1.15
  -4   2 -10    3.97    2.16
   4  -1  10    5.40    1.28
  -4   1 -10    2.99    1.72
  -4   1 -10    5.77    1.62
   4   0  10    0.74    0.51
  -4   0 -10    0.07    0.75
  -4   0 -10    0.44    1.13
   4   1  10    5.25    1.40
  -4  -1 -10    5.04    2.54
  -4  -1 -10    7.07    1.46
   4   2  10    3.25    1.28
   4   2  10    3.10    0.86
  -4  -2 -10    5.94    2.42
   4   3  10    2.77    0.57
   4   3  10    3.11    1.16
   4   3  10    3.01    0.55
  -4  -3 -10    1.42    1.36
   4   4  10    3.75    1.16
  -4  -4 -10    6.04    2.42
   4   5  10    6.94    1.91
  -4  -5 -10    5.08    2.19
   4   6  10    3.50    1.57
  -4  -6 -10    3.68    1.79
   4   7  10    2.27    1.30
  -4  -7 -10   -0.95    1.59
   4   8  10    2.00    1.42
  -4  -8 -10   -2.97    2.84
   4   9  10    3.75    1.63
  -4  -9 -10    8.01    2.72
   5  -7  10    0.56    1.49
  -5   7 -10    0.36    1.62
   5  -6  10    5.81    2.17
  -5   6 -10    3.10    1.74
   5  -5  10    2.47    2.04
   5  -4  10   -2.10    1.19
  -5   4 -10    0.58    1.81
  -5   4 -10   -0.70    1.18
   5  -3  10    5.38    1.28
   5  -3  10    6.92    2.87
  -5   3 -10    4.11    2.66
  -5   3 -10    3.51    2.00
   5  -2  10    2.29    0.89
   5  -2  10    2.80    2.12
  -5   2 -10    1.10    1.19
  -5   2 -10    2.29    2.73
   5  -1  10    0.45    1.05
  -5   1 -10    3.41    2.14
  -5   1 -10    0.98    1.16
   5   0  10   -0.51    0.84
  -5   0 -10    3.90    2.40
  -5   0 -10   -0.05    1.20
   5   1  10    3.28    0.95
   5   1  10    2.90    1.33
  -5  -1 -10    2.26    1.39
  -5  -1 -10    1.08    2.01
   5   2  10    3.40    0.93
   5   2  10    3.25    1.04
  -5  -2 -10    3.95    2.36
   5   3  10    7.17    2.00
  -5  -3 -10    5.52    2.45
   5   5  10    4.84    1.78
  -5  -5 -10    2.50    2.44
   5   6  10    6.41    1.57
  -5  -6 -10    4.67    2.84
   6  -1  10    4.90    1.73
   6  -1  10   -0.49    1.78
   6  -1  10   -1.15    1.27
  -6   1 -10   -1.68    1.80
  -6   1 -10    3.46    3.02
   6   0  10    3.96    1.07
   6   0  10    3.28    1.37
   6   0  10    1.33    1.71
  -6   0 -10   -0.34    1.98
  -6   0 -10   -3.22    2.42
   6   1  10    1.24    1.93
   6   1  10    0.44    1.17
  -6  -1 -10   -0.94    2.45
  -6  -1  11    1.63    1.64
   6   1 -11    5.12    2.02
   6   1 -11    0.69    1.53
  -6   0  11    0.13    1.80
   6   0 -11    4.22    1.54
   6   0 -11    6.88    2.23
   6   0 -11    4.11    1.72
  -6   1  11    0.39    1.76
   6  -1 -11    4.06    1.93
   6  -1 -11    0.01    1.32
  -5  -7  11    2.87    2.06
   5   7 -11    2.97    2.16
   5   7 -11    4.53    1.57
  -5  -6  11    2.18    1.63
   5   6 -11    0.89    1.35
  -5  -5  11   -1.41    1.43
   5   5 -11   -1.57    1.20
   5   5 -11   -0.83    0.93
   5   5 -11    0.30    1.21
  -5  -4  11   15.35    3.28
   5   4 -11    8.06    2.54
   5   4 -11    8.36    2.36
   5   4 -11    6.96    1.70
  -5  -3  11    0.01    1.36
   5   3 -11    0.49    1.07
   5   3 -11    0.97    1.01
   5   3 -11   -0.24    1.41
  -5  -2  11    1.81    1.83
   5   2 -11    0.85    1.00
   5   2 -11    1.54    1.23
   5   2 -11   -0.30    1.00
  -5  -1  11   -1.13    1.11
   5   1 -11    1.83    1.31
   5   1 -11    1.59    1.37
   5   1 -11    0.59    1.24
  -5   0  11    3.81    1.62
   5   0 -11    2.10    1.17
   5   0 -11    1.69    1.25
   5   0 -11    3.13    1.48
  -5   1  11    1.19    1.44
  -5   1  11    1.11    1.29
   5  -1 -11    2.12    1.64
   5  -1 -11    0.28    1.02
  -5   2  11   -0.27    1.41
  -5   2  11   -0.03    1.42
   5  -2 -11   -0.22    0.65
   5  -2 -11    2.57    1.34
  -5   3  11    0.10    1.16
  -5   3  11   -1.64    1.30
   5  -3 -11   -1.61    0.68
   5  -3 -11   -0.26    1.20
  -5   4  11   10.76    2.30
  -5   4  11    8.18    2.41
   5  -4 -11    3.49    2.09
   5  -4 -11   11.48    3.02
  -5   5  11   -0.42    1.34
  -5   5  11   -0.21    1.31
   5  -5 -11    0.87    1.16
   5  -5 -11    0.51    1.24
  -5   6  11   -2.99    1.52
  -5   6  11    4.40    2.55
   5  -6 -11    1.63    1.50
  -5   7  11   -0.95    2.00
  -5   7  11    2.28    1.85
   5  -7 -11    1.80    1.56
   4   9 -11    6.08    2.25
   4   9 -11   -0.92    1.43
  -4  -8  11   11.19    2.63
   4   8 -11   13.46    3.57
   4   8 -11    9.21    2.01
  -4  -7  11    1.11    1.87
  -4  -7  11   -1.74    1.42
   4   7 -11    1.69    0.94
   4   7 -11    2.10    1.12
  -4  -6  11    8.93    2.27
  -4  -6  11   10.96    2.83
   4   6 -11    8.92    1.78
   4   6 -11    7.36    1.76
   4   6 -11   11.86    3.06
  -4  -5  11    7.58    2.65
  -4  -5  11    5.76    1.94
   4   5 -11    6.94    1.71
   4   5 -11    7.04    2.24
   4   5 -11    5.37    1.46
  -4  -4  11    5.04    1.52
  -4  -4  11    2.74    1.60
   4   4 -11    3.62    1.27
   4   4 -11    4.03    1.26
   4   4 -11    4.34    1.84
  -4  -3  11    6.11    2.21
   4   3 -11    7.34    1.55
   4   3 -11    3.84    1.59
   4   3 -11    4.44    1.33
  -4  -2  11    0.56    1.28
   4   2 -11    2.36    1.09
   4   2 -11    0.84    0.67
  -4  -1  11    3.03    1.60
   4   1 -11    4.64    1.71
   4   1 -11    4.62    1.45
  -4   0  11   14.27    2.99
  -4   0  11   22.30    3.77
   4   0 -11   15.38    2.44
   4   0 -11   12.51    2.46
  -4   1  11    5.92    1.65
  -4   1  11    3.67    1.56
   4  -1 -11    8.13    2.13
   4  -1 -11    5.94    1.66
  -4   2  11    0.09    1.02
  -4   2  11   -0.27    0.90
   4  -2 -11    1.93    1.11
  -4   3  11    6.00    1.81
  -4   3  11    5.37    2.05
   4  -3 -11    8.11    1.97
   4  -3 -11    6.65    2.05
  -4   4  11    6.80    2.36
   4  -4 -11    4.65    1.64
   4  -4 -11    3.72    1.55
  -4   5  11    7.14    2.03
  -4   5  11    7.10    1.80
  -4   6  11    7.80    3.06
  -4   6  11    5.78    1.47
   4  -6 -11   14.35    3.32
  -4   7  11   -0.33    1.05
  -4   7  11   -1.58    1.28
  -4   8  11    5.68    2.34
  -4   8  11    5.78    1.66
   4  -8 -11   14.86    3.57
  -4   9  11    9.45    2.98
  -4   9  11    4.39    2.21
   4  -9 -11    5.22    1.96
   3  11 -11    0.09    1.53
   3  11 -11    1.47    1.58
   3  10 -11    3.84    1.86
   3  10 -11    2.80    1.60
  -3  -9  11    0.11    1.61
   3   9 -11    0.87    1.03
   3   9 -11    0.59    1.32
  -3  -8  11    3.47    2.18
  -3  -8  11    9.94    2.85
   3   8 -11    3.90    1.81
   3   8 -11    7.92    1.88
  -3  -7  11    6.73    1.67
  -3  -7  11    4.61    2.07
   3   7 -11    6.41    2.15
   3   7 -11    5.58    1.45
  -3  -6  11   18.29    2.17
  -3  -6  11   23.76    4.35
   3   6 -11   24.18    3.32
   3   6 -11   23.86    2.51
   3   6 -11   17.67    1.76
  -3  -5  11   44.99    4.91
  -3  -5  11   33.53    3.25
   3   5 -11   46.62    3.93
   3   5 -11   40.59    4.50
   3   5 -11   43.67    2.96
  -3  -4  11   72.81    6.62
  -3  -4  11   65.53    5.07
   3   4 -11   65.25    4.97
   3   4 -11   81.15    4.77
   3   4 -11   69.36    5.44
  -3  -3  11   18.99    3.47
   3   3 -11   14.87    1.65
   3   3 -11   14.51    1.73
   3   3 -11   17.75    2.08
  -3  -2  11   12.72    2.69
   3   2 -11   11.00    1.54
   3   2 -11   12.28    1.83
  -3  -1  11    1.51    1.04
   3   1 -11    1.40    0.90
   3   1 -11    3.26    0.85
   3   1 -11    1.57    0.69
  -3   0  11    2.98    1.20
  -3   0  11   -0.03    0.85
   3   0 -11    2.32    0.84
   3   0 -11    1.67    0.80
  -3   1  11    1.43    0.90
  -3   1  11    1.54    0.65
   3  -1 -11    2.75    0.95
   3  -1 -11    1.44    0.83
  -3   2  11   12.86    2.47
   3  -2 -11   14.64    2.16
  -3   3  11   10.30    2.40
  -3   3  11   11.35    2.28
   3  -3 -11   13.43    2.50
   3  -3 -11   16.55    2.39
  -3   4  11   57.36    5.15
  -3   4  11   69.15    6.41
   3  -4 -11   76.68    6.54
  -3   5  11   40.71    4.68
  -3   5  11   34.80    3.40
   3  -5 -11   46.60    4.80
  -3   6  11   15.79    2.09
  -3   6  11   15.67    3.40
  -3   7  11    6.22    1.60
  -3   7  11    7.26    2.22
   3  -7 -11    7.84    2.46
  -3   8  11    7.04    1.54
  -3   8  11    7.83    2.39
   3  -8 -11    8.00    2.53
  -3   9  11   -1.09    0.91
  -3   9  11   -0.83    1.65
   3  -9 -11    1.71    1.33
  -3  10  11    4.84    2.32
  -3  10  11    3.29    1.69
   3 -10 -11    4.05    2.43
  -3  11  11   -2.10    1.50
   3 -11 -11    0.88    2.01
  -2 -12  11   -3.25    3.37
   2  12 -11   -0.32    1.69
   2  12 -11    3.03    1.92
  -2 -11  11    0.01    1.99
   2  11 -11    1.41    1.20
   2  11 -11   -1.30    1.96
  -2 -10  11    2.13    1.37
   2  10 -11   -0.17    1.14
   2  10 -11    2.09    1.23
  -2  -9  11    3.72    1.32
   2   9 -11    0.75    0.88
   2   9 -11    2.11    1.37
  -2  -8  11   34.50    4.03
  -2  -8  11   27.77    2.96
   2   8 -11   30.72    3.22
   2   8 -11   28.51    3.61
  -2  -7  11   31.51    3.00
  -2  -7  11   38.02    4.34
   2   7 -11   39.01    3.45
   2   7 -11   39.22    4.13
   2   7 -11   31.78    3.53
  -2  -6  11    3.99    0.97
  -2  -6  11    4.79    1.55
   2   6 -11    3.82    0.78
   2   6 -11    2.78    0.92
   2   6 -11    5.77    1.79
  -2  -5  11    2.43    0.65
  -2  -5  11    2.36    1.11
   2   5 -11    2.87    0.53
   2   5 -11    2.52    0.93
  -2  -4  11    0.17    0.73
   2   4 -11    2.31    0.68
  -2  -3  11   17.43    2.51
   2   3 -11   23.26    2.22
  -2  -2  11   28.25    3.09
   2   2 -11   30.12    2.10
   2   2 -11   31.78    2.75
   2   2 -11   27.89    1.99
  -2  -1  11   46.83    4.16
   2   1 -11   44.06    3.57
   2   1 -11   50.82    3.90
   2   1 -11   47.54    3.28
  -2   0  11  176.86   12.50
  -2   0  11  202.68   13.13
  -2   0  11  214.65   13.50
   2   0 -11  200.67   12.93
   2   0 -11  213.71   12.41
   2   0 -11  206.33   12.87
  -2   1  11   36.62    3.71
  -2   1  11   50.04    4.42
  -2   1  11   44.82    3.92
   2  -1 -11   51.16    3.85
   2  -1 -11   49.31    4.01
   2  -1 -11   49.49    4.31
  -2   2  11   27.01    3.19
  -2   2  11   29.31    2.87
   2  -2 -11   30.67    3.06
   2  -2 -11   31.21    2.90
  -2   3  11   22.04    2.84
  -2   3  11   19.73    2.19
   2  -3 -11   22.84    2.54
  -2   4  11    3.02    0.91
  -2   4  11    1.57    0.73
   2  -4 -11    1.69    0.86
  -2   5  11    3.65    1.09
  -2   5  11    5.62    1.73
   2  -5 -11    4.41    1.25
  -2   6  11    3.60    1.01
  -2   6  11    2.82    1.45
   2  -6 -11    5.90    1.53
  -2   7  11   34.86    3.19
  -2   7  11   33.55    4.28
   2  -7 -11   48.32    4.77
  -2   8  11   26.97    3.57
  -2   8  11   25.33    2.65
  -2   9  11    2.13    1.14
  -2   9  11   -0.29    0.79
   2  -9 -11    1.81    1.47
  -2  10  11    0.61    1.69
  -2  10  11    0.76    1.02
   2 -10 -11    1.21    1.11
  -2  11  11   -1.33    1.22
  -2  11  11    1.43    0.90
   2 -11 -11    0.71    1.51
  -2  12  11   -0.20    1.54
  -2  12  11    0.01    2.05
   2 -12 -11    2.41    2.18
  -1 -12  11    0.68    1.76
   1  12 -11    3.86    2.26
   1  12 -11    3.14    1.80
  -1 -11  11    6.64    1.96
   1  11 -11    5.56    2.04
   1  11 -11    4.90    1.63
  -1 -10  11    5.03    1.26
   1  10 -11    2.85    1.27
   1  10 -11    4.59    1.69
  -1  -9  11   26.14    2.75
   1   9 -11   24.17    3.07
   1   9 -11   20.85    2.98
  -1  -8  11    0.72    0.72
  -1  -8  11    1.63    1.10
   1   8 -11    0.76    0.73
   1   8 -11   -1.97    0.89
  -1  -7  11    4.10    1.51
  -1  -7  11    3.16    1.15
  -1  -7  11    4.68    1.04
   1   7 -11    2.68    0.97
   1   7 -11    5.01    1.23
  -1  -6  11    1.91    0.56
  -1  -6  11    2.31    0.85
  -1  -6  11    1.11    1.09
   1   6 -11    2.36    0.71
   1   6 -11    1.48    0.83
  -1  -5  11   11.32    1.10
  -1  -5  11    9.78    2.01
  -1  -5  11   10.28    1.38
   1   5 -11    9.84    1.38
   1   5 -11   11.64    1.31
  -1  -4  11    9.12    0.94
  -1  -4  11    8.19    1.81
  -1  -4  11    9.78    0.83
   1   4 -11   11.34    1.29
  -1  -3  11    2.22    0.87
   1   3 -11    1.49    0.59
  -1  -2  11   22.34    2.36
   1   2 -11   23.34    2.10
  -1  -1  11   31.95    2.85
  -1  -1  11   31.00    2.12
   1   1 -11   33.64    2.64
   1   1 -11   31.80    2.12
  -1   0  11    1.19    0.40
  -1   0  11    0.77    0.46
  -1   0  11    1.26    0.46
   1   0 -11    1.55    0.41
   1   0 -11    0.61    0.60
   1   0 -11    1.27    0.48
  -1   1  11   28.49    2.44
  -1   1  11   32.20    2.68
  -1   1  11   32.51    2.99
   1  -1 -11   33.22    2.42
   1  -1 -11   29.61    2.88
   1  -1 -11   30.94    2.63
  -1   2  11   19.76    2.24
  -1   2  11   20.17    1.93
  -1   2  11   17.03    1.84
   1  -2 -11   22.20    1.97
   1  -2 -11   19.56    1.99
  -1   3  11    1.60    0.76
  -1   3  11    1.15    0.57
   1  -3 -11    1.92    0.70
  -1   4  11    7.35    1.69
  -1   4  11    8.88    1.24
   1  -4 -11    9.99    1.45
  -1   5  11   11.33    1.45
  -1   5  11   10.77    2.12
   1  -5 -11   12.80    1.76
  -1   6  11    0.45    0.50
  -1   6  11    1.22    0.56
   1  -6 -11    1.62    0.74
  -1   7  11    2.57    1.27
  -1   7  11    4.40    1.12
   1  -7 -11    5.81    1.63
  -1   8  11    2.20    1.07
  -1   8  11    1.09    0.71
   1  -8 -11    2.61    1.32
  -1   9  11   21.86    3.22
  -1   9  11   23.34    2.47
   1  -9 -11   26.26    3.44
  -1  10  11    3.98    1.17
  -1  10  11    4.13    1.83
   1 -10 -11    5.45    1.94
  -1  11  11    7.21    1.78
  -1  11  11    8.54    2.41
   1 -11 -11    6.01    2.41
  -1  12  11    1.79    1.41
   1 -12 -11    2.50    1.77
   0 -12  11    0.60    1.67
   0  12 -11    1.87    1.29
   0  12 -11   -1.21    1.18
   0 -11  11    2.30    1.38
   0  11 -11   -0.39    0.81
   0 -10  11    0.27    1.00
   0  10 -11    0.99    1.06
   0  10 -11    0.06    0.77
   0  -9  11    7.70    1.77
   0   9 -11    7.01    1.54
   0   9 -11    7.68    1.91
   0  -8  11    1.19    0.77
   0   8 -11   -0.59    0.54
   0   8 -11    0.36    0.64
   0  -7  11    6.76    1.41
   0  -7  11    6.50    1.43
   0   7 -11    7.20    1.38
   0   7 -11    5.52    1.47
   0  -6  11    1.88    0.80
   0  -6  11    2.48    0.90
   0   6 -11    0.70    0.55
   0   6 -11    1.31    0.56
   0  -5  11    9.01    1.40
   0  -5  11    9.76    1.63
   0   5 -11   10.89    1.48
   0   5 -11    8.07    1.42
   0  -4  11  257.32   15.57
   0  -4  11  248.55   15.90
   0  -4  11  252.16   17.04
   0   4 -11  256.77   15.37
   0   4 -11  256.78   15.57
   0  -3  11   11.68    1.45
   0  -3  11   11.98    1.45
   0  -3  11   14.55    1.64
   0   3 -11   13.04    1.59
   0   3 -11   13.16    1.42
   0   3 -11   14.08    1.41
   0  -2  11    0.47    0.38
   0  -2  11    0.37    0.34
   0  -2  11    0.85    0.35
   0   2 -11    0.94    0.39
   0   2 -11    0.78    0.35
   0   2 -11    0.46    0.42
   0  -1  11  119.48    7.81
   0  -1  11  127.87    7.76
   0  -1  11  120.92    7.81
   0   1 -11  134.52    7.78
   0   1 -11  113.88    7.96
   0   1 -11  130.84    7.74
   0   0  11   -0.07    0.23
   0   0  11    0.05    0.18
   0   0  11   -0.01    0.20
   0   0 -11    0.39    0.22
   0   0 -11   -0.29    0.20
   0   0 -11    0.15    0.25
   0   1  11  118.84    7.64
   0   1  11  125.92    7.81
   0  -1 -11  129.35    7.76
   0  -1 -11  122.86    8.01
   0  -1 -11  122.26    7.57
   0  -1 -11  122.33    7.87
   0   2  11    0.30    0.39
   0   2  11    0.34    0.37
   0   2  11    0.56    0.33
   0  -2 -11    0.53    0.40
   0  -2 -11    0.70    0.36
   0  -2 -11    0.45    0.28
   0  -2 -11    0.79    0.30
   0   3  11   11.26    1.42
   0   3  11   14.74    1.45
   0  -3 -11   11.76    1.28
   0  -3 -11   12.04    1.44
   0  -3 -11   13.23    1.59
   0   4  11  261.31   15.63
   0   4  11  263.33   15.81
   0  -4 -11  245.30   15.58
   0  -4 -11  258.67   16.00
   0   5  11    4.34    1.17
   0   5  11    7.89    1.14
   0  -5 -11   10.15    1.45
   0  -5 -11    7.07    1.27
   0   6  11    2.69    0.93
   0   6  11    2.60    0.97
   0  -6 -11    2.45    0.74
   0   7  11    8.78    1.61
   0   7  11    7.70    1.58
   0  -7 -11    9.32    2.05
   0   8  11    0.47    0.61
   0   8  11    0.30    0.80
   0  -8 -11    0.36    0.73
   0   9  11    7.09    1.91
   0   9  11    7.30    1.54
   0  -9 -11    7.48    2.02
   0  10  11   -0.59    0.72
   0  10  11    1.29    1.12
   0 -10 -11    1.95    1.09
   0  11  11   -0.92    0.91
   0  11  11    0.71    1.22
   0 -11 -11   -1.22    1.13
   0  12  11   -2.37    1.36
   0  12  11    3.40    1.16
   0 -12 -11   -1.91    1.36
   1 -12  11    2.12    1.90
  -1  12 -11    4.26    1.96
   1 -11  11    7.94    2.43
  -1  11 -11    3.48    1.00
  -1  11 -11    6.18    1.93
   1 -10  11    6.38    1.67
  -1  10 -11    4.29    1.73
   1  -9  11   22.63    3.06
  -1   9 -11   13.62    2.86
  -1   9 -11   22.47    2.18
  -1   9 -11   15.51    1.76
   1  -8  11    1.69    1.02
  -1   8 -11    2.25    0.62
  -1   8 -11    0.85    0.94
  -1   8 -11    0.48    0.89
   1  -7  11    4.34    1.38
  -1   7 -11    4.00    1.43
  -1   7 -11    3.29    0.66
  -1   7 -11    3.52    0.72
   1  -6  11    1.45    0.90
  -1   6 -11    0.85    0.63
  -1   6 -11    1.14    0.42
  -1   6 -11    1.03    0.38
   1  -5  11    8.91    1.08
   1  -5  11    9.94    1.74
  -1   5 -11    9.87    0.93
  -1   5 -11   12.79    1.63
   1  -4  11    7.21    0.99
   1  -4  11    7.40    1.70
  -1   4 -11    9.03    1.33
  -1   4 -11    9.52    0.85
  -1   4 -11   10.66    2.35
   1  -3  11    2.16    0.87
   1  -3  11    2.25    0.55
  -1   3 -11    2.56    0.50
  -1   3 -11    3.95    1.38
  -1   3 -11    2.78    0.89
   1  -2  11   21.71    1.91
   1  -2  11   21.50    1.69
   1  -2  11   21.57    2.60
  -1   2 -11   22.25    2.00
  -1   2 -11   20.92    1.65
  -1   2 -11   23.34    2.76
   1  -1  11   31.62    3.19
   1  -1  11   34.89    2.45
   1  -1  11   33.99    2.38
  -1   1 -11   30.23    3.24
  -1   1 -11   33.04    2.40
  -1   1 -11   30.91    2.46
   1   0  11    1.88    0.40
   1   0  11    1.23    0.68
   1   0  11    1.26    0.42
  -1   0 -11    1.38    0.47
  -1   0 -11    0.96    0.34
  -1   0 -11    0.97    0.55
   1   1  11   31.20    2.15
   1   1  11   33.61    3.40
   1   1  11   31.06    2.48
  -1  -1 -11   33.28    2.14
  -1  -1 -11   28.82    3.09
  -1  -1 -11   30.25    2.52
   1   2  11   16.58    1.75
  -1  -2 -11   19.26    1.26
  -1  -2 -11   19.26    1.42
  -1  -2 -11   16.96    2.20
   1   3  11    2.19    0.66
  -1  -3 -11    1.71    0.33
  -1  -3 -11    1.93    0.27
  -1  -3 -11    2.25    0.93
   1   4  11    7.67    0.83
   1   4  11    9.13    1.25
  -1  -4 -11    9.00    0.79
  -1  -4 -11    7.19    1.64
  -1  -4 -11    7.33    0.70
   1   5  11   10.45    1.46
   1   5  11    8.95    1.07
  -1  -5 -11   11.15    1.66
  -1  -5 -11   10.21    0.99
   1   6  11    1.09    0.61
   1   6  11    1.73    0.64
  -1  -6 -11    1.19    0.42
  -1  -6 -11    2.30    1.05
   1   7  11    4.14    1.71
   1   7  11    3.77    1.14
  -1  -7 -11    2.95    0.78
  -1  -7 -11    3.12    1.26
   1   8  11    0.90    0.74
   1   8  11    0.94    0.69
  -1  -8 -11    2.57    1.05
   1   9  11   17.10    2.45
   1   9  11   25.81    2.88
  -1  -9 -11   18.66    2.95
   1  10  11    6.05    1.52
   1  10  11    1.82    1.18
  -1 -10 -11    4.16    1.88
   1  11  11    8.49    1.57
   1  11  11    7.08    1.84
  -1 -11 -11    4.81    2.15
   1  12  11    3.66    1.33
   1  12  11    4.51    1.79
  -1 -12 -11    0.52    1.57
   2 -12  11    2.23    1.90
  -2  12 -11   -1.95    1.25
   2 -11  11   -1.89    1.20
  -2  11 -11   -0.35    1.51
   2 -10  11    1.23    1.39
  -2  10 -11    2.23    1.15
   2  -9  11    3.53    1.33
  -2   9 -11    0.80    1.29
   2  -8  11   31.60    4.09
  -2   8 -11   25.69    3.47
   2  -7  11   37.73    4.60
  -2   7 -11   36.35    4.08
  -2   6 -11    2.93    1.01
   2  -5  11    2.86    1.35
  -2   5 -11    3.22    1.91
  -2   5 -11    5.42    1.38
   2  -4  11    1.85    0.99
  -2   4 -11    1.92    0.77
  -2   4 -11    2.03    0.91
   2  -3  11   19.27    2.79
   2  -3  11   20.80    1.49
  -2   3 -11   19.17    2.25
  -2   3 -11   18.36    3.06
  -2   3 -11   19.72    1.54
   2  -2  11   33.91    2.26
  -2   2 -11   35.86    4.04
  -2   2 -11   29.47    2.83
  -2   2 -11   26.57    2.29
   2  -1  11   47.27    3.43
   2  -1  11   49.12    3.32
  -2   1 -11   44.40    3.39
  -2   1 -11   41.12    4.67
  -2   1 -11   48.40    3.67
   2   0  11  215.81   12.12
   2   0  11  219.04   12.42
  -2   0 -11  196.10   12.29
  -2   0 -11  180.95   13.85
  -2   0 -11  193.81   12.44
   2   1  11   53.96    3.20
   2   1  11   52.45    3.80
  -2  -1 -11   45.26    3.31
  -2  -1 -11   41.27    4.60
   2   2  11   24.65    2.44
  -2  -2 -11   26.77    3.28
   2   3  11   20.16    2.15
  -2  -3 -11   16.17    2.52
   2   4  11    1.17    0.65
  -2  -4 -11    0.58    0.93
   2   5  11    3.60    0.94
  -2  -5 -11    3.10    1.28
   2   6  11    4.06    1.22
  -2  -6 -11    1.26    1.12
   2   7  11   39.42    3.82
  -2  -7 -11   30.28    4.01
   2   8  11   27.03    1.98
   2   8  11   27.49    3.15
  -2  -8 -11   20.49    1.70
  -2  -8 -11   23.64    3.51
   2   9  11    0.62    0.83
   2   9  11    1.36    0.80
  -2  -9 -11    1.34    1.39
   2  10  11    3.64    1.19
  -2 -10 -11    3.23    1.78
   2  11  11    1.67    1.20
  -2 -11 -11   -0.35    1.68
   2  12  11    2.76    1.64
  -2 -12 -11   -0.59    2.22
   3 -11  11   -1.10    1.65
  -3  11 -11   -0.15    2.15
   3 -10  11    1.32    2.00
  -3  10 -11    2.08    1.95
  -3   9 -11    0.75    1.27
   3  -8  11    7.44    2.40
  -3   8 -11    8.18    1.75
   3  -7  11    9.38    2.82
  -3   7 -11    7.67    2.45
   3  -6  11   16.20    3.73
  -3   6 -11   22.70    3.31
   3  -5  11   40.18    5.06
  -3   5 -11   40.58    5.52
  -3   5 -11   40.31    4.36
   3  -4  11   59.52    6.52
  -3   4 -11   74.36    7.66
  -3   4 -11   63.83    6.38
   3  -3  11   14.77    1.29
   3  -3  11   14.61    1.49
   3  -3  11   13.81    3.22
  -3   3 -11   18.61    4.18
  -3   3 -11   12.19    2.47
   3  -2  11   11.41    1.51
  -3   2 -11   13.06    1.91
   3  -1  11    1.37    0.62
  -3   1 -11    2.49    1.70
  -3   1 -11    1.38    0.76
   3   0  11    0.75    0.52
   3   0  11    0.80    0.66
  -3   0 -11    1.00    1.09
  -3   0 -11    0.89    0.64
   3   1  11    1.89    0.76
  -3  -1 -11    1.15    1.18
  -3  -1 -11    0.97    0.64
   3   2  11   13.20    1.09
   3   2  11   11.18    1.71
   3   2  11   11.52    1.11
  -3  -2 -11   10.70    1.18
  -3  -2 -11   11.50    3.02
   3   3  11    9.77    1.98
  -3  -3 -11   10.56    2.88
   3   4  11   68.53    5.64
  -3  -4 -11   63.26    6.51
   3   5  11   37.91    3.80
  -3  -5 -11   26.73    3.94
   3   6  11   23.91    3.05
  -3  -6 -11   20.91    3.56
   3   7  11    4.53    1.65
  -3  -7 -11    7.27    2.38
   3   8  11    6.75    1.89
  -3  -8 -11    5.95    2.39
   3   9  11    0.81    0.98
  -3  -9 -11    0.38    1.66
   3  10  11    6.80    2.18
  -3 -10 -11    2.56    1.55
   3  11  11    1.76    1.62
  -3 -11 -11   -0.06    2.14
   4  -9  11    4.77    2.52
  -4   9 -11    0.28    1.99
   4  -8  11    9.17    3.05
  -4   8 -11    6.67    2.46
   4  -7  11    1.42    1.68
   4  -6  11    8.01    3.18
  -4   6 -11    8.89    2.51
   4  -5  11   11.13    3.39
  -4   5 -11    6.32    2.09
  -4   5 -11    4.24    2.65
   4  -4  11    4.56    1.52
   4  -4  11    4.97    0.59
   4  -4  11    5.14    0.68
  -4   4 -11    3.00    1.43
  -4   4 -11    1.72    1.84
   4  -3  11    5.86    1.12
   4  -3  11    6.94    1.36
   4  -3  11    2.81    1.42
  -4   3 -11    6.39    1.96
  -4   3 -11    4.56    1.89
   4  -2  11    2.05    0.74
  -4   2 -11    2.73    1.07
  -4   2 -11   -0.23    0.90
   4  -1  11    4.14    1.11
  -4   1 -11    4.22    1.43
  -4   1 -11    5.12    2.14
   4   0  11   16.09    1.97
  -4   0 -11   14.20    3.88
  -4   0 -11   14.77    2.16
   4   1  11    4.34    1.47
  -4  -1 -11    5.08    2.42
  -4  -1 -11    4.67    1.27
   4   2  11    1.54    0.87
   4   2  11   -0.41    0.80
   4   2  11   -0.11    0.59
  -4  -2 -11    0.79    1.22
  -4  -2 -11    2.42    1.53
   4   3  11    7.46    0.82
   4   3  11    7.25    0.78
   4   3  11    6.93    1.80
  -4  -3 -11    8.76    2.69
   4   4  11    6.30    1.56
  -4  -4 -11    5.55    2.56
   4   5  11    7.98    2.10
  -4  -5 -11    4.98    2.49
   4   6  11    5.29    1.92
  -4  -6 -11    7.30    2.37
   4   7  11    0.21    1.13
  -4  -7 -11   -2.18    1.10
   4   8  11    8.96    2.54
  -4  -8 -11    5.76    2.79
   4   9  11    3.86    1.95
  -4  -9 -11    2.94    2.45
   5  -7  11    1.13    1.97
  -5   7 -11    2.07    2.12
   5  -6  11    1.28    1.70
  -5   6 -11    4.28    1.96
   5  -5  11    0.23    1.53
   5  -4  11    6.37    2.55
  -5   4 -11    9.41    2.90
  -5   4 -11   13.08    3.93
   5  -3  11   -0.81    0.70
   5  -3  11    0.85    1.13
  -5   3 -11    1.00    1.85
  -5   3 -11    0.36    1.09
   5  -2  11    2.99    0.98
   5  -2  11   -2.23    1.25
  -5   2 -11    0.66    1.35
  -5   2 -11   -1.54    1.51
  -5   1 -11    3.26    1.62
   5   0  11    3.20    1.13
  -5   0 -11    2.77    1.30
  -5   0 -11    1.99    1.72
   5   1  11    1.76    1.08
   5   1  11    2.84    0.81
  -5  -1 -11   -1.56    1.85
  -5  -1 -11    1.84    1.26
   5   2  11    2.79    0.74
   5   2  11    1.72    1.13
  -5  -2 -11    0.29    1.66
   5   3  11    1.21    1.18
   5   4  11   13.14    3.34
  -5  -4 -11    8.47    3.07
   5   5  11   -0.57    1.01
  -5  -5 -11   -0.51    2.15
   5   6  11    3.36    1.32
  -5  -6 -11    2.16    2.39
   5   7  11    3.08    1.68
  -5  -7 -11    1.98    2.63
   6  -1  11    3.87    1.38
   6  -1  11    1.28    2.34
  -6   1 -11    3.85    3.29
  -6   1 -11   -0.72    1.99
   6   0  11    7.31    2.19
   6   0  11   10.33    2.02
   6   0  11    6.75    1.52
  -6   0 -11    4.15    3.18
  -6   0 -11    2.81    2.33
   6   1  11    1.47    2.07
  -6  -1 -11   -2.51    2.11
  -5  -7  12    2.65    2.16
  -5  -6  12    1.58    2.24
   5   6 -12   -1.76    0.99
   5   6 -12   -0.57    1.41
  -5  -5  12    1.40    1.62
   5   5 -12   -1.04    1.13
   5   5 -12   -1.42    1.06
  -5  -4  12    3.30    1.81
   5   4 -12    1.45    1.34
   5   4 -12    2.88    1.40
   5   4 -12    3.47    1.18
  -5  -3  12    3.63    2.08
   5   3 -12    8.14    1.84
   5   3 -12    5.85    1.63
   5   3 -12    4.70    1.76
  -5  -2  12    0.97    1.48
   5   2 -12    5.69    1.60
   5   2 -12    0.71    1.99
   5   2 -12    2.87    1.42
  -5  -1  12    1.08    1.18
   5   1 -12    2.83    1.27
   5   1 -12    0.87    0.91
  -5   0  12    6.08    1.90
   5   0 -12    5.42    1.79
   5   0 -12    5.44    2.18
  -5   1  12   -1.74    1.19
  -5   1  12   -1.04    1.61
   5  -1 -12   -0.06    1.32
   5  -1 -12    1.25    1.04
  -5   2  12    1.26    1.52
   5  -2 -12    1.70    1.67
  -5   3  12    6.03    2.28
  -5   3  12    2.21    1.69
   5  -3 -12    5.48    1.79
   5  -3 -12   10.75    2.49
  -5   4  12   -1.90    1.21
  -5   4  12    4.61    1.93
   5  -4 -12    5.63    1.86
   5  -4 -12    2.05    1.42
  -5   5  12    4.15    2.06
   5  -5 -12    1.47    1.26
   5  -5 -12    2.28    1.52
  -5   6  12    2.77    2.21
  -5   6  12    0.83    1.60
   5  -6 -12    3.91    1.79
   5  -6 -12    4.22    1.53
  -5   7  12   -1.17    1.66
   4   9 -12   -1.68    1.55
   4   9 -12    5.03    1.92
  -4  -8  12    2.41    1.12
   4   8 -12    0.85    1.41
   4   8 -12   -0.12    1.17
  -4  -7  12   -0.35    1.45
   4   7 -12    1.11    0.95
   4   7 -12    0.64    1.12
  -4  -6  12    1.16    1.33
   4   6 -12   -0.01    0.79
   4   6 -12    1.00    1.04
  -4  -5  12    2.55    1.64
   4   5 -12    1.77    1.44
   4   5 -12    0.70    0.79
  -4  -4  12    6.65    2.01
   4   4 -12    2.76    1.50
   4   4 -12    4.76    1.23
   4   4 -12    5.68    1.33
   4   4 -12    4.40    1.32
  -4  -3  12   19.11    3.83
   4   3 -12   22.18    2.73
   4   3 -12   24.08    2.79
  -4  -2  12    4.47    1.91
   4   2 -12    5.84    1.58
   4   2 -12    7.20    1.79
  -4  -1  12    4.80    1.78
   4   1 -12    5.24    1.71
   4   1 -12    5.35    1.58
  -4   0  12    7.74    2.25
   4   0 -12    6.97    1.93
   4   0 -12    7.28    1.91
  -4   1  12    7.22    1.90
  -4   1  12    4.51    2.06
   4  -1 -12    6.01    1.63
   4  -1 -12    6.11    1.85
  -4   2  12    7.87    2.07
  -4   2  12    8.40    2.67
   4  -2 -12   10.04    4.32
  -4   3  12   22.06    4.16
  -4   3  12   15.76    2.98
   4  -3 -12   22.36    3.12
   4  -3 -12   23.36    3.30
  -4   4  12    3.63    1.55
  -4   4  12    4.41    1.99
   4  -4 -12    2.91    1.32
   4  -4 -12    8.10    2.21
  -4   5  12    1.51    1.17
  -4   5  12    3.13    1.83
   4  -5 -12    0.55    1.53
  -4   6  12    1.04    1.00
   4  -6 -12    2.04    1.01
  -4   7  12    1.57    1.27
   4  -7 -12    2.71    1.18
  -4   8  12   -0.71    1.45
  -4   8  12    0.44    1.31
   4  -8 -12   -0.67    1.53
  -4   9  12    7.72    2.28
  -4   9  12    2.79    2.04
   4  -9 -12    4.76    2.14
   3  11 -12    3.04    1.79
   3  10 -12    1.08    1.64
   3  10 -12    2.09    1.95
  -3  -9  12    6.11    2.21
   3   9 -12   10.19    2.44
   3   9 -12    5.97    1.72
  -3  -8  12    1.29    1.72
  -3  -8  12    1.08    1.35
   3   8 -12    4.01    1.49
   3   8 -12    2.33    1.33
  -3  -7  12   10.97    2.97
  -3  -7  12    6.25    1.47
   3   7 -12   10.25    1.83
   3   7 -12   13.66    2.85
   3   7 -12    6.91    1.11
  -3  -6  12    4.74    1.10
  -3  -6  12    3.27    1.76
   3   6 -12    4.51    0.71
   3   6 -12    4.73    1.63
   3   6 -12    3.65    1.18
  -3  -5  12    7.30    1.24
  -3  -5  12   12.00    2.83
   3   5 -12    7.86    1.05
   3   5 -12    8.98    2.44
   3   5 -12   10.64    1.85
   3   5 -12    9.90    0.91
  -3  -4  12   44.34    4.93
   3   4 -12   42.82    3.35
   3   4 -12   52.35    3.19
   3   4 -12   45.44    4.47
  -3  -3  12   13.15    2.02
   3   3 -12   12.05    1.25
   3   3 -12   10.82    1.35
   3   3 -12   11.42    1.66
  -3  -2  12   28.29    4.20
   3   2 -12   39.45    3.51
   3   2 -12   35.61    2.98
   3   2 -12   34.48    3.05
  -3  -1  12    6.63    1.85
   3   1 -12    6.26    1.50
   3   1 -12    7.55    1.67
  -3   0  12   10.05    2.13
  -3   0  12   10.29    2.29
   3   0 -12    9.99    1.56
   3   0 -12   12.24    2.17
  -3   1  12    8.86    1.91
  -3   1  12    6.68    1.96
   3  -1 -12   10.96    1.60
   3  -1 -12    6.13    1.59
  -3   2  12   39.08    4.24
  -3   2  12   30.03    3.39
   3  -2 -12   34.87    3.76
   3  -2 -12   37.60    3.73
  -3   3  12   10.10    2.36
  -3   3  12    8.40    1.80
   3  -3 -12    9.80    2.18
   3  -3 -12   13.18    2.04
  -3   4  12   37.38    3.72
  -3   4  12   38.37    4.64
   3  -4 -12   48.34    5.28
  -3   5  12    8.34    1.77
  -3   5  12   10.84    2.72
   3  -5 -12    8.62    2.29
  -3   6  12    6.35    1.95
  -3   6  12    3.11    1.22
   3  -6 -12    4.28    1.62
  -3   7  12   13.66    3.13
   3  -7 -12   11.68    2.73
  -3   8  12    3.99    1.12
  -3   8  12    1.28    1.57
   3  -8 -12    5.04    1.85
  -3   9  12    5.39    2.29
   3  -9 -12    8.19    2.70
  -3  10  12    5.25    2.39
  -3  10  12    4.63    1.40
   3 -10 -12    3.75    1.95
  -3  11  12   -3.31    1.83
   3 -11 -12    0.16    1.66
   2  12 -12    1.57    2.38
   2  12 -12    5.98    1.68
  -2 -11  12   -0.99    1.97
   2  11 -12    3.54    1.97
  -2 -10  12    4.91    2.01
   2  10 -12    5.95    1.80
   2  10 -12    2.91    1.67
  -2  -9  12    7.76    1.85
  -2  -9  12    9.04    2.52
   2   9 -12    9.41    2.23
   2   9 -12    4.22    1.63
  -2  -8  12   13.53    3.21
   2   8 -12   13.22    2.71
   2   8 -12    9.73    1.51
   2   8 -12    7.97    1.80
  -2  -7  12   10.25    1.43
  -2  -7  12   13.65    2.98
   2   7 -12    7.88    1.74
   2   7 -12   14.61    2.86
   2   7 -12   10.97    1.39
  -2  -6  12    8.92    2.32
  -2  -6  12    7.21    1.07
   2   6 -12    6.62    0.94
   2   6 -12    8.37    2.06
  -2  -5  12    1.36    1.14
   2   5 -12    2.12    0.83
  -2  -4  12    6.63    1.87
   2   4 -12    7.73    1.46
  -2  -3  12    2.01    1.01
   2   3 -12    1.06    0.57
  -2  -2  12   61.54    5.38
   2   2 -12   60.02    3.97
   2   2 -12   69.09    3.89
   2   2 -12   67.19    4.91
  -2  -1  12   55.06    4.80
   2   1 -12   55.73    4.09
   2   1 -12   59.03    4.46
   2   1 -12   55.19    3.69
  -2   0  12  152.64   10.81
  -2   0  12  167.18   11.42
   2   0 -12  174.28   11.19
   2   0 -12  179.62   11.30
   2   0 -12  185.41   10.64
  -2   1  12   42.39    3.95
  -2   1  12   51.43    4.26
  -2   1  12   51.54    4.65
   2  -1 -12   46.22    4.38
   2  -1 -12   51.61    4.20
   2  -1 -12   54.50    3.89
  -2   2  12   63.01    5.58
  -2   2  12   56.30    4.89
   2  -2 -12   67.43    5.25
   2  -2 -12   69.90    5.01
  -2   3  12    2.18    1.02
  -2   3  12    1.35    0.70
   2  -3 -12    0.87    0.56
   2  -3 -12    2.52    0.85
  -2   4  12    7.01    1.92
  -2   4  12    8.79    1.67
   2  -4 -12    9.65    1.59
  -2   5  12    3.13    0.90
  -2   5  12    2.80    1.29
   2  -5 -12    3.57    1.19
  -2   6  12   10.70    2.44
  -2   6  12    8.99    1.38
   2  -6 -12   11.67    2.05
  -2   7  12   10.25    2.48
  -2   7  12   12.75    1.77
   2  -7 -12   17.29    2.70
  -2   8  12   11.64    1.97
  -2   8  12   11.84    2.53
   2  -8 -12   10.41    2.56
  -2   9  12    5.24    2.02
  -2   9  12    6.57    1.80
   2  -9 -12    8.87    2.25
  -2  10  12    5.88    1.47
  -2  10  12    5.98    2.59
   2 -10 -12    8.44    2.29
  -2  11  12   -0.29    1.17
  -2  11  12    1.00    1.88
   2 -11 -12   -0.20    1.42
  -2  12  12    3.72    2.39
  -2  12  12    2.08    1.67
   2 -12 -12    6.09    2.39
  -1 -12  12   -1.92    1.86
   1  12 -12    1.80    1.58
   1  12 -12    1.74    1.73
  -1 -11  12    2.85    1.36
   1  11 -12   -0.45    1.02
  -1 -10  12   11.94    2.39
   1  10 -12   11.57    2.47
   1  10 -12    7.57    2.00
  -1  -9  12   17.85    2.21
   1   9 -12   12.75    2.56
   1   9 -12   12.71    2.34
  -1  -8  12   11.66    2.49
  -1  -8  12   10.72    1.59
   1   8 -12   11.19    2.34
   1   8 -12    8.36    1.91
  -1  -7  12    3.25    1.25
  -1  -7  12    2.98    0.81
  -1  -7  12    2.14    1.19
   1   7 -12    3.51    1.01
   1   7 -12    2.24    1.10
  -1  -6  12    1.53    0.56
  -1  -6  12    2.61    0.99
  -1  -6  12   -0.39    0.59
   1   6 -12    0.37    0.50
   1   6 -12    0.85    0.62
   1   6 -12    0.08    0.56
  -1  -5  12   11.44    1.08
  -1  -5  12   10.94    1.38
  -1  -5  12   10.87    2.15
   1   5 -12   12.60    1.59
  -1  -4  12   13.68    1.16
  -1  -4  12   13.72    1.97
  -1  -4  12   16.58    1.09
   1   4 -12   13.50    1.64
  -1  -3  12    1.37    0.72
   1   3 -12    0.63    0.33
  -1  -2  12    9.00    1.41
   1   2 -12   10.52    1.26
  -1  -1  12    3.32    0.97
  -1  -1  12    3.14    0.45
   1   1 -12    3.38    0.76
   1   1 -12    3.71    0.52
  -1   0  12  101.91    6.68
  -1   0  12  104.06    7.23
   1   0 -12  118.29    6.71
   1   0 -12  105.71    7.06
  -1   1  12    4.33    0.73
  -1   1  12    4.76    1.03
  -1   1  12    3.67    1.04
   1  -1 -12    4.06    0.68
   1  -1 -12    2.72    0.76
  -1   2  12    8.58    1.21
  -1   2  12   10.97    1.56
  -1   2  12    6.81    1.05
   1  -2 -12    8.91    1.15
   1  -2 -12    7.85    1.18
  -1   3  12    0.82    0.52
  -1   3  12    0.30    0.39
   1  -3 -12    0.54    0.46
   1  -3 -12    0.67    0.39
  -1   4  12    9.53    1.32
  -1   4  12    8.98    1.82
   1  -4 -12   12.33    1.59
  -1   5  12   11.68    2.28
  -1   5  12   13.12    1.61
   1  -5 -12   13.77    1.81
  -1   6  12    1.67    0.67
  -1   6  12    2.15    0.89
   1  -6 -12    1.81    0.82
  -1   7  12    2.64    0.83
  -1   7  12    1.88    1.20
   1  -7 -12    2.56    1.14
  -1   8  12   10.59    2.52
  -1   8  12   10.27    1.58
   1  -8 -12   16.16    2.45
  -1   9  12   15.26    3.31
  -1   9  12   16.52    2.10
   1  -9 -12   19.76    2.96
  -1  10  12    9.97    2.03
  -1  10  12    6.91    2.40
   1 -10 -12   13.72    3.06
  -1  11  12    2.32    1.92
  -1  11  12    1.05    1.20
   1 -11 -12    1.23    1.07
  -1  12  12    0.51    1.17
   1 -12 -12    0.76    1.85
   0 -12  12    0.98    1.49
   0  12 -12    2.78    1.07
   0  12 -12    0.71    1.31
   0 -11  12   -0.15    1.25
   0  11 -12   -0.37    1.13
   0  11 -12    0.84    0.91
   0 -10  12   -0.07    1.16
   0  10 -12   -2.15    1.04
   0  10 -12   -0.02    0.80
   0  -9  12   -0.43    0.80
   0   9 -12    0.15    0.73
   0   9 -12   -1.12    0.67
   0  -8  12    0.21    0.77
   0   8 -12    0.17    0.68
   0   8 -12    0.63    0.71
   0  -7  12    0.39    0.61
   0  -7  12    0.00    0.61
   0   7 -12    1.19    0.57
   0   7 -12    1.37    0.80
   0  -6  12   13.81    1.83
   0  -6  12   13.39    1.77
   0   6 -12   12.27    1.64
   0   6 -12   10.09    1.57
   0  -5  12   74.73    6.21
   0  -5  12   87.21    6.09
   0   5 -12   86.86    6.06
   0   5 -12   83.14    5.80
   0  -4  12    5.55    1.20
   0  -4  12    4.52    1.22
   0  -4  12    5.82    1.03
   0   4 -12    6.60    1.02
   0   4 -12    6.08    1.16
   0  -3  12   11.84    1.51
   0  -3  12   11.29    1.41
   0   3 -12   13.55    1.46
   0   3 -12   11.78    1.60
   0   3 -12   12.85    1.35
   0  -2  12    1.95    0.61
   0  -2  12    1.76    0.61
   0   2 -12    1.24    0.60
   0   2 -12    1.24    0.49
   0   2 -12    1.53    0.53
   0  -1  12   16.53    1.56
   0  -1  12   16.09    1.76
   0  -1  12   16.32    1.64
   0   1 -12   18.29    1.59
   0   1 -12   17.96    1.61
   0   1 -12   16.26    1.76
   0   0  12    0.52    0.32
   0   0  12    0.17    0.25
   0   0  12    0.36    0.32
   0   0 -12    0.55    0.35
   0   0 -12    0.34    0.31
   0   0 -12   -0.05    0.21
   0   1  12   22.38    1.90
   0   1  12   18.37    1.71
   0   1  12   17.39    1.74
   0  -1 -12   15.13    1.78
   0  -1 -12   17.16    1.54
   0  -1 -12   18.33    1.84
   0  -1 -12   18.33    1.66
   0   2  12    1.67    0.63
   0   2  12    1.07    0.48
   0  -2 -12    1.34    0.55
   0  -2 -12    1.86    0.65
   0  -2 -12    1.04    0.38
   0   3  12   12.06    1.46
   0   3  12   13.41    1.44
   0  -3 -12   11.93    1.29
   0  -3 -12   12.92    1.62
   0   4  12    5.11    1.13
   0   4  12    6.02    1.18
   0  -4 -12    4.55    1.10
   0  -4 -12    5.17    1.24
   0   5  12   84.27    5.79
   0   5  12   79.09    5.92
   0  -5 -12   85.80    6.23
   0  -5 -12   75.64    5.65
   0   6  12   13.40    1.67
   0   6  12   12.71    1.81
   0  -6 -12   12.98    1.95
   0   7  12    1.20    0.62
   0   7  12    1.50    0.84
   0  -7 -12    2.16    1.03
   0   8  12    0.16    0.76
   0   8  12    0.32    0.41
   0  -8 -12   -0.01    0.55
   0   9  12   -1.50    0.93
   0   9  12    0.38    0.69
   0  -9 -12   -0.61    0.83
   0  10  12    1.23    1.40
   0  10  12    1.91    0.98
   0 -10 -12    0.18    0.83
   0  11  12    0.55    1.39
   0  11  12    1.56    0.96
   0 -11 -12   -2.16    1.07
   0  12  12   -0.13    1.05
   0  12  12   -0.85    1.35
   0 -12 -12   -1.64    1.51
   1 -12  12   -2.26    1.59
  -1  12 -12    3.69    1.70
   1 -11  12    2.18    1.13
  -1  11 -12   -0.92    0.94
  -1  11 -12   -0.77    1.35
   1 -10  12   15.33    2.46
   1  -9  12   18.44    2.71
  -1   9 -12   14.51    2.86
  -1   9 -12   12.16    1.49
   1  -8  12   11.73    2.46
  -1   8 -12    6.58    1.90
  -1   8 -12   10.19    1.13
   1  -7  12    2.70    1.21
  -1   7 -12    1.05    0.80
  -1   7 -12    2.20    0.60
  -1   7 -12    1.49    0.56
   1  -6  12    0.76    0.68
   1  -6  12    0.79    0.50
  -1   6 -12    1.23    0.74
  -1   6 -12    1.43    0.51
  -1   6 -12    0.63    0.38
   1  -5  12    8.82    2.04
   1  -5  12   11.01    1.22
  -1   5 -12   11.40    1.03
  -1   5 -12   11.71    1.69
   1  -4  12   14.95    1.40
   1  -4  12   11.47    1.96
  -1   4 -12   13.74    1.16
  -1   4 -12   13.86    1.76
  -1   4 -12   13.37    2.32
   1  -3  12    0.46    0.35
   1  -3  12    0.07    0.44
  -1   3 -12    0.81    0.59
  -1   3 -12    0.58    0.26
  -1   3 -12    0.66    0.41
   1  -2  12    9.74    2.08
   1  -2  12    9.78    1.00
  -1   2 -12    9.40    2.18
  -1   2 -12    8.36    0.92
  -1   2 -12   10.57    1.23
   1  -1  12    4.78    0.70
   1  -1  12    4.44    0.78
   1  -1  12    4.46    1.16
  -1   1 -12    4.80    0.73
  -1   1 -12    2.67    1.07
  -1   1 -12    4.69    0.83
   1   0  12  113.34    6.66
   1   0  12  108.33    7.70
  -1   0 -12   97.52    7.72
  -1   0 -12  107.51    6.65
  -1   0 -12  109.78    6.88
   1   1  12    4.16    0.83
   1   1  12    4.79    0.60
  -1  -1 -12    4.97    1.16
  -1  -1 -12    3.56    1.15
  -1  -1 -12    4.01    0.55
   1   2  12    7.81    1.09
  -1  -2 -12    8.57    0.70
  -1  -2 -12    7.66    0.82
  -1  -2 -12    6.34    1.55
   1   3  12    0.78    0.50
  -1  -3 -12    0.56    0.19
  -1  -3 -12    0.48    0.58
  -1  -3 -12    0.61    0.22
   1   4  12    9.31    1.34
  -1  -4 -12    9.73    0.82
  -1  -4 -12   10.91    0.93
  -1  -4 -12   10.88    1.79
   1   5  12   11.43    1.17
   1   5  12   11.55    1.51
  -1  -5 -12   10.96    1.11
  -1  -5 -12   12.00    1.84
   1   6  12    2.17    0.63
   1   6  12    1.11    0.64
  -1  -6 -12    1.86    0.90
  -1  -6 -12    0.61    0.38
   1   7  12    3.36    1.05
  -1  -7 -12    1.87    1.11
  -1  -7 -12    1.55    0.59
   1   8  12   10.38    2.00
   1   8  12    8.89    1.63
  -1  -8 -12    9.70    2.31
   1   9  12   20.39    2.50
   1   9  12   17.43    2.38
  -1  -9 -12   16.14    2.79
   1  10  12   14.43    2.15
   1  10  12   15.05    2.05
  -1 -10 -12    8.84    2.57
   1  11  12    0.30    1.27
   1  11  12    2.05    1.42
  -1 -11 -12    0.55    1.26
   1  12  12    2.03    1.31
   1  12  12    4.24    1.43
  -1 -12 -12    1.72    1.54
   2 -12  12    6.58    2.52
  -2  12 -12    5.09    2.43
   2 -11  12    2.33    1.34
  -2  11 -12   -0.12    1.64
   2 -10  12    7.35    2.44
  -2  10 -12   10.04    3.02
   2  -9  12    6.00    1.88
  -2   9 -12    8.44    2.29
   2  -8  12    8.36    2.39
  -2   8 -12   10.08    2.52
   2  -7  12   12.20    2.97
  -2   7 -12   10.70    2.44
  -2   6 -12    6.43    1.88
   2  -5  12    1.45    0.99
  -2   5 -12    1.62    0.85
  -2   5 -12    1.10    1.52
   2  -4  12    9.64    2.36
   2  -4  12    8.38    0.73
  -2   4 -12    9.26    2.75
  -2   4 -12   11.88    2.16
  -2   4 -12    7.62    0.68
   2  -3  12    1.17    0.82
   2  -3  12    1.61    0.43
  -2   3 -12    1.61    0.42
  -2   3 -12    1.38    1.16
  -2   3 -12    0.55    0.66
   2  -2  12   68.72    4.28
  -2   2 -12   67.58    5.01
  -2   2 -12   62.10    4.37
  -2   2 -12   63.46    6.23
   2  -1  12   58.10    4.05
  -2   1 -12   58.23    4.31
  -2   1 -12   54.41    4.05
  -2   1 -12   59.36    5.64
   2   0  12  179.97   10.64
  -2   0 -12  172.22   10.58
  -2   0 -12  158.18   12.19
   2   1  12   59.25    3.39
   2   1  12   51.67    3.94
  -2  -1 -12   43.91    4.82
  -2  -1 -12   48.39    3.49
   2   2  12   64.53    3.52
   2   2  12   58.57    4.51
  -2  -2 -12   56.40    3.53
  -2  -2 -12   54.89    5.46
   2   3  12    2.10    0.79
  -2  -3 -12    1.47    0.71
   2   4  12    9.30    1.42
  -2  -4 -12    5.87    1.72
  -2  -5 -12    2.03    1.40
   2   6  12    8.23    1.82
  -2  -6 -12    6.25    1.89
   2   7  12   10.67    2.30
  -2  -7 -12    8.06    2.08
   2   8  12    9.83    2.16
   2   8  12    8.74    0.84
  -2  -8 -12   10.48    2.67
  -2  -8 -12    7.67    0.68
   2   9  12    7.73    1.11
   2   9  12    5.16    1.38
  -2  -9 -12    4.11    2.01
   2  10  12    7.33    2.00
  -2 -10 -12    7.91    2.52
   2  11  12    1.89    1.15
  -2 -11 -12   -1.45    1.20
   2  12  12    3.68    1.68
  -2 -12 -12    1.05    2.17
   3 -11  12    1.93    1.99
  -3  11 -12   -0.36    1.62
   3 -10  12    5.78    2.45
  -3  10 -12    2.13    2.05
   3  -9  12    4.11    1.87
  -3   9 -12    3.81    1.83
   3  -8  12    1.07    1.31
  -3   8 -12    2.28    1.65
   3  -7  12    7.86    2.57
  -3   7 -12    7.35    2.21
   3  -6  12    4.14    2.03
  -3   6 -12    3.24    1.39
   3  -5  12    9.39    2.75
  -3   5 -12    8.50    2.25
  -3   5 -12    8.96    2.78
   3  -4  12   40.23    4.98
  -3   4 -12   40.03    5.47
   3  -3  12   12.62    1.12
   3  -3  12   11.34    2.83
  -3   3 -12    7.55    1.84
  -3   3 -12   13.76    3.69
   3  -2  12   37.32    2.64
   3  -2  12   28.21    2.80
  -3   2 -12   31.89    3.38
  -3   2 -12   31.91    4.52
  -3   2 -12   32.30    2.75
   3  -1  12    8.46    1.17
  -3   1 -12    7.02    1.47
   3   0  12   10.94    1.42
   3   0  12    9.23    1.36
  -3   0 -12   11.12    1.54
  -3   0 -12    7.92    2.50
   3   1  12    8.19    1.53
  -3  -1 -12    6.93    1.03
  -3  -1 -12    8.08    2.91
   3   2  12   32.06    2.36
   3   2  12   38.87    2.35
   3   2  12   33.75    3.29
  -3  -2 -12   34.62    2.48
  -3  -2 -12   27.07    4.67
   3   3  12   10.00    2.28
  -3  -3 -12    7.57    2.52
   3   4  12   37.81    3.80
  -3  -4 -12   37.07    4.65
   3   5  12    9.29    2.01
  -3  -5 -12   10.62    2.89
   3   6  12    5.60    1.47
  -3  -6 -12    7.76    2.52
   3   7  12    7.48    1.88
  -3  -7 -12    7.30    2.37
   3   8  12    3.02    1.43
  -3  -8 -12    0.10    1.36
   3   9  12    3.73    1.62
  -3  -9 -12    2.67    2.39
   3  10  12    4.53    1.55
  -3 -10 -12   -1.32    1.59
   3  11  12   -1.83    1.37
  -3 -11 -12   -0.52    2.21
   4  -9  12    3.51    2.01
  -4   9 -12    6.27    2.15
   4  -8  12    2.89    1.77
  -4   8 -12    2.91    1.64
   4  -7  12    1.33    1.70
  -4   7 -12   -0.92    1.32
  -4   6 -12    1.78    1.15
   4  -5  12    3.70    1.53
  -4   5 -12    3.35    2.58
  -4   5 -12    2.33    1.56
   4  -4  12    3.71    2.06
   4  -4  12    5.43    0.70
   4  -4  12    4.96    0.59
  -4   4 -12    2.02    1.50
  -4   4 -12    9.02    3.21
   4  -3  12   16.98    1.98
   4  -3  12   10.97    3.04
   4  -3  12   20.74    1.85
  -4   3 -12   19.50    4.41
  -4   3 -12   16.36    3.14
   4  -2  12    6.59    1.29
   4  -2  12    5.21    2.31
  -4   2 -12    8.97    3.17
  -4   2 -12    3.18    1.50
   4  -1  12    7.99    1.49
  -4   1 -12    5.95    2.42
  -4   1 -12    5.79    1.62
   4   0  12    5.09    1.30
  -4   0 -12    6.31    2.60
  -4   0 -12    5.15    1.38
  -4  -1 -12    3.67    1.14
  -4  -1 -12    6.47    2.63
   4   2  12    6.50    1.66
   4   2  12    5.09    0.93
  -4  -2 -12    5.54    1.20
  -4  -2 -12    4.34    2.15
   4   3  12   17.12    2.61
   4   3  12   23.53    1.42
  -4  -3 -12   13.52    3.97
   4   4  12    6.27    1.55
  -4  -4 -12    4.08    2.37
   4   5  12    2.01    1.09
  -4  -5 -12    2.61    1.60
  -4  -6 -12    1.39    2.12
   4   7  12    2.67    1.38
  -4  -7 -12   -1.14    1.92
   4   8  12   -0.82    1.03
  -4  -8 -12    0.65    2.08
   4   9  12    8.65    2.45
  -4  -9 -12    1.38    2.69
   5  -6  12    2.44    2.10
  -5   6 -12    4.13    1.87
   5  -5  12    1.88    1.91
  -5   5 -12    3.13    2.32
  -5   5 -12   -1.79    1.75
   5  -4  12    2.38    1.97
  -5   4 -12    6.67    2.28
  -5   4 -12    2.29    2.23
   5  -3  12    3.59    1.19
   5  -3  12    2.29    2.01
  -5   3 -12    3.89    2.67
  -5   3 -12    4.58    1.87
   5  -2  12   -0.50    1.29
   5  -2  12    1.48    1.04
  -5   2 -12    2.28    1.53
  -5   2 -12   -0.38    2.08
   5  -1  12    1.60    0.92
   5  -1  12    1.66    1.35
  -5   1 -12    1.74    1.27
  -5   1 -12    1.56    2.16
   5   0  12    7.30    1.65
  -5   0 -12    5.87    1.91
  -5   0 -12   10.49    4.07
   5   1  12    0.29    0.57
   5   1  12    1.69    0.96
  -5  -1 -12   -0.40    0.92
   5   2  12    1.95    1.11
   5   2  12    3.99    0.89
   5   3  12    7.06    2.05
  -5  -3 -12    4.86    2.63
   5   4  12    4.84    1.35
  -5  -4 -12    2.60    1.82
   5   5  12   -0.96    1.11
  -5  -5 -12    0.29    1.97
   5   6  12    5.38    1.57
  -5  -6 -12   -0.94    2.77
  -5  -6  13    6.52    2.53
   5   6 -13   -1.57    1.37
   5   6 -13   -0.73    1.29
  -5  -5  13    1.84    1.84
   5   5 -13    3.06    1.45
  -5  -4  13   -0.24    1.64
   5   4 -13   -1.75    1.32
   5   4 -13    3.50    1.07
  -5  -3  13    6.24    2.12
   5   3 -13    7.51    2.01
   5   3 -13    3.84    2.00
  -5  -2  13    1.56    1.64
   5   2 -13    1.47    1.10
   5   2 -13    0.39    1.31
   5   2 -13    0.60    1.10
  -5  -1  13    1.72    1.60
   5   1 -13    0.08    1.15
   5   1 -13   -1.59    0.77
  -5   0  13    0.97    1.36
   5   0 -13   -1.63    0.88
   5   0 -13    2.52    1.30
  -5   1  13   -0.78    1.38
   5  -1 -13    2.64    1.62
  -5   2  13   -1.02    1.28
  -5   2  13    0.34    1.83
   5  -2 -13    0.83    1.09
   5  -2 -13    0.99    1.16
  -5   3  13    1.65    1.48
  -5   3  13    2.98    1.53
   5  -3 -13    5.66    2.09
   5  -3 -13    4.41    1.58
  -5   4  13    0.79    1.44
  -5   4  13    0.98    1.53
   5  -4 -13    3.11    1.46
   5  -4 -13    1.56    1.51
  -5   5  13    3.39    2.27
  -5   5  13   -0.22    1.38
   5  -5 -13    0.29    1.53
   5  -5 -13    4.64    2.31
  -5   6  13   -1.68    1.77
  -5   6  13    2.76    2.37
   5  -6 -13    0.65    1.80
   5  -6 -13    1.30    1.40
   4   9 -13    2.20    2.04
   4   9 -13    4.79    2.47
  -4  -8  13    2.19    1.50
   4   8 -13    1.79    1.30
   4   8 -13   -1.20    1.01
  -4  -7  13    2.90    1.89
   4   7 -13    0.95    0.91
   4   7 -13    1.14    1.13
  -4  -6  13    4.63    1.50
   4   6 -13    3.75    0.94
   4   6 -13    5.54    1.57
   4   6 -13    5.07    1.37
  -4  -5  13    1.52    1.05
   4   5 -13   -1.52    0.63
   4   5 -13    0.62    0.88
   4   5 -13    0.65    0.71
  -4  -4  13    2.16    1.41
   4   4 -13    1.57    0.87
   4   4 -13    1.08    1.14
   4   4 -13    3.46    1.55
   4   4 -13    1.40    0.88
  -4  -3  13    4.28    2.04
   4   3 -13    5.70    1.48
   4   3 -13    6.29    1.53
   4   3 -13    7.33    1.76
  -4  -2  13    0.56    1.31
   4   2 -13    2.78    1.02
   4   2 -13    6.47    1.45
  -4  -1  13    7.91    2.40
   4   1 -13    6.44    1.54
   4   1 -13    7.43    1.85
  -4   0  13    1.81    1.26
   4   0 -13    1.05    0.93
   4   0 -13    1.01    0.98
  -4   1  13    5.42    2.11
  -4   1  13    7.69    2.23
   4  -1 -13    8.09    2.12
   4  -1 -13    6.86    1.90
  -4   2  13    4.97    1.83
  -4   2  13    2.11    1.36
   4  -2 -13    5.25    1.58
   4  -2 -13    8.51    3.41
  -4   3  13    6.28    1.83
  -4   3  13    4.03    1.97
   4  -3 -13    3.92    1.61
   4  -3 -13   10.17    2.30
  -4   4  13    0.42    1.44
  -4   4  13    0.48    0.71
   4  -4 -13    0.70    1.06
   4  -4 -13    0.21    1.08
  -4   5  13   -0.72    1.01
  -4   5  13    0.37    0.99
   4  -5 -13   -0.17    0.78
   4  -5 -13    2.31    1.02
  -4   6  13    4.20    1.89
  -4   6  13    4.67    1.46
   4  -6 -13    4.29    1.94
  -4   7  13    0.47    1.25
  -4   7  13    0.61    1.63
   4  -7 -13    1.57    1.28
  -4   8  13   -0.83    1.12
  -4   8  13   -0.37    1.50
   4  -8 -13    0.11    1.30
  -4   9  13    8.05    2.83
  -4   9  13    1.78    1.69
   4  -9 -13    5.62    2.71
   3  10 -13    2.00    2.10
  -3  -9  13    4.84    1.60
   3   9 -13    0.86    0.92
   3   9 -13    1.20    1.08
  -3  -8  13    1.16    1.11
  -3  -8  13    0.26    1.49
   3   8 -13    2.62    1.59
   3   8 -13    0.14    0.94
  -3  -7  13    5.35    2.02
  -3  -7  13    4.43    0.88
   3   7 -13    5.65    1.53
   3   7 -13    6.87    2.14
   3   7 -13    4.98    0.73
  -3  -6  13    3.43    1.16
   3   6 -13    0.73    0.69
   3   6 -13   -1.33    0.76
  -3  -5  13   24.30    3.53
   3   5 -13   23.74    3.38
   3   5 -13   24.27    2.79
  -3  -4  13   24.55    3.44
   3   4 -13   26.66    2.83
   3   4 -13   24.70    1.88
   3   4 -13   30.49    1.83
  -3  -3  13   50.87    5.30
   3   3 -13   51.80    3.65
   3   3 -13   54.57    4.60
   3   3 -13   53.98    3.62
  -3  -2  13   40.71    4.44
   3   2 -13   43.47    3.28
   3   2 -13   44.45    4.36
   3   2 -13   39.69    3.36
   3   1 -13   13.37    1.90
   3   1 -13   13.82    2.01
  -3   0  13   -0.94    0.79
   3   0 -13   -0.17    0.50
   3   0 -13    0.03    0.47
  -3   1  13   13.06    2.79
  -3   1  13   12.26    1.95
   3  -1 -13   15.69    2.09
   3  -1 -13   13.29    2.75
  -3   2  13   41.34    4.14
  -3   2  13   42.33    4.72
   3  -2 -13   45.76    4.20
   3  -2 -13   45.22    4.39
  -3   3  13   47.68    4.56
  -3   3  13   51.42    5.43
   3  -3 -13   51.16    4.99
   3  -3 -13   58.18    5.11
  -3   4  13   24.80    2.90
  -3   4  13   27.86    3.69
  -3   5  13   20.12    2.53
  -3   5  13   20.91    3.22
   3  -5 -13   24.17    3.19
  -3   6  13    0.06    1.09
  -3   6  13    0.15    0.64
   3  -6 -13    0.19    0.65
  -3   7  13    5.81    2.20
  -3   7  13    3.34    1.41
   3  -7 -13    7.71    2.18
  -3   8  13    1.56    1.07
  -3   8  13    1.18    1.25
   3  -8 -13    1.27    0.80
  -3   9  13    3.77    1.76
  -3   9  13    0.45    0.98
   3  -9 -13    2.07    1.28
  -3  10  13    1.44    1.84
  -3  10  13    3.27    1.46
   3 -10 -13    2.23    2.14
  -2 -11  13   -1.74    1.87
   2  11 -13   -0.51    1.75
   2  11 -13   -0.35    1.27
  -2 -10  13    5.20    1.82
   2  10 -13    8.44    2.11
   2  10 -13    3.80    1.52
  -2  -9  13   -0.50    1.18
  -2  -9  13    0.52    1.51
   2   9 -13   -0.23    0.86
   2   9 -13    3.25    1.50
  -2  -8  13    2.11    1.31
  -2  -8  13    0.75    0.91
   2   8 -13    0.90    0.72
   2   8 -13    2.00    1.09
  -2  -7  13    2.85    0.92
  -2  -7  13    1.94    0.86
  -2  -7  13    1.11    1.42
   2   7 -13    3.48    1.54
   2   7 -13    2.47    0.74
   2   7 -13    2.46    0.96
  -2  -6  13   15.57    1.22
  -2  -6  13   17.35    3.24
  -2  -6  13   14.67    1.29
   2   6 -13   14.39    2.79
   2   6 -13   18.49    2.16
  -2  -5  13    1.27    1.14
  -2  -4  13   14.74    2.86
   2   4 -13   16.59    1.94
  -2  -3  13    1.97    1.02
   2   3 -13    1.87    0.69
  -2  -2  13   34.56    3.67
   2   2 -13   38.13    3.25
  -2  -1  13   27.28    2.99
   2   1 -13   29.92    2.09
   2   1 -13   27.36    2.45
   2   1 -13   30.25    2.78
  -2   0  13   10.41    2.01
  -2   0  13    8.90    1.33
   2   0 -13    8.81    1.51
   2   0 -13   10.14    1.14
   2   0 -13   10.24    1.47
  -2   1  13   24.02    2.88
  -2   1  13   23.12    2.62
  -2   1  13   21.00    2.43
   2  -1 -13   25.81    2.66
   2  -1 -13   27.27    2.32
  -2   2  13   32.69    3.22
  -2   2  13   36.17    3.84
   2  -2 -13   38.95    3.25
   2  -2 -13   35.85    3.44
  -2   3  13    2.35    1.10
  -2   3  13    1.08    0.58
   2  -3 -13    2.47    0.85
   2  -3 -13    1.63    0.79
  -2   4  13   21.44    2.90
  -2   4  13   18.19    2.11
   2  -4 -13   17.67    2.30
  -2   5  13    0.34    0.66
  -2   5  13    0.12    0.58
   2  -5 -13   -0.42    0.57
  -2   6  13   15.58    3.15
  -2   6  13   20.17    2.22
   2  -6 -13   22.23    2.94
  -2   7  13    1.87    0.82
  -2   7  13    2.47    0.96
   2  -7 -13    2.16    1.10
  -2   8  13   -0.25    0.69
  -2   8  13    1.30    1.03
   2  -8 -13    1.08    1.01
  -2   9  13    0.53    0.92
  -2   9  13   -1.07    1.23
   2  -9 -13    3.27    1.31
  -2  10  13    2.49    1.18
  -2  10  13   -0.61    1.82
   2 -10 -13    4.14    2.22
  -2  11  13   -2.39    1.69
   2 -11 -13    2.21    1.94
  -1 -12  13    6.99    2.79
   1  12 -13   14.43    2.88
   1  12 -13    6.68    2.29
   1  11 -13    0.87    1.12
  -1 -10  13    4.90    1.54
   1  10 -13    3.18    1.37
   1  10 -13    0.42    1.21
  -1  -9  13    2.84    1.13
   1   9 -13    3.27    1.38
   1   9 -13    5.11    1.27
  -1  -8  13    1.90    1.23
  -1  -8  13    1.76    0.72
   1   8 -13    2.11    0.77
  -1  -7  13    3.15    1.24
  -1  -7  13    3.66    1.37
   1   7 -13    3.47    1.28
   1   7 -13    3.54    1.05
   1   7 -13    1.87    0.93
  -1  -6  13    3.66    1.24
  -1  -6  13    3.14    1.00
  -1  -6  13    3.09    0.73
   1   6 -13    3.21    1.05
  -1  -5  13    2.49    0.50
  -1  -5  13    2.60    0.66
  -1  -5  13    1.40    0.91
   1   5 -13    2.59    0.65
  -1  -4  13   32.72    3.44
   1   4 -13   39.29    3.17
  -1  -3  13    7.69    1.60
   1   3 -13    6.72    1.25
  -1  -2  13    1.66    0.73
   1   2 -13    1.69    0.64
  -1  -1  13  183.97   11.71
  -1  -1  13  177.91   10.70
   1   1 -13  177.23   10.80
   1   1 -13  191.35   11.39
  -1   0  13    8.33    0.98
  -1   0  13   10.65    1.40
   1   0 -13   10.30    1.04
   1   0 -13    8.80    1.19
  -1   1  13  174.87   11.15
  -1   1  13  163.33   10.82
   1  -1 -13  199.94   10.86
   1  -1 -13  164.30   10.99
  -1   2  13    1.91    0.63
  -1   2  13    1.46    0.73
  -1   2  13    2.18    0.73
   1  -2 -13    1.92    0.60
   1  -2 -13    0.73    0.51
  -1   3  13    9.14    1.82
  -1   3  13    7.38    1.39
   1  -3 -13    5.32    1.23
   1  -3 -13    7.35    1.13
  -1   4  13   37.13    3.68
  -1   4  13   34.88    3.07
   1  -4 -13   38.35    3.37
  -1   5  13    2.25    0.74
  -1   5  13    3.37    1.17
   1  -5 -13    2.14    0.81
  -1   6  13    2.87    0.92
  -1   6  13    2.98    0.76
   1  -6 -13    2.10    1.08
  -1   7  13    2.65    1.29
  -1   7  13    3.78    1.14
   1  -7 -13    3.55    1.34
  -1   8  13   -0.07    0.84
  -1   8  13   -1.04    0.84
   1  -8 -13    2.03    0.83
  -1   9  13    2.94    1.48
  -1   9  13    1.04    0.87
   1  -9 -13    6.47    1.76
  -1  10  13    4.39    1.54
  -1  10  13    1.07    1.52
   1 -10 -13    6.63    1.97
  -1  11  13    1.59    1.04
  -1  11  13    1.04    1.62
   1 -11 -13    2.23    1.50
  -1  12  13    6.03    1.99
   1 -12 -13    7.50    2.70
   0 -12  13    5.94    2.01
   0  12 -13    4.70    1.41
   0  12 -13    0.64    1.59
   0 -11  13    3.09    1.29
   0  11 -13    3.16    1.92
   0 -10  13    1.14    0.92
   0  10 -13   -0.75    0.72
   0  -9  13   37.67    3.72
   0   9 -13   30.39    3.61
   0   9 -13   29.94    3.11
   0  -8  13    0.30    0.82
   0  -8  13    0.23    0.79
   0   8 -13    2.02    0.79
   0   8 -13    1.47    0.80
   0  -7  13   -0.77    0.53
   0  -7  13    0.37    0.74
   0   7 -13    0.39    0.62
   0   7 -13    0.15    0.47
   0  -6  13    5.77    1.42
   0  -6  13    5.28    1.21
   0   6 -13    5.03    1.29
   0  -5  13    1.81    0.89
   0  -5  13    1.11    0.71
   0   5 -13    1.26    0.54
   0  -4  13   65.92    5.36
   0  -4  13   75.90    5.28
   0  -4  13   65.57    5.03
   0   4 -13   72.44    5.13
   0   4 -13   71.82    4.94
   0  -3  13   18.20    1.97
   0  -3  13   18.01    1.92
   0  -3  13   20.52    2.11
   0   3 -13   20.97    1.88
   0   3 -13   21.76    2.00
   0   3 -13   19.02    2.13
   0  -2  13    0.83    0.47
   0  -2  13   -0.05    0.38
   0   2 -13    1.10    0.39
   0   2 -13    0.31    0.32
   0   2 -13    0.08    0.34
   0  -1  13   24.37    2.16
   0  -1  13   23.92    2.06
   0  -1  13   23.98    2.13
   0   1 -13   22.07    2.26
   0   1 -13   24.69    2.05
   0   1 -13   26.22    2.07
   0   0  13    0.31    0.30
   0   0  13    0.03    0.31
   0   0  13    0.23    0.24
   0   0 -13    0.14    0.26
   0   0 -13    0.18    0.29
   0   0 -13    0.22    0.28
   0   1  13   22.65    2.06
   0   1  13   26.78    2.23
   0   1  13   29.86    2.40
   0  -1 -13   26.63    2.34
   0  -1 -13   25.05    2.05
   0  -1 -13   24.18    2.48
   0   2  13    0.74    0.37
   0  -2 -13    1.26    0.48
   0  -2 -13    0.53    0.30
   0  -2 -13    0.49    0.40
   0   3  13   18.47    1.89
   0   3  13   19.40    1.87
   0  -3 -13   17.11    1.66
   0  -3 -13   18.62    1.91
   0  -3 -13   20.43    2.15
   0   4  13   67.63    5.42
   0   4  13   77.12    5.07
   0  -4 -13   71.78    5.33
   0  -4 -13   65.66    4.95
   0  -4 -13   60.11    4.95
   0   5  13    3.26    0.81
   0   5  13    1.73    0.79
   0  -5 -13    0.95    0.77
   0  -5 -13    2.33    0.86
   0   6  13    4.74    1.18
   0   6  13    3.80    1.15
   0  -6 -13    4.74    1.20
   0   7  13    0.18    0.46
   0   7  13   -0.06    0.66
   0  -7 -13    0.26    0.55
   0   8  13    0.82    0.53
   0   8  13   -0.29    0.77
   0  -8 -13   -0.34    0.70
   0   9  13   32.46    3.27
   0   9  13   31.41    3.66
   0  -9 -13   31.00    4.01
   0  10  13    0.85    1.31
   0  10  13    1.42    0.89
   0 -10 -13    0.50    0.97
   0  11  13    0.96    0.92
   0  11  13   -1.18    1.09
   0 -11 -13   -0.04    1.48
   0  12  13    6.09    1.98
   0 -12 -13    2.80    2.36
   1 -12  13    7.52    2.29
  -1  12 -13    8.85    2.65
   1 -11  13   -1.85    1.21
  -1  11 -13    1.70    1.55
   1 -10  13    3.26    1.74
  -1  10 -13    2.33    1.28
   1  -9  13    3.77    1.34
  -1   9 -13    2.55    0.83
  -1   9 -13    1.56    1.16
   1  -8  13    1.74    1.04
  -1   8 -13    0.72    0.50
  -1   8 -13    0.81    0.67
   1  -7  13    1.56    0.99
  -1   7 -13    2.86    0.67
  -1   7 -13    3.03    0.76
  -1   7 -13    3.32    1.21
   1  -6  13    2.49    0.80
   1  -6  13    3.20    1.08
  -1   6 -13    2.22    0.66
  -1   6 -13    2.66    0.55
   1  -5  13    2.87    1.10
   1  -5  13    2.21    0.74
  -1   5 -13    2.12    0.53
  -1   5 -13    1.30    0.66
   1  -4  13   32.75    3.48
   1  -4  13   35.13    2.67
  -1   4 -13   32.10    2.34
  -1   4 -13   36.11    3.95
  -1   4 -13   32.38    3.04
   1  -3  13    6.69    1.65
   1  -3  13    7.85    0.97
  -1   3 -13    7.67    0.85
  -1   3 -13    6.18    1.25
  -1   3 -13    7.14    1.91
   1  -2  13    2.39    0.57
  -1   2 -13    1.11    0.81
  -1   2 -13    2.04    0.57
   1  -1  13  184.56   11.37
   1  -1  13  202.62   11.45
  -1   1 -13  192.66   11.81
  -1   1 -13  190.44   11.40
  -1   1 -13  172.17   12.57
   1   0  13   10.11    1.02
   1   0  13    8.62    1.04
  -1   0 -13    8.91    1.61
  -1   0 -13    8.39    1.10
  -1   0 -13   10.44    1.04
   1   1  13  186.18   11.34
   1   1  13  192.53   11.00
  -1  -1 -13  168.15   12.24
  -1  -1 -13  188.79   10.89
   1   2  13    0.93    0.34
   1   2  13    1.62    0.56
  -1  -2 -13    1.89    0.89
  -1  -2 -13    1.55    0.40
  -1  -2 -13    2.07    0.38
   1   3  13    7.29    1.13
  -1  -3 -13    7.69    0.68
  -1  -3 -13    8.14    1.86
  -1  -3 -13    7.94    0.79
   1   4  13   35.59    3.02
  -1  -4 -13   30.91    2.15
  -1  -4 -13   32.56    2.27
  -1  -4 -13   34.15    3.57
   1   5  13    3.13    0.84
   1   5  13    1.49    0.49
  -1  -5 -13    3.08    1.09
  -1  -5 -13    1.96    0.38
   1   6  13    2.91    1.20
  -1  -6 -13    2.02    1.97
  -1  -6 -13    3.68    0.68
   1   7  13    3.85    1.21
   1   7  13    3.04    1.01
  -1  -7 -13    3.02    0.79
  -1  -7 -13    3.75    1.29
   1   8  13   -0.60    0.44
   1   8  13    1.48    0.78
  -1  -8 -13   -0.36    0.77
   1   9  13    3.13    1.11
   1   9  13    2.39    1.27
  -1  -9 -13    1.61    1.18
   1  10  13    5.10    1.32
   1  10  13    4.95    1.30
  -1 -10 -13    4.25    1.63
   1  11  13   -1.56    1.14
   1  11  13    0.50    1.24
  -1 -11 -13    1.62    1.28
   1  12  13    9.54    2.33
   1  12  13    9.99    2.04
  -1 -12 -13    7.41    2.72
  -2  11 -13   -2.67    1.20
   2 -10  13    4.70    1.73
  -2  10 -13    7.28    2.34
   2  -9  13    1.17    1.56
  -2   9 -13    3.69    1.08
   2  -8  13    1.04    0.87
  -2   8 -13    0.28    0.83
   2  -7  13    2.42    1.54
  -2   7 -13    0.50    0.99
   2  -6  13   19.64    3.09
  -2   6 -13   14.06    2.70
   2  -5  13    0.31    0.60
  -2   5 -13   -0.55    0.71
  -2   5 -13   -0.40    0.56
   2  -4  13   16.72    1.29
   2  -4  13   13.21    2.94
  -2   4 -13   15.40    1.22
  -2   4 -13   17.10    3.00
  -2   4 -13   15.92    2.13
   2  -3  13    2.02    0.47
   2  -3  13    0.69    0.78
  -2   3 -13    1.99    0.53
  -2   3 -13    2.54    1.20
  -2   3 -13    2.23    0.92
   2  -2  13   36.54    2.56
  -2   2 -13   35.72    3.19
  -2   2 -13   33.09    4.16
  -2   2 -13   33.92    2.90
   2  -1  13   29.70    2.39
   2  -1  13   28.09    2.26
  -2   1 -13   26.80    3.49
  -2   1 -13   27.90    2.55
  -2   1 -13   26.89    2.38
   2   0  13    8.02    1.10
   2   0  13    9.81    1.07
  -2   0 -13    8.10    1.15
  -2   0 -13    8.94    2.31
   2   1  13   27.06    2.40
   2   1  13   26.96    1.87
  -2  -1 -13   24.69    2.01
  -2  -1 -13   21.74    3.12
   2   2  13   35.31    2.07
   2   2  13   34.77    3.00
  -2  -2 -13   30.33    3.78
  -2  -2 -13   30.67    2.08
   2   3  13    1.03    0.40
  -2  -3 -13    1.67    1.16
   2   4  13   15.80    1.95
  -2  -4 -13   12.80    2.75
   2   5  13    1.09    0.58
  -2  -5 -13    0.08    0.64
   2   6  13   18.44    2.35
  -2  -6 -13   16.22    2.88
   2   7  13    3.13    1.14
  -2  -7 -13   -0.08    0.93
   2   8  13    0.15    0.73
  -2  -8 -13   -0.71    0.67
   2   9  13    2.17    1.14
   2   9  13    1.95    0.53
  -2  -9 -13   -0.30    0.98
   2  10  13    6.09    1.92
  -2 -10 -13    3.20    2.08
   2  11  13    4.30    1.51
  -2 -11 -13   -2.44    1.54
   3 -10  13    3.49    2.21
  -3  10 -13    2.51    2.02
   3  -9  13    0.68    0.91
  -3   9 -13   -0.48    1.45
   3  -8  13    1.06    1.15
  -3   8 -13   -0.41    1.22
   3  -7  13    4.01    1.96
  -3   7 -13    5.59    2.02
   3  -6  13    0.44    0.91
  -3   6 -13    4.35    1.65
   3  -5  13   17.25    3.89
  -3   5 -13   24.13    3.15
  -3   5 -13   27.54    4.37
   3  -4  13   22.53    3.83
   3  -4  13   25.38    1.63
  -3   4 -13   27.01    3.83
  -3   4 -13   23.61    4.23
   3  -3  13   46.50    3.53
   3  -3  13   41.93    5.20
   3  -3  13   51.71    3.28
  -3   3 -13   46.68    5.81
  -3   3 -13   49.51    4.56
   3  -2  13   43.17    3.01
   3  -2  13   36.09    3.20
  -3   2 -13   40.34    5.18
  -3   2 -13   39.88    3.72
  -3   2 -13   34.71    3.05
   3  -1  13   14.92    1.70
  -3   1 -13   16.43    2.92
  -3   1 -13   18.49    2.13
   3   0  13    0.14    0.52
   3   0  13    0.07    0.55
  -3   0 -13    0.56    0.58
  -3   0 -13    0.08    0.95
   3   1  13   14.92    1.78
  -3  -1 -13   12.05    1.51
  -3  -1 -13   15.07    3.54
   3   2  13   49.42    2.85
   3   2  13   46.88    4.00
  -3  -2 -13   37.41    4.95
  -3  -2 -13   39.76    2.95
   3   3  13   53.65    5.00
  -3  -3 -13   39.76    5.12
   3   4  13   22.87    2.76
  -3  -4 -13   20.47    3.71
   3   5  13   24.08    2.94
  -3  -5 -13   18.69    4.12
   3   6  13    2.47    0.67
  -3  -6 -13   -0.91    0.88
   3   7  13    2.68    1.20
  -3  -7 -13    6.57    2.25
  -3  -8 -13    1.64    1.57
   3   9  13    1.09    1.04
  -3  -9 -13    1.20    1.79
   3  10  13    1.80    1.29
  -3 -10 -13    0.19    2.07
   4  -9  13    6.43    2.70
   4  -8  13   -0.10    1.38
  -4   8 -13    2.17    1.64
   4  -7  13   -1.06    1.21
  -4   7 -13   -2.09    1.07
  -4   6 -13    0.78    1.38
   4  -5  13   -0.25    1.16
  -4   5 -13    0.26    1.01
  -4   5 -13   -0.42    1.44
   4  -4  13    0.56    0.31
   4  -4  13   -0.09    1.08
   4  -4  13    1.97    0.53
  -4   4 -13    0.79    1.85
  -4   4 -13   -1.21    0.92
   4  -3  13    4.54    1.91
   4  -3  13    4.61    1.16
   4  -3  13    5.01    0.98
  -4   3 -13    5.43    1.86
  -4   3 -13    4.71    2.69
   4  -2  13    4.00    1.68
   4  -2  13    2.87    0.95
  -4   2 -13    3.30    1.40
  -4   2 -13    1.63    1.14
   4  -1  13    8.97    1.65
  -4   1 -13    9.48    2.77
  -4   1 -13    7.00    1.68
   4   0  13    2.35    0.90
  -4   0 -13    2.90    1.64
  -4   0 -13    1.22    0.84
   4   1  13    7.11    1.76
  -4  -1 -13    6.03    2.40
  -4  -1 -13    7.33    1.49
   4   2  13    3.47    1.00
   4   2  13    2.30    0.61
   4   2  13    3.19    1.29
  -4  -2 -13    5.35    2.60
  -4  -2 -13    4.26    1.01
   4   3  13    7.49    1.89
  -4  -3 -13    5.40    2.75
   4   4  13    2.43    0.85
  -4  -4 -13   -0.08    1.64
   4   5  13   -0.46    0.74
  -4  -5 -13    0.50    1.56
   4   6  13    3.49    2.17
  -4  -6 -13    4.03    2.53
   4   7  13    1.63    0.87
  -4  -7 -13   -1.76    1.50
   4   8  13   -0.69    1.14
  -4  -8 -13   -0.28    1.58
   4   9  13    5.74    2.15
  -4  -9 -13    2.72    2.60
   5  -6  13    0.92    2.19
  -5   6 -13   -4.29    1.78
   5  -5  13    2.11    1.65
  -5   5 -13    1.34    2.50
  -5   5 -13   -0.21    1.69
   5  -4  13    0.69    1.54
  -5   4 -13    1.41    2.19
  -5   4 -13    0.96    1.48
   5  -3  13    2.63    1.74
   5  -3  13    2.14    1.00
  -5   3 -13    1.25    1.58
  -5   3 -13    2.26    2.59
   5  -2  13    0.12    0.70
   5  -2  13    1.25    1.21
  -5   2 -13   -1.26    1.72
  -5   2 -13    0.32    1.38
   5  -1  13    0.50    1.57
   5  -1  13    0.29    0.75
  -5   1 -13    0.33    1.54
  -5   1 -13   -2.24    1.13
   5   0  13    2.28    0.99
  -5   0 -13    0.33    1.11
  -5   0 -13    2.75    1.80
   5   1  13    2.86    1.20
   5   1  13    0.51    0.67
  -5  -1 -13    0.71    1.22
  -5  -1 -13    2.73    2.43
   5   2  13    1.05    0.68
   5   2  13    0.35    1.14
   5   3  13    2.27    1.29
  -5  -3 -13    4.11    2.17
   5   4  13    2.34    1.42
  -5  -4 -13    2.17    2.00
   5   5  13    1.17    1.09
  -5  -5 -13    3.75    2.50
   5   6  13    5.43    1.80
  -5  -6 -13    0.13    2.17
  -5  -6  14    9.67    2.92
   5   6 -14    7.25    2.52
  -5  -5  14    3.83    2.12
   5   5 -14    2.79    1.50
   5   5 -14    8.62    2.78
  -5  -4  14   -1.34    1.51
   5   4 -14    0.35    1.05
  -5  -3  14    5.37    1.68
   5   3 -14    2.51    1.43
   5   3 -14    5.72    1.87
   5   3 -14    5.68    1.66
  -5  -2  14    0.55    1.26
   5   2 -14    3.28    1.51
   5   2 -14   -0.80    0.97
   5   2 -14    1.38    1.29
  -5  -1  14    0.06    1.78
   5   1 -14    2.98    1.30
   5   1 -14    0.61    0.88
  -5   0  14   -1.72    0.86
   5   0 -14   -0.46    1.17
  -5   1  14   -0.52    1.27
   5  -1 -14   -1.22    0.87
   5  -1 -14   -0.19    1.30
  -5   2  14    0.21    1.36
  -5   2  14    2.03    1.86
   5  -2 -14   -0.65    0.92
   5  -2 -14    0.77    1.45
  -5   3  14    5.43    1.80
  -5   3  14    1.50    1.48
   5  -3 -14    1.12    1.36
   5  -3 -14    3.36    1.83
  -5   4  14   -1.82    1.15
  -5   4  14    1.36    1.62
   5  -4 -14    1.34    1.31
   5  -4 -14   -0.98    1.28
  -5   5  14    4.17    2.27
  -5   5  14    0.70    1.63
   5  -5 -14    3.01    1.98
   5  -5 -14    3.97    1.37
  -5   6  14    2.32    1.65
  -5   6  14    8.30    2.90
   5  -6 -14    5.53    2.12
   5  -6 -14    3.34    1.89
  -4  -9  14   11.40    3.08
   4   9 -14    1.48    1.95
   4   9 -14    0.10    1.55
  -4  -8  14    0.72    1.34
   4   8 -14    0.61    1.02
   4   8 -14   -0.47    1.02
   4   7 -14    4.69    1.89
   4   7 -14    4.38    1.07
  -4  -6  14   -0.45    1.60
   4   6 -14    3.11    1.48
   4   6 -14    1.57    1.14
  -4  -5  14    0.98    1.36
   4   5 -14   -0.14    0.44
   4   5 -14   -0.46    0.88
  -4  -4  14    0.18    1.28
   4   4 -14    2.01    1.06
   4   4 -14   -0.18    0.53
   4   4 -14   -0.68    0.60
   4   4 -14   -0.13    0.58
  -4  -3  14    1.57    1.49
   4   3 -14    2.15    0.94
  -4  -2  14    0.99    1.16
   4   2 -14    2.76    0.95
   4   2 -14    0.19    0.74
  -4  -1  14   11.19    2.45
   4   1 -14    8.84    1.98
   4   1 -14    6.45    1.61
  -4   0  14    2.85    1.37
   4   0 -14    2.97    1.16
   4   0 -14    2.30    1.13
  -4   1  14    6.33    1.86
  -4   1  14    6.87    1.80
   4  -1 -14    3.88    1.56
   4  -1 -14    7.41    1.99
  -4   2  14   -0.01    0.84
  -4   2  14    0.57    0.89
   4  -2 -14   -0.57    0.73
   4  -2 -14    0.57    1.26
  -4   3  14    1.42    1.09
  -4   3  14    3.11    1.58
   4  -3 -14    1.36    1.22
   4  -3 -14    1.11    1.23
  -4   4  14    0.00    0.80
  -4   4  14    0.73    0.93
   4  -4 -14   -1.09    0.81
   4  -4 -14   -1.47    0.73
  -4   5  14    0.24    1.19
  -4   5  14    0.16    0.91
   4  -5 -14   -0.65    0.78
   4  -5 -14    0.08    1.10
  -4   6  14    1.63    1.28
  -4   6  14   -0.25    1.38
   4  -6 -14    4.68    1.60
  -4   7  14    2.88    1.41
  -4   7  14    2.29    1.52
   4  -7 -14    3.44    1.65
  -4   8  14    2.12    1.99
  -4   8  14    1.26    1.24
   4  -8 -14    1.34    1.28
  -4   9  14    7.91    3.08
  -4   9  14    0.38    1.58
   4  -9 -14    0.27    1.89
   3  10 -14    3.13    2.20
   3  10 -14    1.90    1.65
  -3  -9  14   11.26    3.33
   3   9 -14   10.00    2.35
   3   9 -14   15.25    3.25
  -3  -8  14    6.02    2.24
   3   8 -14    6.70    1.89
   3   8 -14   11.26    2.85
  -3  -7  14    2.54    1.58
   3   7 -14    7.16    2.15
   3   7 -14    3.78    1.22
  -3  -6  14   15.17    3.31
   3   6 -14   19.76    3.71
   3   6 -14   21.38    2.46
  -3  -5  14   11.32    2.97
   3   5 -14   10.00    1.91
  -3  -4  14   16.09    3.35
   3   4 -14   15.82    2.17
  -3  -3  14   17.98    2.78
   3   3 -14   16.27    1.30
   3   3 -14   16.39    1.34
   3   3 -14   19.49    2.33
  -3  -2  14    6.15    1.95
   3   2 -14    4.34    0.91
   3   2 -14    4.46    1.14
   3   2 -14    4.93    0.82
  -3  -1  14   16.93    2.62
   3   1 -14   21.49    2.56
   3   1 -14   17.29    2.17
   3   1 -14   20.65    2.04
  -3   0  14    3.47    1.51
   3   0 -14    2.30    0.86
   3   0 -14    3.15    0.78
  -3   1  14   16.37    2.47
  -3   1  14   20.19    2.98
   3  -1 -14   23.40    2.84
   3  -1 -14   22.80    2.54
  -3   2  14    4.94    1.72
  -3   2  14    3.34    1.34
   3  -2 -14    4.76    1.30
   3  -2 -14    4.67    1.36
  -3   3  14   15.30    3.23
  -3   3  14   13.93    2.03
   3  -3 -14   17.64    2.42
   3  -3 -14   12.16    2.45
  -3   4  14   12.41    2.36
  -3   4  14   18.29    3.57
   3  -4 -14   16.33    2.94
   3  -4 -14   21.76    3.39
  -3   5  14   11.75    2.76
  -3   5  14    8.68    1.80
   3  -5 -14   11.58    2.58
  -3   6  14   23.44    3.45
  -3   6  14   14.30    3.03
   3  -6 -14   22.32    3.22
  -3   7  14    7.04    2.27
   3  -7 -14    6.42    2.29
  -3   8  14    4.28    1.36
  -3   8  14    7.76    2.78
   3  -8 -14    4.41    2.07
  -3   9  14   15.55    3.80
   3  -9 -14   20.85    3.59
  -3  10  14    2.43    2.31
  -3  10  14    2.91    1.65
   3 -10 -14    5.84    2.32
   2  11 -14    2.11    1.18
   2  11 -14    1.59    1.43
  -2 -10  14    4.81    1.85
   2  10 -14    6.59    1.47
   2  10 -14    6.30    1.84
  -2  -9  14    2.61    1.72
   2   9 -14    5.36    1.65
   2   9 -14    5.08    1.64
  -2  -8  14    2.25    1.55
  -2  -8  14    4.34    1.42
  -2  -8  14    2.78    1.07
   2   8 -14    1.91    0.95
   2   8 -14    2.07    0.99
   2   8 -14    4.83    1.36
  -2  -7  14   13.94    2.75
  -2  -7  14    8.29    1.14
  -2  -7  14    8.72    1.14
   2   7 -14   12.93    1.70
   2   7 -14    9.35    2.30
  -2  -6  14    3.79    1.45
   2   6 -14    6.63    1.35
  -2  -5  14    3.24    1.43
  -2  -4  14    8.24    2.26
   2   4 -14    8.31    1.60
  -2  -3  14   16.18    2.44
   2   3 -14   17.84    2.05
  -2  -2  14   57.01    4.98
   2   2 -14   53.72    4.35
  -2  -1  14   12.66    1.94
   2   1 -14   12.04    1.51
   2   1 -14   16.79    1.27
   2   1 -14   14.08    1.80
  -2   0  14   11.57    2.15
  -2   0  14   10.85    1.43
   2   0 -14   11.26    1.19
   2   0 -14    9.58    1.49
   2   0 -14    8.28    1.51
  -2   1  14   15.40    2.03
  -2   1  14   11.78    2.38
  -2   1  14   12.82    1.76
   2  -1 -14   16.07    1.64
   2  -1 -14   15.51    1.92
  -2   2  14   50.40    4.42
  -2   2  14   54.40    5.10
   2  -2 -14   56.86    4.29
   2  -2 -14   53.44    4.61
  -2   3  14   17.33    2.12
  -2   3  14   19.25    2.72
   2  -3 -14   16.85    2.33
   2  -3 -14   20.10    2.24
  -2   4  14    6.93    1.54
  -2   4  14    6.31    1.94
   2  -4 -14   10.72    1.63
  -2   5  14    1.58    0.86
  -2   5  14    6.20    2.41
   2  -5 -14    3.06    1.17
  -2   6  14    3.41    1.21
  -2   6  14    7.05    1.53
   2  -6 -14    6.58    1.82
  -2   7  14    9.19    1.44
  -2   7  14   12.34    2.72
   2  -7 -14   11.43    2.55
  -2   8  14    2.63    1.32
  -2   8  14    0.94    1.25
   2  -8 -14    5.80    1.83
  -2   9  14    4.01    1.43
  -2   9  14    1.60    1.83
   2  -9 -14    4.79    1.62
  -2  10  14    4.96    2.57
  -2  10  14    5.18    1.35
   2 -10 -14    6.54    2.14
  -2  11  14   -1.33    1.59
  -2  11  14   -2.53    1.35
   2 -11 -14   -0.72    1.29
  -1 -12  14    1.08    2.02
   1  12 -14    1.70    1.64
   1  12 -14    3.03    1.87
   1  11 -14    6.88    2.62
   1  11 -14    8.25    2.29
  -1 -10  14    0.57    1.11
   1  10 -14   -1.30    1.05
   1  10 -14   -2.41    1.04
  -1  -9  14    7.79    2.16
  -1  -9  14    7.76    1.72
   1   9 -14    7.51    1.93
  -1  -8  14    5.30    1.31
  -1  -8  14    5.29    2.02
   1   8 -14    5.45    1.47
   1   8 -14    5.84    1.61
  -1  -7  14    9.41    1.84
  -1  -7  14    7.08    1.92
  -1  -7  14   10.66    1.26
   1   7 -14    9.77    2.00
   1   7 -14    6.86    1.77
  -1  -6  14   -0.14    0.57
  -1  -6  14    0.88    0.46
  -1  -6  14    0.45    0.75
  -1  -5  14   23.67    1.60
  -1  -5  14   19.09    1.76
  -1  -5  14   20.04    2.55
   1   5 -14   20.16    2.25
  -1  -4  14    9.05    1.88
   1   4 -14    8.59    1.26
  -1  -3  14    7.81    1.75
   1   3 -14    3.74    0.91
  -1  -2  14   16.83    2.08
   1   2 -14   16.31    1.77
  -1  -1  14   35.86    3.28
  -1  -1  14   36.85    2.49
   1   1 -14   35.53    2.61
   1   1 -14   39.49    3.09
  -1   0  14   27.72    2.22
  -1   0  14   29.69    2.73
   1   0 -14   27.42    2.51
   1   0 -14   30.44    2.30
  -1   1  14   42.41    3.47
  -1   1  14   38.34    3.08
   1  -1 -14   39.39    3.30
   1  -1 -14   44.06    3.15
  -1   2  14   16.44    2.19
  -1   2  14   19.36    2.00
   1  -2 -14   18.31    1.84
   1  -2 -14   19.71    2.02
  -1   3  14    5.23    1.33
  -1   3  14    7.92    1.50
   1  -3 -14    6.86    1.13
   1  -3 -14    5.67    1.28
  -1   4  14   10.56    1.39
  -1   4  14    9.06    1.90
   1  -4 -14   10.58    1.59
   1  -4 -14   13.18    1.72
  -1   5  14   22.25    2.69
  -1   5  14   18.73    2.20
   1  -5 -14   24.95    2.68
  -1   6  14    1.59    0.67
  -1   6  14    0.56    0.59
   1  -6 -14    0.12    0.72
  -1   7  14    7.67    2.00
  -1   7  14    6.66    1.37
   1  -7 -14    9.99    2.28
  -1   8  14    6.15    1.58
  -1   8  14    3.55    1.63
   1  -8 -14    8.07    2.10
  -1   9  14    7.66    1.76
  -1   9  14    8.34    2.38
   1  -9 -14    5.91    2.09
  -1  10  14   -2.64    1.07
  -1  11  14    8.01    1.83
  -1  11  14    8.42    2.13
   1 -11 -14    9.63    2.83
  -1  12  14    3.99    1.53
  -1  12  14   -1.12    2.60
   1 -12 -14    4.71    2.50
   0 -12  14    2.38    1.84
   0  12 -14    2.22    1.50
   0  12 -14   -1.56    1.78
   0 -11  14    1.72    1.66
   0  11 -14    2.21    1.33
   0 -10  14    0.28    1.14
   0  10 -14    2.07    1.09
   0  10 -14   -0.81    0.87
   0  -9  14    1.78    1.16
   0   9 -14    2.91    0.96
   0   9 -14    2.24    1.20
   0  -8  14   11.56    2.11
   0  -8  14   15.13    2.16
   0   8 -14   12.70    1.96
   0   8 -14   16.16    2.28
   0  -7  14   14.11    1.88
   0  -7  14   13.60    1.91
   0   7 -14   11.92    1.82
   0   7 -14   10.37    2.01
   0  -6  14   15.91    1.97
   0  -6  14   16.27    2.09
   0   6 -14   14.59    2.23
   0  -5  14   -0.34    0.75
   0  -5  14    0.64    0.61
   0   5 -14    0.42    0.45
   0  -4  14    3.66    0.97
   0  -4  14    3.15    0.93
   0   4 -14    2.47    0.74
   0  -3  14    5.09    1.08
   0  -3  14    4.65    1.12
   0  -3  14    2.78    0.91
   0   3 -14    5.44    1.01
   0   3 -14    4.46    1.18
   0   3 -14    4.54    0.97
   0  -2  14    3.59    0.93
   0  -2  14    2.94    0.86
   0   2 -14    3.85    0.86
   0   2 -14    3.84    0.81
   0   2 -14    2.42    0.89
   0  -1  14   69.20    4.94
   0  -1  14   68.17    4.95
   0   1 -14   63.25    5.10
   0   1 -14   80.48    5.30
   0   1 -14   77.68    4.90
   0   0  14  229.42   14.39
   0   0  14  270.96   14.77
   0   0  14  228.79   14.46
   0   0 -14  242.76   14.32
   0   0 -14  223.85   14.77
   0   1  14   71.76    5.21
   0   1  14   92.78    5.65
   0   1  14   76.94    5.35
   0  -1 -14   74.42    5.64
   0  -1 -14   79.45    5.43
   0  -1 -14   76.33    5.53
   0   2  14    5.16    1.02
   0  -2 -14    4.17    1.09
   0  -2 -14    4.14    0.78
   0  -2 -14    3.80    0.88
   0   3  14    4.85    0.99
   0   3  14    4.54    1.15
   0  -3 -14    3.21    0.84
   0  -3 -14    5.73    1.29
   0  -3 -14    3.95    1.02
   0   4  14    1.47    0.63
   0   4  14    3.04    0.87
   0  -4 -14    3.58    1.04
   0  -4 -14    3.02    0.76
   0  -4 -14    2.67    0.76
   0   5  14    0.33    0.38
   0   5  14    1.07    0.60
   0  -5 -14    1.04    0.64
   0   6  14   12.12    1.81
   0   6  14   12.67    1.72
   0  -6 -14   14.06    2.40
   0   7  14    9.88    2.02
   0   7  14   12.06    1.74
   0  -7 -14   13.11    2.09
   0   8  14   15.18    2.10
   0   8  14   15.23    2.13
   0  -8 -14   14.72    2.47
   0   9  14    4.21    1.49
   0   9  14    1.67    1.20
   0  -9 -14    4.21    1.66
   0  10  14    2.35    0.96
   0  10  14   -2.41    1.12
   0 -10 -14   -0.17    1.23
   0  11  14    1.29    1.47
   0  11  14    0.83    1.02
   0 -11 -14    0.70    1.24
   0  12  14   -0.31    1.75
   0  12  14    2.87    1.49
   0 -12 -14    3.75    2.00
   1 -12  14    1.83    2.12
  -1  12 -14    9.26    2.49
   1 -11  14    5.79    1.93
  -1  11 -14    9.61    2.44
   1 -10  14    0.31    0.93
   1  -9  14    4.67    1.50
  -1   9 -14    5.50    2.03
  -1   9 -14    4.79    1.04
   1  -8  14    5.37    1.62
  -1   8 -14    3.98    0.93
  -1   8 -14    3.23    1.13
  -1   8 -14    3.82    1.34
   1  -7  14    7.34    2.06
  -1   7 -14    6.76    1.00
  -1   7 -14    5.42    1.52
   1  -6  14    0.72    0.51
   1  -6  14   -0.42    0.76
  -1   6 -14    0.44    0.45
  -1   6 -14    0.19    0.36
  -1   6 -14   -0.98    0.45
   1  -5  14   17.45    1.81
   1  -5  14   16.84    2.50
  -1   5 -14   18.16    1.52
  -1   5 -14   21.66    2.37
   1  -4  14   10.00    1.74
   1  -4  14    7.80    1.11
  -1   4 -14    9.80    0.97
  -1   4 -14    7.66    1.56
  -1   4 -14    8.41    2.23
   1  -3  14    5.80    0.85
  -1   3 -14    5.14    0.94
  -1   3 -14    5.77    1.16
  -1   3 -14    5.13    1.69
   1  -2  14   17.00    1.55
  -1   2 -14   17.50    2.42
  -1   2 -14   16.85    1.52
  -1   2 -14   16.80    1.72
   1  -1  14   40.07    2.88
   1  -1  14   37.20    2.83
  -1   1 -14   38.18    2.84
  -1   1 -14   38.50    2.90
  -1   1 -14   34.76    3.71
   1   0  14   30.28    2.38
   1   0  14   30.52    2.26
  -1   0 -14   29.70    2.23
  -1   0 -14   24.33    3.01
   1   1  14   38.99    2.79
   1   1  14   41.27    3.12
  -1  -1 -14   40.41    2.73
  -1  -1 -14   38.83    3.88
   1   2  14   19.06    1.89
   1   2  14   16.32    1.45
  -1  -2 -14   18.56    1.38
  -1  -2 -14   19.60    2.53
  -1  -2 -14   18.72    1.61
   1   3  14    7.33    1.09
  -1  -3 -14    6.13    0.61
  -1  -3 -14    4.53    0.73
  -1  -3 -14    6.20    1.65
   1   4  14   12.69    1.57
  -1  -4 -14    9.11    0.85
  -1  -4 -14    9.32    0.99
  -1  -4 -14    9.89    2.12
   1   5  14   22.99    2.30
   1   5  14   20.54    1.63
  -1  -5 -14   17.28    1.54
  -1  -5 -14   17.06    2.43
  -1  -5 -14   15.94    1.38
   1   6  14    0.68    0.48
   1   6  14    0.13    0.53
  -1  -6 -14    0.30    0.33
  -1  -6 -14   -0.61    0.41
  -1  -6 -14    0.76    0.63
   1   7  14    5.27    1.34
   1   7  14    7.04    1.60
  -1  -7 -14    4.59    1.43
  -1  -7 -14    5.73    0.97
   1   8  14    4.92    1.12
   1   8  14    2.65    1.16
  -1  -8 -14    5.91    1.69
   1   9  14    7.18    1.84
   1   9  14    8.74    1.69
  -1  -9 -14    4.59    1.99
   1  10  14   -1.48    0.82
   1  10  14    0.20    1.00
  -1 -10 -14    0.11    1.21
   1  11  14    7.90    2.02
   1  11  14    9.37    1.83
  -1 -11 -14    5.32    2.00
   1  12  14    2.73    1.72
  -1 -12 -14    1.64    1.96
   2 -11  14    2.70    2.21
  -2  11 -14   -2.82    1.24
   2 -10  14    4.64    1.98
  -2  10 -14    4.76    1.95
   2  -9  14    3.35    1.77
  -2   9 -14    4.93    1.82
   2  -8  14    2.57    1.63
  -2   8 -14    1.04    1.14
   2  -7  14    7.24    2.51
  -2   7 -14    9.54    2.14
   2  -6  14    2.83    1.37
  -2   6 -14    4.59    1.42
   2  -5  14    2.16    1.12
  -2   5 -14    3.75    1.41
   2  -4  14    7.58    0.85
   2  -4  14    5.58    1.81
  -2   4 -14    7.99    2.51
  -2   4 -14    7.90    1.66
  -2   4 -14    5.83    0.74
   2  -3  14   16.59    1.44
  -2   3 -14   16.39    2.90
  -2   3 -14   16.19    2.04
  -2   3 -14   15.58    1.47
   2  -2  14   53.19    3.58
  -2   2 -14   50.53    5.47
  -2   2 -14   51.10    4.17
  -2   2 -14   51.37    3.69
   2  -1  14   14.78    1.45
  -2   1 -14   13.44    1.65
  -2   1 -14   11.92    2.75
  -2   1 -14   12.77    1.51
   2   0  14   11.48    1.29
   2   0  14   11.47    1.14
  -2   0 -14    9.08    1.24
  -2   0 -14    7.28    2.17
   2   1  14   14.42    1.61
   2   1  14   14.67    1.23
  -2  -1 -14   13.39    1.37
  -2  -1 -14   16.25    2.63
   2   2  14   54.77    4.14
   2   2  14   55.13    3.15
  -2  -2 -14   47.15    3.16
  -2  -2 -14   45.29    5.01
   2   3  14   17.75    2.03
  -2  -3 -14   15.03    2.53
   2   4  14    7.50    1.60
  -2  -4 -14    7.86    2.12
   2   5  14    2.90    1.00
  -2  -5 -14    3.20    1.47
   2   6  14    4.23    1.38
  -2  -6 -14    2.74    1.37
   2   7  14   12.23    1.78
  -2  -7 -14    7.74    2.36
   2   8  14    3.29    1.35
  -2  -8 -14    3.12    1.59
   2   9  14    4.93    1.48
  -2  -9 -14    4.04    1.52
   2  10  14    4.34    1.55
  -2 -10 -14    3.18    2.06
   2  11  14    0.11    1.25
  -2 -11 -14   -3.25    1.53
   3 -10  14    4.79    2.15
  -3  10 -14    6.22    2.77
   3  -9  14    8.77    2.91
  -3   9 -14    5.92    2.31
   3  -8  14    8.92    2.76
  -3   8 -14    4.70    2.35
   3  -7  14    3.68    2.14
  -3   7 -14    2.60    1.40
   3  -6  14   15.38    3.59
  -3   6 -14   15.53    3.09
   3  -5  14    8.06    2.58
  -3   5 -14    9.76    2.33
  -3   5 -14    8.80    2.83
   3  -4  14   11.78    3.20
   3  -4  14   15.71    1.25
   3  -4  14   16.20    1.18
  -3   4 -14   13.11    2.59
  -3   4 -14   21.73    3.65
   3  -3  14   14.76    1.36
   3  -3  14   11.28    2.93
  -3   3 -14   15.35    2.73
  -3   3 -14   15.99    3.80
   3  -2  14    4.47    0.87
   3  -2  14    5.40    1.70
  -3   2 -14    3.81    1.11
  -3   2 -14    5.14    1.35
  -3   2 -14    3.39    1.85
   3  -1  14   19.66    1.96
  -3   1 -14   19.56    2.38
  -3   1 -14   18.26    4.26
   3   0  14    3.65    0.95
  -3   0 -14    3.29    1.00
  -3   0 -14    4.85    1.80
   3   1  14   21.83    2.25
  -3  -1 -14   16.88    1.80
  -3  -1 -14   15.62    3.62
   3   2  14    4.20    1.26
  -3  -2 -14    3.13    1.49
  -3  -2 -14    4.39    0.66
   3   3  14   16.09    2.21
  -3  -3 -14   11.49    3.16
   3   4  14   17.78    2.38
  -3  -4 -14   16.25    3.87
   3   5  14   11.68    2.43
  -3  -5 -14    8.21    2.48
   3   6  14   19.32    2.66
  -3  -6 -14   17.22    3.93
   3   7  14    3.73    1.37
  -3  -7 -14    4.46    1.90
   3   8  14    9.79    2.88
   3   9  14   11.23    2.56
  -3  -9 -14    5.81    2.70
   3  10  14    3.16    1.50
  -3 -10 -14   -0.94    1.89
   4  -9  14   -0.76    1.96
  -4   9 -14    0.05    1.92
   4  -8  14    1.75    1.80
  -4   8 -14   -3.25    1.60
   4  -7  14    0.27    1.67
  -4   7 -14   -1.31    1.40
   4  -6  14   -1.09    1.36
  -4   6 -14    1.80    1.75
   4  -5  14   -0.51    1.23
  -4   5 -14   -1.57    1.39
  -4   5 -14   -0.73    1.14
   4  -4  14    0.28    0.99
  -4   4 -14    1.44    1.21
  -4   4 -14    3.08    2.17
   4  -3  14   -0.70    1.19
   4  -3  14    1.91    0.62
   4  -3  14   -1.13    0.81
  -4   3 -14    0.25    1.55
  -4   3 -14    0.37    1.02
   4  -2  14    0.57    0.60
  -4   2 -14    0.42    0.99
  -4   2 -14    1.57    1.19
   4  -1  14    7.62    1.42
  -4   1 -14    4.94    2.42
  -4   1 -14    3.98    1.34
   4   0  14    2.88    0.94
  -4   0 -14    1.15    1.76
  -4   0 -14    1.54    0.94
   4   1  14    7.58    1.74
  -4  -1 -14    6.27    1.36
  -4  -1 -14    3.15    2.30
   4   2  14    1.15    0.87
   4   2  14    0.56    0.44
   4   2  14   -0.57    0.46
  -4  -2 -14    0.00    0.65
  -4  -2 -14   -0.52    1.39
   4   3  14    1.75    1.17
  -4  -3 -14   -0.73    1.52
   4   4  14   -0.53    0.81
  -4  -4 -14    1.64    1.09
   4   5  14   -1.16    0.89
  -4  -5 -14    1.41    1.52
   4   6  14    0.39    1.41
  -4  -6 -14   -0.25    1.70
   4   7  14    1.77    0.91
  -4  -7 -14   -1.38    1.65
   4   8  14    4.77    1.71
  -4  -8 -14   -0.71    2.30
   4   9  14    3.46    1.57
  -4  -9 -14   -2.59    2.47
   5  -6  14    0.85    2.13
  -5   6 -14    5.88    2.32
   5  -5  14    3.88    2.33
  -5   5 -14    4.05    2.77
  -5   5 -14    4.77    2.14
   5  -4  14    0.46    1.46
  -5   4 -14   -0.77    1.69
  -5   4 -14   -2.35    1.88
   5  -3  14    2.37    1.07
   5  -3  14    1.72    2.14
  -5   3 -14    4.01    1.85
  -5   3 -14    8.50    3.16
   5  -2  14    1.19    0.84
   5  -2  14   -0.56    1.36
  -5   2 -14    1.16    1.12
   5  -1  14    1.29    1.05
   5  -1  14    0.81    0.91
  -5   1 -14    0.09    1.24
  -5   1 -14    2.52    2.15
   5   0  14    0.23    0.95
  -5   0 -14   -0.17    1.06
  -5   0 -14    0.83    1.76
   5   1  14    0.51    0.72
   5   1  14    1.74    1.08
  -5  -1 -14    0.75    1.22
  -5  -1 -14    1.09    1.71
   5   2  14   -0.28    1.15
  -5  -2 -14   -1.18    1.68
   5   3  14    4.82    1.64
  -5  -3 -14    4.05    2.74
   5   4  14    1.22    1.22
  -5  -4 -14    3.05    2.65
   5   5  14    1.97    1.46
  -5  -5 -14    3.46    2.70
   5   6  14    6.02    1.92
  -5  -6 -14    2.22    2.70
  -5  -6  15    1.24    1.82
   5   6 -15   -2.46    0.96
   5   6 -15   -0.59    1.44
  -5  -5  15    0.77    1.72
   5   5 -15    5.64    2.22
   5   5 -15    1.78    1.33
  -5  -4  15    0.47    1.77
   5   4 -15    3.81    1.32
   5   4 -15   -0.43    0.90
  -5  -3  15    2.45    1.82
   5   3 -15    5.37    1.50
   5   3 -15    1.38    1.32
   5   3 -15    1.72    1.13
  -5  -2  15    5.52    2.16
   5   2 -15    2.86    1.55
   5   2 -15    1.87    1.49
  -5  -1  15    1.96    1.62
   5   1 -15   -0.31    1.25
   5   1 -15    1.38    1.55
  -5   0  15   -0.95    1.67
   5   0 -15   -1.83    1.25
   5   0 -15   -1.08    0.71
  -5   1  15    0.07    1.53
   5  -1 -15    4.78    1.78
   5  -1 -15    1.38    1.37
  -5   2  15    2.04    1.34
  -5   2  15    3.95    1.25
   5  -2 -15    4.37    1.94
   5  -2 -15    5.36    1.58
  -5   3  15    0.01    1.51
  -5   3  15    0.95    1.74
   5  -3 -15    1.37    1.68
  -5   4  15   -1.10    1.41
  -5   4  15    3.78    1.84
   5  -4 -15    2.06    1.18
   5  -4 -15    1.67    1.81
  -5   5  15    4.00    1.84
  -5   5  15    4.32    2.26
   5  -5 -15    0.78    1.25
   5  -5 -15    2.90    1.94
  -5   6  15    3.83    1.78
  -5   6  15    0.90    1.70
   5  -6 -15    1.14    1.70
   5  -6 -15   -0.51    1.50
  -4  -9  15    3.56    1.99
   4   9 -15    0.93    1.64
  -4  -8  15    2.08    2.28
   4   8 -15    3.12    1.66
   4   8 -15    3.65    1.63
  -4  -7  15   -0.10    1.42
   4   7 -15    1.54    1.12
   4   7 -15    0.63    1.51
  -4  -6  15    1.42    1.52
   4   6 -15    1.88    1.14
   4   6 -15    1.83    1.32
  -4  -5  15    0.03    1.35
   4   5 -15    1.55    1.23
   4   5 -15   -1.09    0.75
  -4  -4  15    7.30    2.06
   4   4 -15    4.75    0.79
   4   4 -15    6.15    0.79
   4   4 -15    3.10    1.24
  -4  -3  15    4.02    1.88
   4   3 -15    2.65    0.88
   4   3 -15    4.47    1.37
  -4  -2  15    1.98    1.30
   4   2 -15    3.17    0.86
   4   2 -15    1.43    0.82
  -4  -1  15   15.96    3.33
   4   1 -15   16.08    2.48
   4   1 -15   16.98    2.32
  -4   0  15   18.55    3.56
   4   0 -15   19.86    2.71
   4   0 -15   21.88    2.86
  -4   1  15   13.16    3.08
  -4   1  15   16.32    3.17
   4  -1 -15   19.63    2.75
   4  -1 -15   15.18    2.89
  -4   2  15    2.84    1.57
  -4   2  15   -0.40    0.99
   4  -2 -15    2.13    1.19
  -4   3  15    2.61    1.35
  -4   3  15    2.38    1.66
   4  -3 -15    5.80    1.84
   4  -3 -15    1.82    1.28
  -4   4  15    3.01    1.24
  -4   4  15    3.66    1.93
   4  -4 -15    1.84    1.27
   4  -4 -15    4.13    1.82
  -4   5  15    0.27    1.67
  -4   5  15   -2.22    0.91
   4  -5 -15   -1.48    0.91
   4  -5 -15    0.68    0.91
  -4   6  15    3.70    1.70
  -4   6  15    1.13    1.25
   4  -6 -15    0.64    1.35
   4  -6 -15    1.24    1.35
  -4   7  15    0.13    1.54
  -4   7  15    3.98    1.36
   4  -7 -15    2.39    1.72
  -4   8  15    7.98    2.50
   4  -8 -15    6.83    2.29
   3  10 -15   11.01    2.89
   3  10 -15    4.32    1.84
  -3  -9  15    5.49    2.06
   3   9 -15    5.04    2.00
   3   9 -15    2.52    1.15
  -3  -8  15   -0.36    1.69
   3   8 -15    3.56    1.53
   3   8 -15    2.26    1.30
  -3  -7  15   13.58    3.63
   3   7 -15   10.39    2.94
   3   7 -15    9.31    2.00
  -3  -6  15    6.02    1.98
   3   6 -15    6.78    2.15
   3   6 -15    3.80    1.03
  -3  -5  15    4.45    1.67
   3   5 -15    6.88    1.42
  -3  -4  15    0.82    0.93
   3   4 -15    1.89    0.89
  -3  -3  15   12.35    2.73
   3   3 -15   12.43    1.76
  -3  -2  15    7.71    2.09
   3   2 -15    5.67    1.34
   3   2 -15    6.43    1.14
   3   2 -15    9.29    0.96
  -3  -1  15   -1.04    0.61
   3   1 -15    1.79    0.54
   3   1 -15    0.09    0.63
   3   1 -15    0.79    0.50
  -3   0  15    2.35    1.19
   3   0 -15    3.67    1.14
   3   0 -15    3.48    1.03
  -3   1  15    0.73    0.84
   3  -1 -15    0.81    0.71
   3  -1 -15    2.72    0.90
  -3   2  15    6.54    1.84
   3  -2 -15    9.28    1.58
   3  -2 -15    6.24    1.51
  -3   3  15    9.66    2.44
  -3   3  15    6.71    2.21
   3  -3 -15    8.99    2.10
   3  -3 -15   13.25    2.10
  -3   4  15    2.71    1.34
   3  -4 -15    3.93    1.38
   3  -4 -15    2.73    1.07
  -3   5  15    7.52    2.13
  -3   5  15    4.96    1.52
   3  -5 -15    5.03    1.54
   3  -5 -15    7.34    1.80
  -3   6  15    4.60    1.35
  -3   6  15    2.05    1.51
   3  -6 -15    5.30    1.61
  -3   7  15   14.17    3.32
  -3   7  15   10.48    2.31
   3  -7 -15   16.81    2.86
  -3   8  15    3.65    1.32
   3  -8 -15    4.23    2.18
  -3   9  15    2.05    1.24
  -3   9  15    3.02    2.10
   3  -9 -15    7.80    2.52
  -3  10  15    5.19    1.94
  -3  10  15    5.10    3.01
   3 -10 -15   14.56    3.48
   2  11 -15   11.02    2.69
   2  11 -15   13.56    2.97
  -2 -10  15    9.44    2.37
   2  10 -15   18.03    2.61
  -2  -9  15    6.51    1.58
  -2  -9  15   10.16    2.67
   2   9 -15   11.13    2.71
   2   9 -15    7.15    1.75
  -2  -8  15    1.84    0.90
  -2  -8  15    2.30    1.08
  -2  -8  15    1.62    1.43
   2   8 -15    3.23    1.36
   2   8 -15    2.41    1.10
  -2  -7  15    0.50    0.92
   2   7 -15    1.16    0.86
   2   7 -15    1.94    0.77
  -2  -6  15   26.10    3.28
   2   6 -15   19.41    2.52
  -2  -5  15   23.54    3.21
   2   5 -15   25.85    2.68
  -2  -4  15   11.78    2.57
   2   4 -15   13.03    1.71
  -2  -3  15    5.00    1.41
   2   3 -15    5.20    1.21
  -2  -2  15    1.50    0.91
   2   2 -15    0.34    0.40
  -2  -1  15   13.22    2.04
   2   1 -15   14.20    1.79
   2   1 -15   10.55    1.43
   2   1 -15   15.83    1.21
  -2   0  15    0.80    0.60
  -2   0  15    0.09    0.53
   2   0 -15    0.35    0.40
   2   0 -15   -0.25    0.24
   2   0 -15   -0.76    0.46
  -2   1  15    9.77    1.58
  -2   1  15   11.03    2.10
  -2   1  15   11.46    2.23
   2  -1 -15   14.94    1.54
   2  -1 -15   12.20    1.69
  -2   2  15    1.36    0.76
  -2   2  15    1.23    0.78
   2  -2 -15    1.78    0.52
  -2   3  15    7.28    1.55
  -2   3  15    7.55    1.98
   2  -3 -15    7.60    1.30
   2  -3 -15    8.35    1.86
  -2   4  15   14.25    2.75
  -2   4  15   13.70    1.89
   2  -4 -15   10.94    2.22
   2  -4 -15   17.01    2.11
  -2   5  15   24.65    2.76
  -2   5  15   28.75    3.58
   2  -5 -15   29.42    4.73
  -2   6  15   25.26    2.77
  -2   6  15   23.53    3.44
   2  -6 -15   28.10    3.37
  -2   7  15    2.06    0.97
  -2   7  15    0.62    0.77
   2  -7 -15    0.96    0.90
  -2   8  15    0.86    0.74
  -2   8  15    2.58    1.48
   2  -8 -15    5.47    1.50
  -2   9  15    9.75    2.70
  -2   9  15    6.50    1.66
   2  -9 -15    9.54    2.33
  -2  10  15    8.72    3.28
  -2  10  15   10.04    2.00
   2 -10 -15   13.71    3.23
  -2  11  15   12.94    3.44
  -2  11  15   12.21    2.26
   2 -11 -15   17.15    4.08
   1  12 -15   -0.52    1.51
   1  12 -15   -0.90    1.78
  -1 -11  15   -1.12    1.28
   1  11 -15    2.58    1.37
   1  11 -15   -0.12    1.37
  -1 -10  15    3.26    1.34
   1  10 -15    2.88    1.31
   1  10 -15    3.85    1.41
  -1  -9  15    1.91    1.41
  -1  -9  15    2.79    1.06
   1   9 -15    3.32    1.25
   1   9 -15    2.36    1.13
  -1  -8  15    0.79    2.30
  -1  -8  15   -1.54    1.03
  -1  -8  15    0.07    0.64
   1   8 -15    0.54    0.75
   1   8 -15    0.47    0.59
  -1  -7  15    3.65    0.80
  -1  -7  15    2.04    1.21
   1   7 -15    1.83    0.79
   1   7 -15    2.25    1.09
  -1  -6  15   15.74    1.78
  -1  -6  15   17.14    1.53
  -1  -6  15   21.43    2.64
   1   6 -15   18.16    2.10
  -1  -5  15    5.71    0.80
  -1  -5  15    8.20    1.83
  -1  -5  15    7.61    0.70
   1   5 -15    5.71    1.32
  -1  -4  15   25.94    3.04
   1   4 -15   32.72    2.84
  -1  -3  15   28.87    3.02
   1   3 -15   28.42    2.63
  -1  -2  15   12.66    1.80
  -1  -2  15   15.16    1.02
   1   2 -15   16.15    1.73
   1   2 -15   15.02    1.13
  -1  -1  15   25.93    2.60
  -1  -1  15   21.15    1.68
   1   1 -15   21.82    1.83
   1   1 -15   23.49    2.19
  -1   0  15   22.01    1.89
  -1   0  15   22.19    2.36
   1   0 -15   22.48    1.99
   1   0 -15   25.10    2.30
  -1   1  15   20.20    2.24
  -1   1  15   21.34    2.03
   1  -1 -15   21.88    2.18
   1  -1 -15   25.79    2.16
  -1   2  15   16.62    2.15
  -1   2  15   17.32    1.91
   1  -2 -15   16.91    1.75
   1  -2 -15   15.82    1.84
  -1   3  15   29.80    2.88
  -1   3  15   35.56    3.48
   1  -3 -15   34.61    3.01
   1  -3 -15   31.93    2.99
  -1   4  15   32.12    2.88
  -1   4  15   30.75    3.29
   1  -4 -15   31.06    3.00
   1  -4 -15   28.43    2.92
  -1   5  15    8.54    1.58
  -1   5  15    7.03    1.65
   1  -5 -15    6.95    1.62
  -1   6  15   13.85    2.61
  -1   6  15   12.56    1.72
   1  -6 -15   16.58    2.20
  -1   7  15    2.50    1.27
  -1   7  15    3.85    1.47
   1  -7 -15    1.18    0.87
  -1   8  15    1.21    1.17
  -1   8  15   -0.20    0.62
   1  -8 -15    1.44    0.98
  -1   9  15    1.68    1.32
  -1   9  15    0.80    1.05
   1  -9 -15    2.00    1.33
  -1  10  15    2.39    1.31
  -1  10  15   -1.57    1.42
   1 -10 -15    3.74    1.69
  -1  11  15   -2.67    1.62
  -1  11  15    0.59    1.13
   1 -11 -15   -2.40    1.11
  -1  12  15   -2.35    1.26
  -1  12  15   -1.68    1.81
   1 -12 -15    2.68    2.11
   0 -12  15    0.43    1.96
   0  12 -15    3.80    1.54
   0  12 -15    1.31    1.41
   0 -11  15    0.07    1.23
   0  11 -15    1.26    1.45
   0  10 -15    6.00    1.60
   0  10 -15    7.58    1.70
   0  -9  15    0.30    0.99
   0   9 -15   -1.10    0.69
   0   9 -15    2.62    1.13
   0  -8  15    4.70    1.15
   0  -8  15    3.69    1.23
   0   8 -15    3.36    1.01
   0   8 -15    1.75    0.91
   0  -7  15    6.29    1.59
   0  -7  15    5.37    1.42
   0   7 -15    3.40    1.18
   0   7 -15    3.60    1.12
   0  -6  15    5.97    1.37
   0  -6  15    6.84    1.53
   0   6 -15    4.66    1.34
   0  -5  15   27.59    3.00
   0  -5  15   30.89    3.04
   0   5 -15   34.78    3.11
   0  -4  15   22.28    2.35
   0  -4  15   25.02    2.52
   0   4 -15   25.62    2.45
   0  -3  15    2.95    0.83
   0  -3  15    1.87    0.73
   0  -3  15    3.18    0.95
   0   3 -15    2.25    0.71
   0   3 -15    3.86    1.08
   0  -2  15   16.39    1.77
   0  -2  15   15.24    1.74
   0   2 -15   17.59    1.72
   0   2 -15   15.46    1.92
   0  -1  15   13.30    1.53
   0  -1  15   14.36    1.55
   0   1 -15   10.96    1.58
   0   1 -15   14.21    1.45
   0   0  15    0.60    0.42
   0   0  15    0.01    0.31
   0   0 -15    0.35    0.33
   0   0 -15    0.27    0.33
   0   1  15   15.99    1.63
   0   1  15   13.06    1.48
   0   1  15   15.76    1.72
   0  -1 -15   15.20    1.79
   0  -1 -15   13.30    1.39
   0  -1 -15   13.89    1.78
   0   2  15   16.78    1.72
   0  -2 -15   13.65    1.47
   0  -2 -15   15.50    1.75
   0  -2 -15   14.81    1.89
   0   3  15    2.92    0.84
   0  -3 -15    3.32    0.92
   0  -3 -15    1.34    0.56
   0  -3 -15    1.61    0.72
   0   4  15   19.75    2.13
   0   4  15   23.43    2.21
   0  -4 -15   19.46    2.11
   0  -4 -15   17.43    1.81
   0  -4 -15   18.81    2.30
   0   5  15   32.27    2.94
   0   5  15   30.19    2.92
   0  -5 -15   27.81    3.03
   0  -5 -15   29.57    2.61
   0   6  15    5.39    1.42
   0   6  15    6.92    1.47
   0  -6 -15    5.23    1.57
   0   7  15    3.64    1.37
   0   7  15    4.76    1.25
   0  -7 -15    4.42    1.53
   0   8  15    4.22    1.51
   0   8  15    3.29    1.13
   0  -8 -15    3.31    1.18
   0   9  15   -0.48    0.58
   0   9  15    0.89    1.20
   0  -9 -15    0.25    0.99
   0  10  15    7.30    1.73
   0  10  15    5.00    1.56
   0  11  15    2.47    1.05
   0  11  15    0.73    1.09
   0 -11 -15    1.58    1.36
   0  12  15    2.70    1.52
   0  12  15   -1.51    1.95
   0 -12 -15    1.56    2.04
   1 -12  15   -2.45    1.91
  -1  12 -15    4.46    1.98
   1 -11  15    0.48    1.40
  -1  11 -15    0.14    1.05
   1 -10  15    1.37    1.12
  -1  10 -15    0.72    1.12
   1  -9  15    3.41    1.31
  -1   9 -15    1.51    1.24
  -1   9 -15   -0.73    0.73
   1  -8  15    0.12    0.94
  -1   8 -15   -1.45    0.73
  -1   8 -15   -0.54    0.50
   1  -7  15    2.62    1.41
   1  -7  15    1.57    0.74
  -1   7 -15    1.08    0.96
  -1   7 -15    1.22    0.56
  -1   7 -15    1.25    0.60
   1  -6  15   14.25    1.68
   1  -6  15   14.45    2.24
  -1   6 -15   15.76    2.14
  -1   6 -15   14.52    1.52
   1  -5  15    7.50    1.13
   1  -5  15    5.94    1.74
  -1   5 -15    6.21    0.86
  -1   5 -15    4.44    1.32
   1  -4  15   28.52    3.26
   1  -4  15   27.98    2.49
  -1   4 -15   28.66    2.22
  -1   4 -15   29.93    2.86
  -1   4 -15   33.68    3.76
   1  -3  15   31.39    2.55
  -1   3 -15   25.89    3.42
  -1   3 -15   32.35    2.35
  -1   3 -15   32.61    2.85
   1  -2  15   14.24    1.49
  -1   2 -15   15.92    1.47
  -1   2 -15   15.81    2.32
  -1   2 -15   16.69    1.70
   1  -1  15   21.97    1.93
   1  -1  15   26.70    2.22
  -1   1 -15   21.75    1.96
  -1   1 -15   20.77    1.88
  -1   1 -15   19.32    2.62
   1   0  15   23.62    2.05
   1   0  15   25.85    1.97
  -1   0 -15   22.28    1.88
  -1   0 -15   18.49    2.61
   1   1  15   24.73    2.19
   1   1  15   24.06    1.93
  -1  -1 -15   23.88    1.85
  -1  -1 -15   22.75    2.85
   1   2  15   15.90    1.67
   1   2  15   14.56    1.34
  -1  -2 -15   15.82    1.51
  -1  -2 -15   14.04    2.12
  -1  -2 -15   15.96    1.27
   1   3  15   33.95    2.88
  -1  -3 -15   29.97    2.07
  -1  -3 -15   30.28    3.37
  -1  -3 -15   29.41    2.30
   1   4  15   30.55    2.77
  -1  -4 -15   24.83    1.89
  -1  -4 -15   27.37    2.10
  -1  -4 -15   30.65    3.32
   1   5  15    6.94    1.44
  -1  -5 -15    5.71    0.88
  -1  -5 -15    6.44    0.71
  -1  -5 -15    6.19    1.75
   1   6  15   13.08    1.41
   1   6  15   13.10    1.87
  -1  -6 -15   12.35    1.36
  -1  -6 -15   11.87    2.03
  -1  -6 -15   11.48    1.19
   1   7  15    2.88    0.72
   1   7  15    1.82    0.87
  -1  -7 -15    1.58    0.70
  -1  -7 -15    2.06    1.09
  -1  -7 -15    1.07    0.53
   1   8  15   -0.03    0.80
   1   8  15    0.89    0.73
  -1  -8 -15   -0.27    0.70
   1   9  15    1.68    1.03
   1   9  15    2.79    0.99
  -1  -9 -15    3.51    1.57
   1  10  15    2.14    1.12
   1  10  15    0.72    1.02
  -1 -10 -15    1.09    1.38
   1  11  15    1.40    1.08
  -1 -11 -15    0.93    1.29
   1  12  15    4.15    1.63
  -1 -12 -15    2.46    2.12
   2 -11  15    6.34    2.59
  -2  11 -15   11.99    3.03
   2 -10  15   14.63    3.37
  -2  10 -15   10.65    2.49
   2  -9  15    6.02    1.82
  -2   8 -15    3.43    1.27
   2  -7  15    0.70    1.09
  -2   7 -15    0.12    0.77
   2  -6  15   19.85    3.02
  -2   6 -15   16.87    2.51
   2  -5  15   23.58    1.64
   2  -5  15   24.85    3.53
  -2   5 -15   22.98    1.58
  -2   5 -15   25.28    3.94
  -2   5 -15   23.50    2.93
   2  -4  15    9.06    1.06
   2  -4  15   10.72    2.56
  -2   4 -15   13.43    1.83
  -2   4 -15    8.97    2.82
  -2   4 -15    8.93    1.00
   2  -3  15    7.42    0.90
  -2   3 -15    7.41    1.64
  -2   3 -15    5.41    2.05
  -2   3 -15    5.50    1.39
   2  -2  15    1.47    0.53
  -2   2 -15    0.81    0.61
  -2   2 -15    1.61    1.06
  -2   2 -15    1.43    0.62
   2  -1  15   15.02    1.48
  -2   1 -15   12.60    1.61
  -2   1 -15   11.71    2.73
   2   0  15    1.05    0.38
   2   0  15   -0.06    0.27
  -2   0 -15   -0.38    0.57
  -2   0 -15   -0.22    0.41
   2   1  15   12.85    1.56
   2   1  15   15.39    1.23
  -2  -1 -15   10.17    2.51
  -2  -1 -15   12.13    1.31
   2   2  15    1.24    0.50
   2   2  15    0.77    0.24
  -2  -2 -15    1.31    0.33
  -2  -2 -15    0.31    0.67
   2   3  15    6.42    1.42
  -2  -3 -15    6.85    2.03
   2   4  15   11.52    2.31
   2   5  15   27.17    2.88
  -2  -5 -15   21.50    3.22
   2   6  15   25.17    2.85
  -2  -6 -15   19.07    3.13
   2   7  15    1.95    0.68
  -2  -7 -15    0.81    1.03
   2   8  15    0.60    0.84
  -2  -8 -15    2.94    1.42
   2   9  15    6.17    2.10
  -2  -9 -15    6.80    2.06
   2  10  15   15.03    2.28
  -2 -10 -15    8.77    2.82
   2  11  15    8.96    2.46
  -2 -11 -15    6.33    2.69
   3 -10  15    6.35    2.70
  -3  10 -15   12.01    3.43
   3  -9  15    1.35    1.55
[truncated: 271,797 more chars]
