# Supplementary material for: Crystal structure of 4-[(3-meth­oxy-2-oxidobenzyl­idene)azaniumyl]­benzoic acid methanol monosolvate
Source: Acta Crystallogr E Crystallogr Commun. 2018 Nov 22;74(Pt 12):1847–50. doi: 10.1107/S2056989018016262 (PMC6281083; doi:10.1107/S2056989018016262)
Supplement: Supplementary file 2 [file e-74-01847-Isup2.hkl]

data_I                                                                          
_shelx_title ' '                                                                
_shelx_refln_list_code          4                                               
_shelx_F_calc_maximum      158.36                                               
_exptl_crystal_F_000       640.00                                               
_reflns_d_resolution_high  0.8393                                               
                                                                                
loop_                                                                           
 _space_group_symop_operation_xyz                                               
 'x, y, z'                                                                      
 '-x+1/2, -y, z+1/2'                                                            
 'x+1/2, -y+1/2, -z'                                                            
 '-x, y+1/2, -z+1/2'                                                            
                                                                                
_cell_length_a     4.6993                                                       
_cell_length_b    10.0380                                                       
_cell_length_c    30.1553                                                       
_cell_angle_alpha  90.000                                                       
_cell_angle_beta   90.000                                                       
_cell_angle_gamma  90.000                                                       
                                                                                
_shelx_F_squared_multiplier     1.000                                           
                                                                                
loop_                                                                           
 _refln_index_h                                                                 
 _refln_index_k                                                                 
 _refln_index_l                                                                 
 _refln_F_squared_calc                                                          
 _refln_F_squared_meas                                                          
 _refln_F_squared_sigma                                                         
 _refln_observed_status                                                         
   2   0   0       2341.62       2352.54        70.11 o                         
   4   0   0        728.32        724.23        35.95 o                         
   1   1   0        609.05        591.26        12.16 o                         
   2   1   0        280.67        242.38         9.10 o                         
   3   1   0        141.61        119.27        10.61 o                         
   4   1   0          8.16          3.41         7.11 o                         
   5   1   0         84.29        105.67        12.91 o                         
   0   2   0         96.47         89.62         5.03 o                         
   1   2   0        325.22        270.17         7.32 o                         
   2   2   0         28.39         35.18         4.57 o                         
   3   2   0        266.16        295.13        15.02 o                         
   4   2   0         51.69         57.37         9.08 o                         
   5   2   0        523.73        529.63        31.14 o                         
   1   3   0       2399.16       2265.50        44.97 o                         
   2   3   0        643.82        722.31        19.30 o                         
   3   3   0          0.98         -0.50         4.50 o                         
   4   3   0         60.75         64.83         9.79 o                         
   5   3   0        692.10        698.95        39.27 o                         
   0   4   0        205.82        211.00        10.70 o                         
   1   4   0        221.28        249.25         9.38 o                         
   2   4   0         35.85         57.09         5.52 o                         
   3   4   0        220.13        224.24        13.87 o                         
   4   4   0        155.74        120.47        13.23 o                         
   5   4   0        689.80        738.29        45.98 o                         
   1   5   0          5.82          0.21         3.13 o                         
   2   5   0          5.43          4.38         4.20 o                         
   3   5   0         49.44         74.47         7.38 o                         
   4   5   0         21.74         25.14         8.75 o                         
   5   5   0        282.30        292.65        25.60 o                         
   0   6   0        227.48        248.52        21.36 o                         
   1   6   0         13.27         18.68         4.75 o                         
   2   6   0         16.05         25.93         5.12 o                         
   3   6   0         25.94         24.50         5.66 o                         
   4   6   0         32.69         37.15         6.46 o                         
   1   7   0         10.47          9.75         4.75 o                         
   2   7   0         10.29         19.40         6.12 o                         
   3   7   0        208.11        235.50        22.84 o                         
   4   7   0        589.79        592.04        45.40 o                         
   0   8   0       4859.75       5301.28       352.97 o                         
   1   8   0        837.23        859.99        34.98 o                         
   2   8   0        125.44        133.75        10.47 o                         
   3   8   0         38.06         21.32        13.30 o                         
   4   8   0         66.08         70.18        18.30 o                         
   1   9   0        463.77        422.22        23.95 o                         
   2   9   0        100.53         92.62        11.39 o                         
   3   9   0         20.02         18.31        12.93 o                         
   0  10   0        669.79        703.74        66.10 o                         
   1  10   0        177.98        184.10        18.70 o                         
   2  10   0         70.95         41.46        11.56 o                         
   3  10   0         13.44         -9.85        14.89 o                         
   1  11   0        138.62        180.68        19.58 o                         
   2  11   0         42.75         75.09        26.24 o                         
   1   0   1        212.28        234.26         7.25 o                         
   2   0   1        914.96        916.18        22.70 o                         
   3   0   1          0.73         -1.24         4.38 o                         
   4   0   1         65.06         63.86         9.16 o                         
   5   0   1         32.37         33.81         8.27 o                         
  -5   1   1        633.40        569.66        26.83 o                         
  -4   1   1        161.50        161.39        14.66 o                         
  -3   1   1        387.84        392.37        17.38 o                         
  -2   1   1        122.91        121.86         7.04 o                         
  -1   1   1       1299.35       1142.08        19.80 o                         
   1   1   1       1299.35       1137.23        20.85 o                         
   2   1   1        122.91        135.40         7.30 o                         
   3   1   1        387.84        400.45        17.39 o                         
   4   1   1        161.50        175.08        15.03 o                         
   5   1   1        633.40        632.33        28.20 o                         
  -5   2   1        922.97        876.63        37.71 o                         
  -4   2   1        287.77        296.82        20.67 o                         
  -3   2   1        831.08        814.74        26.10 o                         
  -2   2   1         17.50          9.98         3.60 o                         
  -1   2   1        750.56        746.26        15.58 o                         
   0   2   1      11618.89       9625.89       153.77 o                         
   1   2   1        750.56        757.96        16.47 o                         
   2   2   1         17.50         22.05         3.68 o                         
   3   2   1        831.08        795.83        25.67 o                         
   4   2   1        287.77        300.41        20.06 o                         
   5   2   1        922.97        883.65        53.88 o                         
  -5   3   1          1.15         24.17        12.96 o                         
  -4   3   1          6.80         -0.78         6.67 o                         
  -3   3   1         39.44         47.90         7.33 o                         
  -2   3   1       1568.72       1655.48        38.03 o                         
  -1   3   1        677.18        666.65        16.43 o                         
   0   3   1       1441.30       1452.79        42.75 o                         
   1   3   1        677.18        677.17        27.40 o                         
   2   3   1       1568.71       1684.71        42.06 o                         
   3   3   1         39.44         45.15         6.54 o                         
   4   3   1          6.80          1.55         7.06 o                         
   5   3   1          1.15         22.94        11.20 o                         
  -5   4   1        316.85        311.82        31.66 o                         
  -4   4   1         20.28          7.83         6.88 o                         
  -3   4   1         86.12        101.88         8.61 o                         
  -2   4   1       1179.38       1225.38        52.57 o                         
  -1   4   1        134.78        145.19         7.36 o                         
   0   4   1       4163.05       4088.15        84.51 o                         
   1   4   1        134.78        159.53         8.18 o                         
   2   4   1       1179.39       1205.99        31.31 o                         
   3   4   1         86.12         84.43         8.69 o                         
   4   4   1         20.28         17.04         8.49 o                         
   5   4   1        316.85        365.78        25.52 o                         
  -5   5   1         34.55         58.52        21.44 o                         
  -4   5   1        453.57        455.29        32.35 o                         
  -3   5   1         42.02         40.23         5.13 o                         
  -2   5   1        819.75        826.89        24.71 o                         
  -1   5   1        655.71        674.33        19.69 o                         
   0   5   1         26.67         42.74         5.11 o                         
   1   5   1        655.71        660.73        20.60 o                         
   2   5   1        819.76        795.37        24.60 o                         
   3   5   1         42.02         42.39         6.01 o                         
   4   5   1        453.57        457.24        22.99 o                         
   5   5   1         34.55         24.95        18.42 o                         
  -4   6   1         67.54         77.67        13.67 o                         
  -3   6   1         81.39         82.73        11.24 o                         
  -2   6   1        117.23        122.44         8.34 o                         
  -1   6   1        132.55        133.06        10.15 o                         
   0   6   1         25.41         23.59         4.98 o                         
   1   6   1        132.55        155.10         9.87 o                         
   2   6   1        117.23        120.73         9.03 o                         
   3   6   1         81.39         98.83        10.47 o                         
   4   6   1         67.54         96.25        11.73 o                         
  -4   7   1        179.85        239.99        27.51 o                         
  -3   7   1         49.05         36.43         8.18 o                         
  -2   7   1         43.75         54.81         7.07 o                         
  -1   7   1         16.03         16.92         5.13 o                         
   0   7   1         85.08         92.16        10.37 o                         
   1   7   1         16.03         24.38         5.38 o                         
   2   7   1         43.75         50.42         5.70 o                         
   3   7   1         49.05         51.56        11.10 o                         
   4   7   1        179.85        175.93        29.68 o                         
  -4   8   1        158.82        171.68        22.19 o                         
  -3   8   1         99.93        104.58        17.75 o                         
  -2   8   1          4.27         12.02         6.22 o                         
  -1   8   1        396.87        415.93        20.36 o                         
   0   8   1       1776.82       1899.25        85.93 o                         
   1   8   1        396.87        432.61        19.98 o                         
   2   8   1          4.27         -2.58         5.28 o                         
   3   8   1         99.93         70.08        17.01 o                         
   4   8   1        158.82        208.08        28.35 o                         
  -3   9   1        193.79        165.14        28.33 o                         
  -2   9   1         38.70         40.41         9.46 o                         
  -1   9   1          7.10         25.84         8.91 o                         
   0   9   1        284.96        333.64        22.95 o                         
   1   9   1          7.10         15.07         7.61 o                         
   2   9   1         38.70         14.23         6.72 o                         
   3   9   1        193.79        196.73        25.54 o                         
  -3  10   1         98.37        103.51        26.29 o                         
  -2  10   1         69.71         68.31        15.65 o                         
  -1  10   1         25.34         20.10        11.72 o                         
   0  10   1       1334.17       1579.70        70.02 o                         
   1  10   1         25.34         32.08         9.56 o                         
   2  10   1         69.71         64.20        15.13 o                         
   3  10   1         98.37        106.38        20.78 o                         
  -2  11   1         99.34         95.08        22.19 o                         
  -1  11   1         49.41         57.04        13.70 o                         
   0  11   1         57.24         50.01        12.92 o                         
   1  11   1         49.41         57.28        12.87 o                         
   2  11   1         99.34        128.21        26.99 o                         
   1   0   2       4065.79       4104.95        66.88 o                         
   2   0   2          2.76          5.70         2.75 o                         
   3   0   2          4.07         13.47         4.87 o                         
   4   0   2        393.28        423.21        21.29 o                         
   5   0   2          3.19          7.95        12.02 o                         
  -5   1   2         74.29         62.14        11.02 o                         
  -4   1   2         17.48         22.86         6.66 o                         
  -3   1   2       1501.62       1475.62        39.79 o                         
  -2   1   2         61.72         60.64         5.09 o                         
  -1   1   2        569.58        512.14        11.49 o                         
   1   1   2        569.58        504.35        11.04 o                         
   2   1   2         61.72         57.78         5.46 o                         
   3   1   2       1501.62       1487.25        42.34 o                         
   4   1   2         17.48          6.80         7.63 o                         
   5   1   2         74.29         74.27        10.83 o                         
  -5   2   2        241.63        236.56        20.96 o                         
  -4   2   2        154.25        161.23        16.45 o                         
  -3   2   2       1714.68       1616.03        48.06 o                         
  -2   2   2        355.50        374.74        13.66 o                         
  -1   2   2         87.43         60.88         3.31 o                         
   0   2   2        224.52        204.71         5.74 o                         
   1   2   2         87.43         68.83         3.92 o                         
   2   2   2        355.50        374.01        12.16 o                         
   3   2   2       1714.68       1657.76        48.75 o                         
   4   2   2        154.25        170.69        18.03 o                         
   5   2   2        241.63        242.18        21.78 o                         
  -5   3   2        371.08        381.60        26.02 o                         
  -4   3   2        157.39        145.62        16.72 o                         
  -3   3   2         36.26         31.70         6.07 o                         
  -2   3   2        954.60        945.93        22.73 o                         
  -1   3   2        212.43        197.96         6.70 o                         
   0   3   2       2633.06       2269.42        40.13 o                         
   1   3   2        212.43        198.70         7.10 o                         
   2   3   2        954.60        942.88        23.44 o                         
   3   3   2         36.26         35.67         6.67 o                         
   4   3   2        157.39        168.92        16.43 o                         
   5   3   2        371.08        363.10        27.65 o                         
  -5   4   2        355.35        334.71        26.96 o                         
  -4   4   2         69.83         65.46        10.65 o                         
  -3   4   2         84.01         71.84         7.67 o                         
  -2   4   2        677.01        666.78        37.78 o                         
  -1   4   2       1130.13       1125.27        27.76 o                         
   0   4   2       1295.12       1247.79        28.95 o                         
   1   4   2       1130.13       1123.76        24.91 o                         
   2   4   2        677.01        657.69        18.39 o                         
   3   4   2         84.01         90.42         9.51 o                         
   4   4   2         69.83         47.68         9.67 o                         
   5   4   2        355.35        358.07        26.65 o                         
  -5   5   2         39.82         80.25        18.04 o                         
  -4   5   2        277.64        268.20        14.63 o                         
  -3   5   2         76.64         78.10         5.80 o                         
  -2   5   2        603.62        626.14        37.64 o                         
  -1   5   2        294.47        316.79        11.95 o                         
   0   5   2       2287.69       2248.89        46.51 o                         
   1   5   2        294.47        319.08        11.71 o                         
   2   5   2        603.62        651.02        24.19 o                         
   3   5   2         76.64         61.59        14.11 o                         
   4   5   2        277.64        300.73        21.30 o                         
   5   5   2         39.82         51.53        12.86 o                         
  -4   6   2        353.64        342.32        31.07 o                         
  -3   6   2        125.81        113.69        12.36 o                         
  -2   6   2        136.41        133.62        10.86 o                         
  -1   6   2        326.92        321.26        13.98 o                         
   0   6   2         60.35         95.23         8.51 o                         
   1   6   2        326.92        334.89        13.81 o                         
   2   6   2        136.41        147.15        12.59 o                         
   3   6   2        125.81        109.63        11.37 o                         
   4   6   2        353.64        404.08        23.26 o                         
  -4   7   2        226.31        202.23        20.08 o                         
  -3   7   2        314.24        288.08        24.69 o                         
  -2   7   2         67.60         45.24         8.65 o                         
  -1   7   2        123.33        125.93        13.13 o                         
   0   7   2         29.81         59.09         8.34 o                         
   1   7   2        123.33        122.13        10.51 o                         
   2   7   2         67.60         80.42        12.55 o                         
   3   7   2        314.24        324.58        19.51 o                         
   4   7   2        226.31        219.82        16.34 o                         
  -4   8   2        113.44        146.49        20.19 o                         
  -3   8   2         36.51         19.56         9.57 o                         
  -2   8   2         20.27         23.78        14.83 o                         
  -1   8   2       1048.25       1027.59        40.96 o                         
   0   8   2         10.25         51.16        11.91 o                         
   1   8   2       1048.25       1068.97        36.27 o                         
   2   8   2         20.27         10.32         7.18 o                         
   3   8   2         36.51         16.96         8.63 o                         
   4   8   2        113.44        101.94        20.92 o                         
  -3   9   2         65.38         37.91        18.32 o                         
  -2   9   2         68.29         50.46        11.45 o                         
  -1   9   2        200.82        213.45        26.87 o                         
   0   9   2        191.71        217.40        20.09 o                         
   1   9   2        200.82        234.94        17.58 o                         
   2   9   2         68.29         68.38         7.96 o                         
   3   9   2         65.38         66.96        15.13 o                         
  -3  10   2         82.34         90.83        19.92 o                         
  -2  10   2         80.66         59.65        14.64 o                         
  -1  10   2        113.75        123.01        15.79 o                         
   0  10   2        472.27        486.25        30.99 o                         
   1  10   2        113.75        127.02        16.98 o                         
   2  10   2         80.66         91.26        14.86 o                         
   3  10   2         82.34        104.73        20.87 o                         
  -2  11   2         24.49         42.87        13.01 o                         
  -1  11   2         21.74         30.02        15.35 o                         
   0  11   2          9.52         -0.56        11.42 o                         
   1  11   2         21.74         16.48        12.48 o                         
   2  11   2         24.49         35.41        19.47 o                         
   1   0   3       1210.93       1098.56        20.23 o                         
   2   0   3        120.89        151.30         8.45 o                         
   3   0   3        261.02        273.04        19.10 o                         
   4   0   3        790.43        717.11        29.54 o                         
   5   0   3          4.74         -1.37         7.69 o                         
  -5   1   3         99.82        104.13        12.45 o                         
  -4   1   3        125.11        123.86        15.05 o                         
  -3   1   3        688.18        675.13        24.98 o                         
  -2   1   3        146.60        131.48         8.35 o                         
  -1   1   3        434.56        391.85         9.32 o                         
   0   1   3        158.71         58.48        29.34 o                         
   1   1   3        434.56        389.90         9.97 o                         
   2   1   3        146.60        137.90         9.07 o                         
   3   1   3        688.18        712.64        25.44 o                         
   4   1   3        125.11        121.66        13.98 o                         
   5   1   3         99.82         95.80        14.00 o                         
  -5   2   3         68.02         54.23        11.66 o                         
  -4   2   3        149.75        149.67        15.55 o                         
  -3   2   3         12.64         32.38         7.88 o                         
  -2   2   3        683.25        648.42        19.24 o                         
  -1   2   3       1171.82       1043.51        22.72 o                         
   0   2   3         70.50         66.70         3.48 o                         
   1   2   3       1171.82       1075.35        23.67 o                         
   2   2   3        683.25        635.54        18.43 o                         
   3   2   3         12.64         35.92         7.92 o                         
   4   2   3        149.75        146.38        15.95 o                         
   5   2   3         68.02         68.88        11.36 o                         
  -5   3   3         14.69         13.54        10.92 o                         
  -4   3   3        376.84        342.76        21.93 o                         
  -3   3   3        326.45        311.23        16.00 o                         
  -2   3   3        158.62        178.99        11.25 o                         
  -1   3   3        276.32        261.08         9.00 o                         
   0   3   3       2152.61       2319.22        72.89 o                         
   1   3   3        276.32        251.89        10.39 o                         
   2   3   3        158.62        171.17         9.97 o                         
   3   3   3        326.45        349.49        17.33 o                         
   4   3   3        376.84        385.84        24.14 o                         
   5   3   3         14.69         15.49        10.08 o                         
  -5   4   3         51.85         61.17        16.94 o                         
  -4   4   3         43.66         44.48         8.43 o                         
  -3   4   3         50.26         46.76        11.48 o                         
  -2   4   3        311.44        294.92        16.30 o                         
  -1   4   3       2714.68       2836.58        66.60 o                         
   0   4   3        201.41        227.25         8.69 o                         
   1   4   3       2714.68       2887.04        58.63 o                         
   2   4   3        311.44        302.19        12.19 o                         
   3   4   3         50.26         66.51         7.70 o                         
   4   4   3         43.66         51.31        11.18 o                         
   5   4   3         51.85         65.35        13.63 o                         
  -5   5   3         90.69         95.84        15.40 o                         
  -4   5   3        353.03        369.32        19.79 o                         
  -3   5   3        345.02        337.93        26.98 o                         
  -2   5   3        994.27       1011.30        38.10 o                         
  -1   5   3        802.80        785.69        24.39 o                         
   0   5   3        290.12        282.30        14.89 o                         
   1   5   3        802.80        776.29        24.86 o                         
   2   5   3        994.27       1019.89        33.36 o                         
   3   5   3        345.03        339.26        16.94 o                         
   4   5   3        353.03        395.68        30.18 o                         
   5   5   3         90.69         58.97        15.07 o                         
  -4   6   3        286.59        299.99        25.11 o                         
  -3   6   3        257.61        229.21        17.52 o                         
  -2   6   3        564.89        538.30        22.33 o                         
  -1   6   3          1.09          8.93         6.48 o                         
   0   6   3          0.46         33.40         5.38 o                         
   1   6   3          1.09          0.39         3.37 o                         
   2   6   3        564.89        593.86        29.54 o                         
   3   6   3        257.61        223.51        16.85 o                         
   4   6   3        286.59        336.23        28.09 o                         
  -4   7   3        161.34        171.96        20.13 o                         
  -3   7   3        188.80        154.17        17.99 o                         
  -2   7   3         22.02         12.47         6.89 o                         
  -1   7   3        241.09        259.61        17.12 o                         
   0   7   3        904.60        926.78        47.80 o                         
   1   7   3        241.09        254.20        14.29 o                         
   2   7   3         22.02         19.02         8.65 o                         
   3   7   3        188.80        187.35        30.40 o                         
   4   7   3        161.34        207.99        30.41 o                         
  -4   8   3        103.64        125.80        25.70 o                         
  -3   8   3         75.47         62.39        12.53 o                         
  -2   8   3        153.20        145.80        15.68 o                         
  -1   8   3         33.32         48.66        10.50 o                         
   0   8   3       3301.06       3391.77       138.98 o                         
   1   8   3         33.32         53.77        11.70 o                         
   2   8   3        153.20        139.57        15.21 o                         
   3   8   3         75.47         65.88        16.56 o                         
   4   8   3        103.64        113.20        20.99 o                         
  -3   9   3        184.70        129.61        17.31 o                         
  -2   9   3         25.93         35.35         9.78 o                         
  -1   9   3        600.21        660.48        34.97 o                         
   0   9   3        388.45        513.10        29.88 o                         
   1   9   3        600.21        710.54        31.55 o                         
   2   9   3         25.93         -0.23        11.31 o                         
   3   9   3        184.70        131.06        25.41 o                         
  -3  10   3        111.87        131.61        24.22 o                         
  -2  10   3         16.15         18.85        10.49 o                         
  -1  10   3         32.29         36.68        12.09 o                         
   0  10   3         20.71          6.82         9.72 o                         
   1  10   3         32.29         21.40         9.76 o                         
   2  10   3         16.15          8.57        13.80 o                         
   3  10   3        111.87        113.84        20.14 o                         
  -2  11   3        116.11        111.77        17.21 o                         
  -1  11   3         16.15         18.87        12.52 o                         
   0  11   3         40.86         13.46        11.27 o                         
   1  11   3         16.15          1.95        11.56 o                         
   2  11   3        116.11        111.04        36.15 o                         
   0   0   4          0.02          0.29         0.75 o                         
   1   0   4       2659.35       2513.92        44.46 o                         
   2   0   4        199.65        206.50         8.92 o                         
   3   0   4        149.56        134.69        13.34 o                         
   4   0   4          8.62          8.67         7.55 o                         
   5   0   4         36.97         39.94        12.57 o                         
  -5   1   4        129.46        132.66        15.61 o                         
  -4   1   4        576.32        564.73        24.07 o                         
  -3   1   4        542.15        520.78        20.14 o                         
  -2   1   4       1606.89       1479.22        33.29 o                         
  -1   1   4       1733.17       1606.22        29.59 o                         
   0   1   4       2513.25       2425.38        44.04 o                         
   1   1   4       1733.17       1562.86        30.64 o                         
   2   1   4       1606.89       1485.44        34.88 o                         
   3   1   4        542.15        571.30        21.92 o                         
   4   1   4        576.32        561.14        24.03 o                         
   5   1   4        129.46        117.83        15.63 o                         
  -5   2   4         33.36         33.27        10.73 o                         
  -4   2   4        135.60        134.50        14.90 o                         
  -3   2   4        337.85        322.72        15.73 o                         
  -2   2   4        312.25        347.78        13.29 o                         
  -1   2   4        291.67        271.41         8.77 o                         
   0   2   4       3456.27       2963.50        50.24 o                         
   1   2   4        291.67        268.73        11.13 o                         
   2   2   4        312.25        365.43        12.88 o                         
   3   2   4        337.85        358.28        18.82 o                         
   4   2   4        135.60        137.26        16.72 o                         
   5   2   4         33.36         48.22        10.89 o                         
  -5   3   4         42.33         50.54        11.84 o                         
  -4   3   4         10.88         -6.46         7.04 o                         
  -3   3   4        129.88        130.56        10.11 o                         
  -2   3   4        315.15        365.98        12.03 o                         
  -1   3   4        170.18        215.56         7.86 o                         
   0   3   4       1728.98       1568.50        30.65 o                         
   1   3   4        170.17        216.52        13.51 o                         
   2   3   4        315.15        331.05        12.45 o                         
   3   3   4        129.88        143.66        14.00 o                         
   4   3   4         10.88         13.80         8.28 o                         
   5   3   4         42.33         88.62        13.58 o                         
  -5   4   4         66.69         54.25        14.03 o                         
  -4   4   4         55.63         69.46         9.12 o                         
  -3   4   4         62.67         60.41         6.62 o                         
  -2   4   4         67.57         90.49         7.62 o                         
  -1   4   4       2601.85       2786.14        64.96 o                         
   0   4   4         71.63         68.44         5.06 o                         
   1   4   4       2601.85       2814.80        59.63 o                         
   2   4   4         67.57         95.58         8.17 o                         
   3   4   4         62.67         67.95         8.54 o                         
   4   4   4         55.63         74.01        12.03 o                         
   5   4   4         66.69         53.72        15.60 o                         
  -5   5   4         67.02         44.10        14.75 o                         
  -4   5   4        262.34        259.77        23.17 o                         
  -3   5   4         74.97         79.02        11.06 o                         
  -2   5   4         67.08         70.40         7.21 o                         
  -1   5   4        977.86        966.74        28.20 o                         
   0   5   4        174.10        188.11         9.48 o                         
   1   5   4        977.86        954.86        25.25 o                         
   2   5   4         67.08         73.05         7.95 o                         
   3   5   4         74.97         81.71         8.22 o                         
   4   5   4        262.34        329.14        20.51 o                         
   5   5   4         67.02        100.70        15.44 o                         
  -4   6   4        325.12        329.75        25.50 o                         
  -3   6   4        713.56        661.01        33.33 o                         
  -2   6   4         51.31         76.72        10.20 o                         
  -1   6   4        638.35        700.91        25.35 o                         
   0   6   4        664.11        702.63        25.62 o                         
   1   6   4        638.35        679.94        21.94 o                         
   2   6   4         51.31         72.78         9.00 o                         
   3   6   4        713.56        658.89        25.61 o                         
   4   6   4        325.12        325.43        38.60 o                         
  -4   7   4        321.20        312.47        44.20 o                         
  -3   7   4         67.29         56.65        14.96 o                         
  -2   7   4        107.72         99.65        10.13 o                         
  -1   7   4        804.83        797.93        32.88 o                         
   0   7   4          2.45         12.08         6.87 o                         
   1   7   4        804.83        798.98        28.11 o                         
   2   7   4        107.72         90.98        12.48 o                         
   3   7   4         67.29         50.88        10.23 o                         
   4   7   4        321.20        376.38        68.89 o                         
  -4   8   4         52.48         62.67        19.57 o                         
  -3   8   4         31.45         19.70        11.60 o                         
  -2   8   4          6.14         -0.28         7.24 o                         
  -1   8   4        278.14        285.17        23.65 o                         
   0   8   4        299.99        407.36        38.68 o                         
   1   8   4        278.14        278.40        17.21 o                         
   2   8   4          6.14         12.08         9.08 o                         
   3   8   4         31.45         19.13         9.20 o                         
   4   8   4         52.48         46.07        20.41 o                         
  -3   9   4        303.74        331.12        32.09 o                         
  -2   9   4        130.08        139.67        16.04 o                         
  -1   9   4       1716.71       1794.01        68.28 o                         
   0   9   4       1673.28       1715.03        94.75 o                         
   1   9   4       1716.71       1792.29        87.69 o                         
   2   9   4        130.08        105.71        18.56 o                         
   3   9   4        303.74        322.27        52.56 o                         
  -3  10   4          4.76         15.20        15.27 o                         
  -2  10   4         28.97         39.69        14.60 o                         
  -1  10   4        105.85        103.31        15.41 o                         
   0  10   4          0.53         -8.08         9.71 o                         
   1  10   4        105.85        129.05        15.15 o                         
   2  10   4         28.97         45.78        13.87 o                         
   3  10   4          4.76        -20.86        16.52 o                         
  -2  11   4         86.82         78.98        16.67 o                         
  -1  11   4         87.03         87.12        15.50 o                         
   0  11   4         24.53        -10.27        12.32 o                         
   1  11   4         87.03         79.99        19.02 o                         
   2  11   4         86.82        106.88        26.39 o                         
   1   0   5       8970.77       8372.78       131.65 o                         
   2   0   5          2.46          0.05         2.88 o                         
   3   0   5        246.86        267.12        18.34 o                         
   4   0   5         31.72         35.14         9.37 o                         
   5   0   5          0.23         -6.42         8.72 o                         
  -5   1   5         14.99          2.27        12.17 o                         
  -4   1   5        254.61        263.45        18.69 o                         
  -3   1   5        195.51        208.72        15.19 o                         
  -2   1   5          5.07          7.22         2.62 o                         
  -1   1   5      25077.81      22990.40       366.65 o                         
   0   1   5        120.07        102.51         3.63 o                         
   1   1   5      25077.80      23062.77       380.14 o                         
   2   1   5          5.07          1.97         2.93 o                         
   3   1   5        195.51        186.45        15.21 o                         
   4   1   5        254.61        239.69        17.79 o                         
   5   1   5         14.99         13.66         8.08 o                         
  -5   2   5        180.14        164.51        17.70 o                         
  -4   2   5         88.47        105.54        12.55 o                         
  -3   2   5         62.95         65.64         8.01 o                         
  -2   2   5        338.20        341.65        13.29 o                         
  -1   2   5       1400.89       1323.55        34.34 o                         
   0   2   5        656.58        614.68        17.25 o                         
   1   2   5       1400.89       1315.32        28.31 o                         
   2   2   5        338.20        352.63        12.59 o                         
   3   2   5         62.95         62.90         8.39 o                         
   4   2   5         88.47        104.00        13.92 o                         
   5   2   5        180.14        161.68        17.04 o                         
  -5   3   5         48.26         72.83        13.19 o                         
  -4   3   5        348.45        320.84        21.23 o                         
  -3   3   5        211.80        242.48        13.44 o                         
  -2   3   5        560.80        586.09        17.35 o                         
  -1   3   5        876.50        803.98        19.92 o                         
   0   3   5        643.27        572.80        18.77 o                         
   1   3   5        876.50        805.02        19.31 o                         
   2   3   5        560.80        597.52        18.57 o                         
   3   3   5        211.80        291.61        22.86 o                         
   4   3   5        348.45        364.59        25.45 o                         
   5   3   5         48.26         53.39        10.52 o                         
  -5   4   5        239.40        232.17        22.43 o                         
  -4   4   5          2.32          3.53         6.39 o                         
  -3   4   5        362.87        377.71        15.31 o                         
  -2   4   5        105.87        111.30        11.69 o                         
  -1   4   5        220.25        260.48        10.85 o                         
   0   4   5        111.71        149.64         7.49 o                         
   1   4   5        220.25        253.35         8.52 o                         
   2   4   5        105.87         95.01        10.46 o                         
   3   4   5        362.87        381.29        18.89 o                         
   4   4   5          2.32          0.31         9.48 o                         
   5   4   5        239.40        253.10        22.55 o                         
  -5   5   5        130.81        124.68        22.61 o                         
  -4   5   5        789.50        779.65        41.39 o                         
  -3   5   5          4.81         -5.06         5.93 o                         
  -2   5   5        146.22        151.22        12.47 o                         
  -1   5   5        933.01        985.84        31.41 o                         
   0   5   5         29.90         41.59         5.19 o                         
   1   5   5        933.02       1020.20        26.38 o                         
   2   5   5        146.22        153.76        11.51 o                         
   3   5   5          4.81          4.39         4.73 o                         
   4   5   5        789.50        789.65        33.87 o                         
   5   5   5        130.81        160.74        18.82 o                         
  -4   6   5        216.94        174.55        21.35 o                         
  -3   6   5        164.25        171.50        17.82 o                         
  -2   6   5         44.40         45.31         6.75 o                         
  -1   6   5        256.21        287.69        13.99 o                         
   0   6   5         17.00          6.27         4.00 o                         
   1   6   5        256.21        268.49        14.08 o                         
   2   6   5         44.40         58.32        10.31 o                         
   3   6   5        164.25        165.42        13.91 o                         
   4   6   5        216.94        237.58        24.88 o                         
  -4   7   5        137.90        128.82        22.65 o                         
  -3   7   5        191.69        157.70        19.93 o                         
  -2   7   5         58.78         61.61         8.81 o                         
  -1   7   5       1208.29       1237.45        44.84 o                         
   0   7   5          8.35          0.63         5.29 o                         
   1   7   5       1208.29       1230.50        69.34 o                         
   2   7   5         58.78         70.11        14.99 o                         
   3   7   5        191.69        186.25        20.38 o                         
   4   7   5        137.89        204.62        40.80 o                         
  -4   8   5          4.38          1.98        17.13 o                         
  -3   8   5         31.94         26.40        12.26 o                         
  -2   8   5        402.54        366.72        23.51 o                         
  -1   8   5        400.82        440.50        28.44 o                         
   0   8   5        705.60        733.44        43.95 o                         
   1   8   5        400.82        395.47        24.46 o                         
   2   8   5        402.54        393.97        28.36 o                         
   3   8   5         31.95         18.68        17.51 o                         
   4   8   5          4.38         15.20        20.49 o                         
  -3   9   5         82.47         55.39        14.84 o                         
  -2   9   5        257.77        242.24        21.23 o                         
  -1   9   5        610.28        647.70        31.82 o                         
   0   9   5        131.61        162.60        16.10 o                         
   1   9   5        610.28        611.43        38.02 o                         
   2   9   5        257.77        273.64        26.80 o                         
   3   9   5         82.47        121.27        21.91 o                         
  -2  10   5        348.74        307.17        25.32 o                         
  -1  10   5          8.69          2.29         9.21 o                         
   0  10   5         27.79         26.35         9.63 o                         
   1  10   5          8.69          5.60         9.35 o                         
   2  10   5        348.74        337.72        30.84 o                         
  -2  11   5         20.25          4.85        12.13 o                         
  -1  11   5         78.95         53.96        17.08 o                         
   0  11   5          2.92          4.91        14.06 o                         
   1  11   5         78.95         74.54        14.06 o                         
   2  11   5         20.25         12.18        20.81 o                         
   0   0   6       2403.18       2478.86        61.60 o                         
   1   0   6        421.39        367.00         9.36 o                         
   2   0   6       3450.78       3573.16        70.87 o                         
   3   0   6        615.62        662.91        26.56 o                         
   4   0   6         57.96         67.98        11.18 o                         
   5   0   6        157.28        126.50        14.84 o                         
  -5   1   6        147.98        128.23        17.08 o                         
  -4   1   6         71.46         53.65        10.24 o                         
  -3   1   6        213.07        232.26        16.53 o                         
  -2   1   6         23.11         26.53         3.78 o                         
  -1   1   6      17266.52      15505.17       241.46 o                         
   0   1   6        527.15        500.27        11.05 o                         
   1   1   6      17266.51      15801.60       272.81 o                         
   2   1   6         23.11         23.13         3.89 o                         
   3   1   6        213.07        239.66        15.47 o                         
   4   1   6         71.46         66.28        10.45 o                         
   5   1   6        147.98        138.07        14.99 o                         
  -5   2   6         84.50        100.52        14.19 o                         
  -4   2   6        237.86        281.52        21.20 o                         
  -3   2   6        103.13        101.28         9.51 o                         
  -2   2   6        371.12        326.25        13.75 o                         
  -1   2   6       3461.42       3262.85        59.57 o                         
   0   2   6       1608.94       1410.25        26.43 o                         
   1   2   6       3461.42       3232.38        61.84 o                         
   2   2   6        371.12        362.48        13.09 o                         
   3   2   6        103.13        119.48        10.52 o                         
   4   2   6        237.86        272.74        21.59 o                         
   5   2   6         84.50         92.33        15.19 o                         
  -5   3   6         22.68         36.56         9.57 o                         
  -4   3   6       2103.49       2131.68        94.85 o                         
  -3   3   6        820.09        779.83        25.27 o                         
  -2   3   6         37.96         34.09         3.37 o                         
  -1   3   6       1443.27       1479.63        32.09 o                         
   0   3   6         21.60         38.38         3.32 o                         
   1   3   6       1443.27       1573.29        32.63 o                         
   2   3   6         37.96         32.80         3.70 o                         
   3   3   6        820.09        816.29        28.45 o                         
   4   3   6       2103.49       2156.32        62.80 o                         
   5   3   6         22.68         34.10        12.03 o                         
  -5   4   6         57.54         52.90        13.19 o                         
  -4   4   6         92.96        123.96        11.94 o                         
  -3   4   6        205.12        200.80        17.11 o                         
  -2   4   6        343.03        345.33        17.21 o                         
  -1   4   6        175.61        177.97         9.16 o                         
   0   4   6       1049.37       1036.15        24.35 o                         
   1   4   6        175.61        182.90         7.25 o                         
   2   4   6        343.03        323.40        13.94 o                         
   3   4   6        205.12        239.51        14.54 o                         
   4   4   6         92.96        135.64        15.94 o                         
   5   4   6         57.54         61.36        13.78 o                         
  -4   5   6        455.33        418.17        37.90 o                         
  -3   5   6        282.18        267.65        21.88 o                         
  -2   5   6       1076.14        995.62        30.47 o                         
  -1   5   6        880.61        911.33        29.37 o                         
   0   5   6          0.04         -2.75         2.89 o                         
   1   5   6        880.61        896.54        24.04 o                         
   2   5   6       1076.14       1058.52        36.85 o                         
   3   5   6        282.18        311.96        22.23 o                         
   4   5   6        455.33        445.30        23.91 o                         
  -4   6   6         35.33         19.78        11.38 o                         
  -3   6   6        219.02        204.74        20.01 o                         
  -2   6   6        129.06        128.66         9.60 o                         
  -1   6   6        151.93        144.90        10.71 o                         
   0   6   6        105.55        103.70        10.21 o                         
   1   6   6        151.93        146.71         9.40 o                         
   2   6   6        129.06        137.72        15.68 o                         
   3   6   6        219.02        208.63        14.29 o                         
   4   6   6         35.33         56.59         9.30 o                         
  -4   7   6         36.47         31.92        15.14 o                         
  -3   7   6         22.69         27.80         9.39 o                         
  -2   7   6        196.94        183.17        15.67 o                         
  -1   7   6        224.09        239.15        23.45 o                         
   0   7   6         39.53         40.88         7.75 o                         
   1   7   6        224.09        245.08        13.83 o                         
   2   7   6        196.94        208.10        18.93 o                         
   3   7   6         22.69         22.92         7.06 o                         
   4   7   6         36.47         36.44        22.46 o                         
  -4   8   6         31.99         20.37        13.95 o                         
  -3   8   6        240.63        202.47        21.87 o                         
  -2   8   6        290.83        240.78        17.33 o                         
  -1   8   6         10.11         15.80         7.75 o                         
   0   8   6        427.61        461.98        24.97 o                         
   1   8   6         10.11         24.16         8.61 o                         
   2   8   6        290.83        293.59        24.67 o                         
   3   8   6        240.63        206.33        21.98 o                         
   4   8   6         31.99         35.61        19.48 o                         
  -3   9   6         53.86         22.47        13.15 o                         
  -2   9   6         53.16         55.45        11.93 o                         
  -1   9   6        542.29        536.23        28.85 o                         
   0   9   6         28.05         24.01        12.11 o                         
   1   9   6        542.29        554.82        24.37 o                         
   2   9   6         53.16         43.42        22.59 o                         
   3   9   6         53.86         56.21        33.32 o                         
  -2  10   6        161.56        142.86        18.55 o                         
  -1  10   6        118.34        140.11        16.30 o                         
   0  10   6        215.02        204.02        19.27 o                         
   1  10   6        118.34        125.40        15.14 o                         
   2  10   6        161.56        175.92        30.11 o                         
  -1  11   6         74.56         67.94        14.63 o                         
   0  11   6         62.32         59.53        14.04 o                         
   1  11   6         74.56         73.98        15.51 o                         
   1   0   7       2846.87       2942.09        55.83 o                         
   2   0   7        415.00        489.64        15.50 o                         
   3   0   7        115.39        134.33        13.30 o                         
   4   0   7        252.03        285.08        23.09 o                         
   5   0   7        200.45        176.38        17.95 o                         
  -5   1   7          0.53          1.56         9.14 o                         
  -4   1   7         51.31         45.87        14.18 o                         
  -3   1   7       1011.82        973.13        35.63 o                         
  -2   1   7       2497.18       2408.39        48.16 o                         
  -1   1   7       3064.08       2826.53        51.45 o                         
   0   1   7        367.39        366.20         8.85 o                         
   1   1   7       3064.10       2924.08        53.07 o                         
   2   1   7       2497.17       2477.33        54.30 o                         
   3   1   7       1011.82        981.82        33.47 o                         
   4   1   7         51.31         43.08         9.58 o                         
   5   1   7          0.53          0.85         8.24 o                         
  -5   2   7          7.97         15.30         9.33 o                         
  -4   2   7        329.55        298.90        20.52 o                         
  -3   2   7        218.59        228.63        12.96 o                         
  -2   2   7        447.87        463.58        17.54 o                         
  -1   2   7       1409.98       1347.48        31.95 o                         
   0   2   7        194.37        228.45         7.12 o                         
   1   2   7       1409.99       1406.84        35.57 o                         
   2   2   7        447.87        472.44        14.40 o                         
   3   2   7        218.59        248.65        14.82 o                         
   4   2   7        329.55        308.69        21.75 o                         
   5   2   7          7.97         39.40         8.72 o                         
  -5   3   7         36.22         54.33        12.17 o                         
  -4   3   7       1184.79       1174.10        45.38 o                         
  -3   3   7         98.69        105.27         9.32 o                         
  -2   3   7        350.09        357.67        12.66 o                         
  -1   3   7        184.75        209.65         7.43 o                         
   0   3   7        931.27       1065.00        36.14 o                         
   1   3   7        184.75        217.40         7.39 o                         
   2   3   7        350.09        365.06        17.93 o                         
   3   3   7         98.69        103.15         9.55 o                         
   4   3   7       1184.79       1164.18        45.39 o                         
   5   3   7         36.22         46.77        11.29 o                         
  -5   4   7         54.61         24.39        14.34 o                         
  -4   4   7         23.75         20.52         8.33 o                         
  -3   4   7        504.75        499.14        24.80 o                         
  -2   4   7        355.40        376.11        17.80 o                         
  -1   4   7        295.61        305.31        12.86 o                         
   0   4   7        218.58        343.45        24.01 o                         
   1   4   7        295.61        313.92        10.32 o                         
   2   4   7        355.41        359.23        19.31 o                         
   3   4   7        504.75        565.84        21.24 o                         
   4   4   7         23.75         38.57         7.78 o                         
   5   4   7         54.61         45.24        18.10 o                         
  -4   5   7         73.17         56.64        13.06 o                         
  -3   5   7        560.18        546.90        45.41 o                         
  -2   5   7         96.86         96.20         7.04 o                         
  -1   5   7        397.62        401.84        15.79 o                         
   0   5   7        102.67        120.01         8.20 o                         
   1   5   7        397.62        415.92        16.91 o                         
   2   5   7         96.86        101.38         7.72 o                         
   3   5   7        560.18        544.73        33.86 o                         
   4   5   7         73.17         87.98        11.89 o                         
  -4   6   7         12.52          6.38        14.60 o                         
  -3   6   7         71.33         60.75        11.95 o                         
  -2   6   7        111.48         91.78         8.31 o                         
  -1   6   7        741.38        751.50        25.26 o                         
   0   6   7        209.17        245.38        14.13 o                         
   1   6   7        741.38        754.32        23.71 o                         
   2   6   7        111.48        114.12        14.84 o                         
   3   6   7         71.33         88.89         9.69 o                         
   4   6   7         12.52         12.61        11.96 o                         
  -4   7   7         24.52         17.85        16.65 o                         
  -3   7   7         60.76         54.75        12.85 o                         
  -2   7   7        452.68        402.61        22.86 o                         
  -1   7   7        162.84        187.01        14.04 o                         
   0   7   7         26.71         11.14         6.58 o                         
   1   7   7        162.84        180.36        13.82 o                         
   2   7   7        452.68        436.50        24.63 o                         
   3   7   7         60.76         74.36         8.17 o                         
   4   7   7         24.52         21.24        17.95 o                         
  -4   8   7         73.11         59.00        14.79 o                         
  -3   8   7          9.61         -9.87        10.39 o                         
  -2   8   7        133.09        112.23        12.29 o                         
  -1   8   7          8.50        -11.02         7.34 o                         
   0   8   7          5.29         10.08         6.63 o                         
   1   8   7          8.50          1.61         5.90 o                         
   2   8   7        133.09        122.27        16.11 o                         
   3   8   7          9.61         10.15        15.26 o                         
   4   8   7         73.11         45.68        32.40 o                         
  -3   9   7        100.76        107.36        20.79 o                         
  -2   9   7        138.35        158.28        18.07 o                         
  -1   9   7        300.40        299.28        28.02 o                         
   0   9   7         13.14          8.22        11.95 o                         
   1   9   7        300.39        329.71        31.51 o                         
   2   9   7        138.35        167.69        19.36 o                         
   3   9   7        100.76        111.02        18.28 o                         
  -2  10   7        251.72        180.43        19.81 o                         
  -1  10   7        125.94        117.46        16.16 o                         
   0  10   7         12.93         22.48        11.01 o                         
   1  10   7        125.94        155.14        19.94 o                         
   2  10   7        251.72        229.16        30.00 o                         
  -1  11   7         60.41         66.09        13.42 o                         
   0  11   7         87.55        136.10        16.70 o                         
   1  11   7         60.41         44.45        18.27 o                         
   0   0   8        905.26        913.50        26.45 o                         
   1   0   8       8535.68       8338.93       142.18 o                         
   2   0   8      10652.71      11134.72       210.13 o                         
   3   0   8        720.51        746.47        27.86 o                         
   4   0   8         69.70        101.65        13.67 o                         
   5   0   8         18.60          5.69         8.49 o                         
  -5   1   8         98.87        107.55        16.79 o                         
  -4   1   8         66.23         57.73        11.09 o                         
  -3   1   8         65.88         71.02         8.89 o                         
  -2   1   8        545.91        537.81        16.11 o                         
  -1   1   8         80.64        102.28         4.48 o                         
   0   1   8        912.31        841.75        19.87 o                         
   1   1   8         80.64        106.41         5.36 o                         
   2   1   8        545.91        564.96        21.15 o                         
   3   1   8         65.88         67.80         8.93 o                         
   4   1   8         66.23         41.56         8.93 o                         
   5   1   8         98.87         61.33        12.83 o                         
  -5   2   8        120.18        107.87        15.01 o                         
  -4   2   8        450.55        445.01        22.94 o                         
  -3   2   8        210.65        202.97        12.43 o                         
  -2   2   8         15.68         12.22         3.50 o                         
  -1   2   8        139.17        177.64         8.73 o                         
   0   2   8       1220.36       1212.40        23.00 o                         
   1   2   8        139.17        162.83         7.64 o                         
   2   2   8         15.68         11.92         2.30 o                         
   3   2   8        210.65        214.14        13.15 o                         
   4   2   8        450.55        435.44        23.44 o                         
   5   2   8        120.18        133.35        14.18 o                         
  -5   3   8         14.12         -3.61        11.13 o                         
  -4   3   8        226.93        243.14        16.63 o                         
  -3   3   8        342.95        372.98        17.18 o                         
  -2   3   8        326.03        327.66        12.17 o                         
  -1   3   8        383.46        365.78        10.35 o                         
   0   3   8       2350.47       2276.25        43.52 o                         
   1   3   8        383.46        380.45        11.36 o                         
   2   3   8        326.03        329.42        19.38 o                         
   3   3   8        342.95        381.85        17.20 o                         
   4   3   8        226.93        286.38        28.78 o                         
   5   3   8         14.12         11.96         8.63 o                         
  -5   4   8         31.07         28.34        15.06 o                         
  -4   4   8        520.06        505.42        20.69 o                         
  -3   4   8        148.16        171.46        15.24 o                         
  -2   4   8        586.81        576.43        28.19 o                         
  -1   4   8        940.77        952.70        32.31 o                         
   0   4   8       1245.74       1237.44        31.91 o                         
   1   4   8        940.76        956.48        27.19 o                         
   2   4   8        586.81        544.01        26.86 o                         
   3   4   8        148.16        165.21        20.68 o                         
   4   4   8        520.06        521.68        32.21 o                         
   5   4   8         31.07         44.72        15.71 o                         
  -4   5   8         63.01         65.35        12.33 o                         
  -3   5   8        122.75        136.65        14.12 o                         
  -2   5   8        165.27        167.05        12.56 o                         
  -1   5   8       1140.17       1101.82        32.40 o                         
   0   5   8        752.89        830.23        22.59 o                         
   1   5   8       1140.17       1153.96        30.42 o                         
   2   5   8        165.27        152.98        17.34 o                         
   3   5   8        122.75        125.01        17.51 o                         
   4   5   8         63.01        110.72        22.98 o                         
  -4   6   8         18.69         37.51        12.72 o                         
  -3   6   8        107.77        126.19        16.50 o                         
  -2   6   8         87.16         83.64         7.53 o                         
  -1   6   8        124.25        124.07        11.84 o                         
   0   6   8         38.88         33.21         6.58 o                         
   1   6   8        124.25        134.41         9.28 o                         
   2   6   8         87.16         93.52        12.05 o                         
   3   6   8        107.77        112.12        20.88 o                         
   4   6   8         18.69         18.40        13.47 o                         
  -4   7   8         21.92         24.15        21.39 o                         
  -3   7   8        106.20         89.03        14.23 o                         
  -2   7   8        194.63        204.47        14.73 o                         
  -1   7   8        225.67        219.16        17.04 o                         
   0   7   8         65.26         93.54        11.68 o                         
   1   7   8        225.67        197.37        11.98 o                         
   2   7   8        194.63        235.28        18.44 o                         
   3   7   8        106.20         79.19        15.53 o                         
   4   7   8         21.92         21.71        40.41 o                         
  -3   8   8         83.84         78.52        14.41 o                         
  -2   8   8        186.47        155.87        14.38 o                         
  -1   8   8        243.10        259.14        22.06 o                         
   0   8   8         11.27         12.63        10.52 o                         
   1   8   8        243.10        239.35        15.16 o                         
   2   8   8        186.47        205.34        20.75 o                         
   3   8   8         83.84        100.96        26.32 o                         
  -3   9   8         17.65         -0.79        17.13 o                         
  -2   9   8        298.62        291.24        24.95 o                         
  -1   9   8        593.07        606.59        34.24 o                         
   0   9   8         20.16         13.18         8.80 o                         
   1   9   8        593.07        632.24        43.52 o                         
   2   9   8        298.62        308.11        26.60 o                         
   3   9   8         17.65          7.12        13.24 o                         
  -2  10   8        249.70        209.96        23.98 o                         
  -1  10   8         40.75         19.47        14.14 o                         
   0  10   8        202.94        196.54        19.67 o                         
   1  10   8         40.75         39.23        10.98 o                         
   2  10   8        249.70        252.13        30.99 o                         
  -1  11   8         12.67         15.68        11.36 o                         
   0  11   8        395.46        403.70        31.78 o                         
   1  11   8         12.67         23.55        15.89 o                         
   1   0   9       1396.10       1442.01        30.18 o                         
   2   0   9        311.72        341.02        13.04 o                         
   3   0   9        235.83        229.80        15.71 o                         
   4   0   9          9.16         12.25         7.75 o                         
   5   0   9         23.39         24.00         9.39 o                         
  -5   1   9        228.03        208.12        21.17 o                         
  -4   1   9        126.37        120.51        14.13 o                         
  -3   1   9         92.20        103.80        10.73 o                         
  -2   1   9        428.35        441.93        14.80 o                         
  -1   1   9       1467.02       1537.59        34.97 o                         
   0   1   9       2690.40       2421.20        46.19 o                         
   1   1   9       1467.02       1472.10        28.88 o                         
   2   1   9        428.35        452.42        17.97 o                         
   3   1   9         92.20         91.00        10.34 o                         
   4   1   9        126.37        130.20        18.23 o                         
   5   1   9        228.03        204.58        19.47 o                         
  -5   2   9         89.35         78.36        14.19 o                         
  -4   2   9          5.06         12.46         6.67 o                         
  -3   2   9        285.78        257.88        14.41 o                         
  -2   2   9        817.29        828.56        24.43 o                         
  -1   2   9       1760.81       1658.03        33.12 o                         
   0   2   9        109.00        140.70         6.79 o                         
   1   2   9       1760.81       1675.74        39.33 o                         
   2   2   9        817.29        871.22        24.50 o                         
   3   2   9        285.78        291.95        15.04 o                         
   4   2   9          5.06          9.73         6.39 o                         
   5   2   9         89.35         98.58        14.73 o                         
  -5   3   9         15.64         -4.38        10.68 o                         
  -4   3   9         80.57         84.20        11.18 o                         
  -3   3   9         81.97         93.03         9.23 o                         
  -2   3   9         59.39         67.22         5.42 o                         
  -1   3   9        266.02        246.03         8.95 o                         
   0   3   9       3725.61       3955.13       116.52 o                         
   1   3   9        266.02        230.20         8.61 o                         
   2   3   9         59.39         65.84         7.33 o                         
   3   3   9         81.97        130.31        14.02 o                         
   4   3   9         80.57         82.23        10.10 o                         
   5   3   9         15.64         28.42        11.92 o                         
  -5   4   9          0.49         13.72        16.04 o                         
  -4   4   9        112.38        102.62        13.11 o                         
  -3   4   9        253.93        254.38        19.03 o                         
  -2   4   9        194.14        200.41        14.06 o                         
  -1   4   9        466.19        553.41        21.19 o                         
   0   4   9        183.54        185.91        11.98 o                         
   1   4   9        466.19        558.95        17.74 o                         
   2   4   9        194.14        188.06        15.99 o                         
   3   4   9        253.93        243.34        23.02 o                         
   4   4   9        112.38        138.90        17.12 o                         
   5   4   9          0.49         16.11        21.69 o                         
  -4   5   9        848.60        783.06        66.56 o                         
  -3   5   9        506.11        484.05        28.69 o                         
  -2   5   9        112.33        114.72        10.84 o                         
  -1   5   9         52.28         55.86         6.08 o                         
   0   5   9       1451.94       1459.05        40.01 o                         
   1   5   9         52.28         69.27         7.45 o                         
   2   5   9        112.33        125.99        15.77 o                         
   3   5   9        506.11        505.41        30.16 o                         
   4   5   9        848.60        840.54        51.33 o                         
  -4   6   9        154.62        151.58        20.09 o                         
  -3   6   9        540.88        560.43        40.73 o                         
  -2   6   9         83.50         96.72         7.44 o                         
  -1   6   9         59.38         58.52         7.34 o                         
   0   6   9        255.17        246.31        13.67 o                         
   1   6   9         59.38         71.34         7.72 o                         
   2   6   9         83.50        101.04         9.16 o                         
   3   6   9        540.88        546.98        45.45 o                         
   4   6   9        154.62        154.83        26.17 o                         
  -4   7   9        217.53        189.73        22.94 o                         
  -3   7   9         29.56         23.39        17.40 o                         
  -2   7   9        779.82        681.01        25.40 o                         
  -1   7   9        106.61        125.53        12.96 o                         
   0   7   9          3.26         -2.66         5.37 o                         
   1   7   9        106.61        113.12         9.34 o                         
   2   7   9        779.82        701.17        32.87 o                         
   3   7   9         29.55         35.17        12.21 o                         
   4   7   9        217.53        186.97        33.40 o                         
  -3   8   9         13.62         17.30        10.46 o                         
  -2   8   9       1857.58       1745.19        70.96 o                         
  -1   8   9        616.44        619.24        32.08 o                         
   0   8   9        124.89        114.56        13.33 o                         
   1   8   9        616.44        603.63        30.12 o                         
   2   8   9       1857.57       1689.93        64.08 o                         
   3   8   9         13.62         29.83        19.70 o                         
  -3   9   9         19.89         15.59        13.11 o                         
  -2   9   9         74.59         63.76        11.10 o                         
  -1   9   9        450.62        466.98        28.09 o                         
   0   9   9         13.19          7.17         8.04 o                         
   1   9   9        450.62        463.52        31.08 o                         
   2   9   9         74.59         62.26        19.65 o                         
   3   9   9         19.89        -22.10        14.73 o                         
  -2  10   9        297.02        332.22        27.13 o                         
  -1  10   9        398.27        331.63        26.13 o                         
   0  10   9        305.09        326.98        24.50 o                         
   1  10   9        398.27        382.61        34.51 o                         
   2  10   9        297.02        330.44        30.65 o                         
  -1  11   9         18.01         26.09        11.54 o                         
   0  11   9          7.91        -14.88        12.85 o                         
   1  11   9         18.01         10.33        13.16 o                         
   0   0  10       7764.61       8035.40       211.11 o                         
   1   0  10          2.40          9.34         2.14 o                         
   2   0  10       1061.78       1104.89        27.29 o                         
   3   0  10        187.83        203.76        15.20 o                         
   4   0  10          1.00         -3.09         6.70 o                         
   5   0  10         17.40         12.49        11.67 o                         
  -5   1  10         61.01         30.68        12.48 o                         
  -4   1  10        152.80        176.23        17.27 o                         
  -3   1  10         42.72         32.24         7.29 o                         
  -2   1  10        121.09        142.76         8.52 o                         
  -1   1  10        837.05        829.89        20.60 o                         
   0   1  10        589.25        679.85        39.41 o                         
   1   1  10        837.06        822.38        18.65 o                         
   2   1  10        121.09        141.16         9.05 o                         
   3   1  10         42.72         37.68         7.84 o                         
   4   1  10        152.80        146.73        18.22 o                         
   5   1  10         61.01         62.35        12.83 o                         
  -5   2  10         53.91         37.68        12.70 o                         
  -4   2  10         87.12         92.46        13.25 o                         
  -3   2  10        152.64        135.48        10.26 o                         
  -2   2  10       1412.08       1336.93        40.15 o                         
  -1   2  10         68.76         87.22         4.79 o                         
   0   2  10          0.17          0.61         1.68 o                         
   1   2  10         68.76         79.36         6.47 o                         
   2   2  10       1412.08       1388.14        37.15 o                         
   3   2  10        152.64        137.58        10.73 o                         
   4   2  10         87.12         80.96        14.48 o                         
   5   2  10         53.91         66.13        12.34 o                         
  -5   3  10        149.45        143.77        17.40 o                         
  -4   3  10         37.90         46.40         8.82 o                         
  -3   3  10        312.57        314.75        17.53 o                         
  -2   3  10        566.42        570.09        16.70 o                         
  -1   3  10        162.81        167.95         7.50 o                         
   0   3  10       1107.48       1075.07        29.63 o                         
   1   3  10        162.82        175.34        11.21 o                         
   2   3  10        566.42        544.86        21.05 o                         
   3   3  10        312.57        303.51        22.49 o                         
   4   3  10         37.90         53.15        10.24 o                         
   5   3  10        149.45        151.34        25.42 o                         
  -5   4  10          0.41        -14.94        12.42 o                         
  -4   4  10        125.88        130.92        10.10 o                         
  -3   4  10        581.91        610.38        27.29 o                         
  -2   4  10        238.26        227.93        14.22 o                         
  -1   4  10         69.61         79.32         6.39 o                         
   0   4  10        316.05        342.74        13.42 o                         
   1   4  10         69.61         80.16         6.66 o                         
   2   4  10        238.26        255.79        19.64 o                         
   3   4  10        581.91        625.51        32.66 o                         
   4   4  10        125.88        119.94        17.80 o                         
   5   4  10          0.41         -3.41        15.24 o                         
  -4   5  10        200.48        167.15        18.49 o                         
  -3   5  10        283.90        296.50        21.95 o                         
  -2   5  10        270.66        267.03        16.44 o                         
  -1   5  10        166.58        161.68        10.37 o                         
   0   5  10       1492.34       1551.68        39.75 o                         
   1   5  10        166.58        169.90        11.21 o                         
   2   5  10        270.65        299.71        21.06 o                         
   3   5  10        283.90        298.07        23.72 o                         
   4   5  10        200.48        212.34        23.41 o                         
  -4   6  10         89.56         92.39        16.08 o                         
  -3   6  10        905.40        877.03        41.19 o                         
  -2   6  10        177.65        148.43        13.38 o                         
  -1   6  10         48.62         38.82         6.22 o                         
   0   6  10        439.76        527.44        23.47 o                         
   1   6  10         48.61         44.41         5.87 o                         
   2   6  10        177.65        208.15        22.32 o                         
   3   6  10        905.39        880.96        61.48 o                         
   4   6  10         89.56        113.69        23.97 o                         
  -4   7  10         41.38         20.21        12.69 o                         
  -3   7  10          4.56         11.07         8.15 o                         
  -2   7  10        372.00        347.44        21.15 o                         
  -1   7  10        278.50        260.08        16.75 o                         
   0   7  10         15.65         14.34         6.10 o                         
   1   7  10        278.50        245.15        13.47 o                         
   2   7  10        372.00        388.30        22.95 o                         
   3   7  10          4.56         -0.10        11.27 o                         
   4   7  10         41.38         50.79        24.12 o                         
  -3   8  10         31.93         20.97        12.04 o                         
  -2   8  10        139.88        141.21        16.98 o                         
  -1   8  10        111.29         96.22        13.38 o                         
   0   8  10        556.59        562.15        27.75 o                         
   1   8  10        111.29         84.05         9.29 o                         
   2   8  10        139.88        207.20        20.30 o                         
   3   8  10         31.93         33.83        12.17 o                         
  -3   9  10        125.19        118.63        21.60 o                         
  -2   9  10         52.57         41.30        11.06 o                         
  -1   9  10        767.63        759.78        46.25 o                         
   0   9  10         12.18         16.40         9.02 o                         
   1   9  10        767.63        818.18        31.17 o                         
   2   9  10         52.57         65.18        19.31 o                         
   3   9  10        125.19         94.89        22.62 o                         
  -2  10  10         21.64         18.75        13.98 o                         
  -1  10  10         60.40         53.66        13.96 o                         
   0  10  10          1.67         12.04        11.11 o                         
   1  10  10         60.40         83.86        13.61 o                         
   2  10  10         21.64         -6.69        14.50 o                         
  -1  11  10          0.53        -19.10        12.76 o                         
   0  11  10          0.20         -3.79        13.12 o                         
   1  11  10          0.53         -1.28        14.17 o                         
   1   0  11         32.07         32.84         3.40 o                         
   2   0  11       5302.73       5318.15       100.61 o                         
   3   0  11         29.04         30.97         7.33 o                         
   4   0  11        360.17        407.85        25.52 o                         
   5   0  11         56.88         69.40        13.23 o                         
  -5   1  11         57.63         27.39        13.49 o                         
  -4   1  11        137.62        121.25        14.65 o                         
  -3   1  11         39.02         42.43         6.98 o                         
  -2   1  11       1280.98       1208.74        30.44 o                         
  -1   1  11        841.95        843.68        20.05 o                         
   0   1  11       3653.26       3257.94        58.91 o                         
   1   1  11        841.94        826.56        20.20 o                         
   2   1  11       1280.98       1290.27        33.39 o                         
   3   1  11         39.02         48.21         9.70 o                         
   4   1  11        137.62        133.57        17.89 o                         
   5   1  11         57.63         39.64        15.24 o                         
  -5   2  11         27.25         12.11        10.97 o                         
  -4   2  11         27.31         29.34         9.93 o                         
  -3   2  11        330.76        297.81        17.86 o                         
  -2   2  11        761.17        786.61        24.75 o                         
  -1   2  11        525.41        524.96        14.89 o                         
   0   2  11         17.26         15.26         2.56 o                         
   1   2  11        525.41        546.28        19.72 o                         
   2   2  11        761.18        757.49        28.76 o                         
   3   2  11        330.76        329.58        16.18 o                         
   4   2  11         27.31         18.56        10.84 o                         
   5   2  11         27.25         31.88        13.40 o                         
  -5   3  11          0.81         -1.32        10.26 o                         
  -4   3  11        163.24        150.95        13.28 o                         
  -3   3  11        314.05        378.53        16.51 o                         
  -2   3  11        549.15        539.83        23.23 o                         
  -1   3  11         48.87         48.00         4.34 o                         
   0   3  11        336.43        337.91        11.51 o                         
   1   3  11         48.87         65.25         7.74 o                         
   2   3  11        549.15        518.56        23.37 o                         
   3   3  11        314.05        377.02        36.63 o                         
   4   3  11        163.25        186.19        12.11 o                         
   5   3  11          0.81         -3.34        11.43 o                         
  -4   4  11        122.61        128.38         9.67 o                         
  -3   4  11       1748.34       1786.06        64.86 o                         
  -2   4  11         32.14         50.28         9.61 o                         
  -1   4  11        232.39        219.21        11.73 o                         
   0   4  11       6290.87       6699.35       138.05 o                         
   1   4  11        232.39        239.99         9.51 o                         
   2   4  11         32.14         35.32         8.99 o                         
   3   4  11       1748.34       1828.72        65.87 o                         
   4   4  11        122.61        106.06        15.64 o                         
  -4   5  11        210.96        178.79        19.47 o                         
  -3   5  11       1074.32       1051.48        45.55 o                         
  -2   5  11         96.13         83.11         9.86 o                         
  -1   5  11        268.38        272.18        12.52 o                         
   0   5  11        181.49        224.08        15.40 o                         
   1   5  11        268.38        278.03        11.96 o                         
   2   5  11         96.13         90.05        10.92 o                         
   3   5  11       1074.33       1043.94        45.31 o                         
   4   5  11        210.95        170.04        26.11 o                         
  -4   6  11        214.33        207.28        20.76 o                         
  -3   6  11        508.79        505.72        35.02 o                         
  -2   6  11         91.36         87.25        12.36 o                         
  -1   6  11         25.52         36.16         6.10 o                         
   0   6  11         46.09         49.16         7.17 o                         
   1   6  11         25.52         36.12         5.00 o                         
   2   6  11         91.36        110.77        13.89 o                         
   3   6  11        508.79        560.65        38.46 o                         
   4   6  11        214.32        248.45        30.61 o                         
  -4   7  11          4.00          4.98        18.16 o                         
  -3   7  11        162.43        175.94        20.79 o                         
  -2   7  11        908.47        928.31        37.61 o                         
  -1   7  11         79.67         93.81        10.75 o                         
   0   7  11        190.17        192.95        15.11 o                         
   1   7  11         79.67        101.42         9.08 o                         
   2   7  11        908.47        994.30        52.24 o                         
   3   7  11        162.43        162.22        23.05 o                         
   4   7  11          4.00         -5.50        20.94 o                         
  -3   8  11        198.95        177.12        21.15 o                         
  -2   8  11        796.14        664.34        35.10 o                         
  -1   8  11         32.07         25.24        13.34 o                         
   0   8  11         16.75          7.75         7.08 o                         
   1   8  11         32.07         33.73         7.48 o                         
   2   8  11        796.13        733.54        33.41 o                         
   3   8  11        198.95        191.68        25.02 o                         
  -3   9  11          5.10         -1.17        14.09 o                         
  -2   9  11         55.47         35.90        11.66 o                         
  -1   9  11        558.01        579.79        31.29 o                         
   0   9  11        170.00        192.77        18.73 o                         
   1   9  11        558.01        550.63        51.07 o                         
   2   9  11         55.47         39.94        12.15 o                         
   3   9  11          5.10         22.82        16.21 o                         
  -2  10  11         47.02         30.88        13.85 o                         
  -1  10  11        102.59        113.50        16.12 o                         
   0  10  11          6.17         13.84         9.80 o                         
   1  10  11        102.59        117.94        16.98 o                         
   2  10  11         47.02         60.10        15.64 o                         
  -1  11  11        170.91        169.89        21.46 o                         
   0  11  11          1.62         -1.78        14.33 o                         
   1  11  11        170.91        163.85        16.90 o                         
   0   0  12          3.46          7.28         2.99 o                         
   1   0  12       2706.55       2829.67        61.11 o                         
   2   0  12       4333.46       4511.81       102.45 o                         
   3   0  12        261.10        271.88        16.08 o                         
   4   0  12        150.80        162.18        18.50 o                         
   5   0  12        167.82        170.48        21.38 o                         
  -5   1  12         15.15         15.10        14.61 o                         
  -4   1  12        150.75        154.78        16.18 o                         
  -3   1  12        205.57        198.00        14.81 o                         
  -2   1  12       1426.07       1371.01        43.97 o                         
  -1   1  12         83.13        109.02         6.11 o                         
   0   1  12        484.63        462.56        12.27 o                         
   1   1  12         83.13        104.19         6.87 o                         
   2   1  12       1426.07       1435.51        36.47 o                         
   3   1  12        205.57        214.61        19.82 o                         
   4   1  12        150.75        150.52        21.14 o                         
   5   1  12         15.15         25.48         9.75 o                         
  -5   2  12         68.90         51.02        18.56 o                         
  -4   2  12        154.68        165.58        15.70 o                         
  -3   2  12        908.69        905.74        32.63 o                         
  -2   2  12       1642.34       1639.09        50.00 o                         
  -1   2  12        228.37        228.87        12.13 o                         
   0   2  12         32.12         37.51         4.41 o                         
   1   2  12        228.37        229.89        11.87 o                         
   2   2  12       1642.34       1687.05        43.75 o                         
   3   2  12        908.68        897.85        27.30 o                         
   4   2  12        154.68        144.32        24.93 o                         
   5   2  12         68.90         60.05        13.91 o                         
  -5   3  12        148.63        126.54        16.14 o                         
  -4   3  12        514.84        510.94        39.39 o                         
  -3   3  12        273.17        297.98        14.83 o                         
  -2   3  12         25.48         38.09         6.77 o                         
  -1   3  12         14.79         13.30         2.86 o                         
   0   3  12        372.78        325.91        12.66 o                         
   1   3  12         14.79         18.81         4.10 o                         
   2   3  12         25.48         39.62         6.58 o                         
   3   3  12        273.17        296.86        24.87 o                         
   4   3  12        514.84        568.99        28.85 o                         
   5   3  12        148.63        160.16        24.32 o                         
  -4   4  12        116.06        126.68         9.13 o                         
  -3   4  12       1090.90       1146.83        50.81 o                         
  -2   4  12        228.51        213.49        14.02 o                         
  -1   4  12        278.80        293.28        15.20 o                         
   0   4  12        153.15        147.17         9.91 o                         
   1   4  12        278.80        364.08        13.02 o                         
   2   4  12        228.51        222.29        17.31 o                         
   3   4  12       1090.90       1105.96        61.80 o                         
   4   4  12        116.06        140.91        28.02 o                         
  -4   5  12         58.37         51.74        13.21 o                         
  -3   5  12        227.94        245.41        14.46 o                         
  -2   5  12         60.75         61.24        11.93 o                         
  -1   5  12        303.67        302.58        15.14 o                         
   0   5  12       2184.26       2155.00        55.19 o                         
   1   5  12        303.67        303.17        12.54 o                         
   2   5  12         60.75         50.32        14.44 o                         
   3   5  12        227.94        226.87        21.11 o                         
   4   5  12         58.37         53.46        17.65 o                         
  -4   6  12         22.91         18.73        13.53 o                         
  -3   6  12        132.35        119.70        12.47 o                         
  -2   6  12        202.43        204.91        19.30 o                         
  -1   6  12         24.19         23.28         5.03 o                         
   0   6  12        246.05        331.99        17.19 o                         
   1   6  12         24.19         32.62         5.89 o                         
   2   6  12        202.43        217.32        19.09 o                         
   3   6  12        132.35        114.81        16.53 o                         
   4   6  12         22.91         44.53        17.27 o                         
  -4   7  12         14.66         21.58        14.78 o                         
  -3   7  12        218.00        241.04        30.26 o                         
  -2   7  12        291.54        288.44        20.49 o                         
  -1   7  12         59.05         60.56         9.08 o                         
   0   7  12         21.09         26.72         6.77 o                         
   1   7  12         59.05         59.59         7.54 o                         
   2   7  12        291.54        317.00        29.92 o                         
   3   7  12        218.00        216.08        25.72 o                         
   4   7  12         14.66         28.57        25.14 o                         
  -3   8  12         80.34         58.86        15.39 o                         
  -2   8  12        265.67        236.17        18.41 o                         
  -1   8  12        277.48        268.70        22.40 o                         
   0   8  12          4.04          6.40         6.39 o                         
   1   8  12        277.48        278.28        20.05 o                         
   2   8  12        265.67        247.39        18.35 o                         
   3   8  12         80.34         64.23        18.36 o                         
  -3   9  12        124.01        154.18        25.87 o                         
  -2   9  12        202.37        158.13        20.32 o                         
  -1   9  12        432.02        406.71        27.34 o                         
   0   9  12          0.90        -12.20         8.13 o                         
   1   9  12        432.02        432.94        30.66 o                         
   2   9  12        202.37        199.40        17.76 o                         
   3   9  12        124.02        134.43        25.92 o                         
  -2  10  12        185.38        152.07        20.68 o                         
  -1  10  12        261.08        276.73        28.78 o                         
   0  10  12         25.57          3.88        10.86 o                         
   1  10  12        261.08        367.72        30.53 o                         
   2  10  12        185.38        197.03        29.33 o                         
  -1  11  12          5.89         26.16        14.33 o                         
   0  11  12         19.23          2.28        11.59 o                         
   1  11  12          5.89         17.81        14.68 o                         
   1   0  13        203.34        247.93         9.76 o                         
   2   0  13        263.82        242.44        11.57 o                         
   3   0  13         15.18         -0.04         5.69 o                         
   4   0  13         20.64         42.58        10.83 o                         
   5   0  13         17.57         25.27        15.41 o                         
  -5   1  13         29.41         -0.64        10.70 o                         
  -4   1  13        207.29        191.04        17.94 o                         
  -3   1  13        352.16        350.79        19.63 o                         
  -2   1  13        703.98        698.67        26.85 o                         
  -1   1  13       4653.94       4770.35       104.09 o                         
   0   1  13        747.47        657.14        16.47 o                         
   1   1  13       4653.95       4852.22        98.99 o                         
   2   1  13        703.98        707.82        22.88 o                         
   3   1  13        352.16        419.14        26.01 o                         
   4   1  13        207.29        198.16        21.53 o                         
   5   1  13         29.41         20.95        16.83 o                         
  -5   2  13         19.32         11.78        10.81 o                         
  -4   2  13         85.72        105.41        11.87 o                         
  -3   2  13       1102.46       1072.78        31.28 o                         
  -2   2  13        937.20        889.39        33.48 o                         
  -1   2  13         41.32         50.28         5.11 o                         
   0   2  13          8.58         14.48         3.24 o                         
   1   2  13         41.32         36.59         5.25 o                         
   2   2  13        937.20        927.18        28.04 o                         
   3   2  13       1102.46       1141.74        39.16 o                         
   4   2  13         85.72         77.13        16.51 o                         
   5   2  13         19.32         16.98        10.92 o                         
  -5   3  13         93.04         88.68        15.32 o                         
  -4   3  13        144.22        142.87        13.17 o                         
  -3   3  13       1343.38       1309.20        38.72 o                         
  -2   3  13         34.40         42.90         7.32 o                         
  -1   3  13        187.16        202.30         9.94 o                         
   0   3  13        483.30        505.78        15.31 o                         
   1   3  13        187.16        186.38        11.81 o                         
   2   3  13         34.40         48.04         6.63 o                         
   3   3  13       1343.38       1362.69        54.41 o                         
   4   3  13        144.22        163.35        23.02 o                         
   5   3  13         93.04         92.04        20.56 o                         
  -4   4  13         16.62         27.83         7.15 o                         
  -3   4  13        637.83        691.54        24.66 o                         
  -2   4  13        422.40        443.87        27.72 o                         
  -1   4  13        932.44        894.79        26.31 o                         
   0   4  13       1894.42       1825.48        42.55 o                         
   1   4  13        932.43        897.17        32.82 o                         
   2   4  13        422.40        417.11        20.86 o                         
   3   4  13        637.83        637.51        44.93 o                         
   4   4  13         16.62         21.21        11.59 o                         
  -4   5  13          8.71         -3.52         8.76 o                         
  -3   5  13        611.94        562.83        34.00 o                         
  -2   5  13          3.70          5.52         8.09 o                         
  -1   5  13         59.88         62.46         6.69 o                         
   0   5  13         36.04         46.83         7.31 o                         
   1   5  13         59.88         56.16         5.79 o                         
   2   5  13          3.70          2.66        10.04 o                         
   3   5  13        611.94        644.50        39.16 o                         
   4   5  13          8.71         11.90        10.79 o                         
  -4   6  13        109.19        117.94        15.19 o                         
  -3   6  13          5.16         -3.34         8.45 o                         
  -2   6  13        440.88        471.92        28.06 o                         
  -1   6  13         84.97         81.01         8.90 o                         
   0   6  13        122.24        128.38        13.18 o                         
   1   6  13         84.97         72.46         8.02 o                         
   2   6  13        440.88        424.98        26.79 o                         
   3   6  13          5.16         56.36        21.77 o                         
   4   6  13        109.19         82.98        21.77 o                         
  -4   7  13          1.64          4.04        12.88 o                         
  -3   7  13        138.25        134.10        13.64 o                         
  -2   7  13         74.22         54.27         9.58 o                         
  -1   7  13        100.18         76.55         9.72 o                         
   0   7  13          1.33          1.61         5.48 o                         
   1   7  13        100.18         83.96         9.24 o                         
   2   7  13         74.22         51.84        11.02 o                         
   3   7  13        138.25        124.29        17.80 o                         
   4   7  13          1.64         20.69        24.99 o                         
  -3   8  13         24.89         32.73        12.78 o                         
  -2   8  13          9.45         14.65         9.92 o                         
  -1   8  13         15.99         11.57        15.09 o                         
   0   8  13         13.45         15.63         7.65 o                         
   1   8  13         15.99         24.10         8.13 o                         
   2   8  13          9.45         19.53        10.61 o                         
   3   8  13         24.89         17.77        14.01 o                         
  -3   9  13          9.34         30.21        11.81 o                         
  -2   9  13         34.95          9.96        12.79 o                         
  -1   9  13         86.46         76.20        12.93 o                         
   0   9  13        818.81        843.98        37.70 o                         
   1   9  13         86.46         79.14        12.31 o                         
   2   9  13         34.95         51.13        13.98 o                         
   3   9  13          9.34         46.05        23.82 o                         
  -2  10  13        148.17         96.96        23.16 o                         
  -1  10  13         95.96         69.20        16.22 o                         
   0  10  13          8.34         14.36        10.68 o                         
   1  10  13         95.96        123.24        16.72 o                         
   2  10  13        148.17        148.49        26.75 o                         
   0  11  13         12.70         26.19        19.67 o                         
   0   0  14       5905.47       6292.18       188.25 o                         
   1   0  14        726.76        762.64        22.39 o                         
   2   0  14        255.74        275.33        12.30 o                         
   3   0  14         85.61         86.50        10.83 o                         
   4   0  14         49.25         60.99        12.15 o                         
   5   0  14         15.00        -10.52        12.48 o                         
  -5   1  14         28.96         25.34        11.04 o                         
  -4   1  14        170.95        177.45        16.69 o                         
  -3   1  14        506.48        492.19        21.20 o                         
  -2   1  14        364.70        378.67        14.50 o                         
  -1   1  14        962.65       1019.54        27.83 o                         
   0   1  14       1888.17       1984.44        46.01 o                         
   1   1  14        962.65       1017.06        26.28 o                         
   2   1  14        364.70        373.21        15.40 o                         
   3   1  14        506.48        548.81        28.35 o                         
   4   1  14        170.95        171.47        26.12 o                         
   5   1  14         28.96          8.85        10.80 o                         
  -5   2  14         22.24         16.59        12.64 o                         
  -4   2  14         14.87         13.23         7.80 o                         
  -3   2  14        114.46        116.55         8.84 o                         
  -2   2  14       1426.70       1327.15        43.63 o                         
  -1   2  14        491.95        472.10        17.42 o                         
   0   2  14        114.49        100.71         7.76 o                         
   1   2  14        491.95        460.17        16.67 o                         
   2   2  14       1426.70       1413.26        38.41 o                         
   3   2  14        114.46        119.27        13.66 o                         
   4   2  14         14.87          9.07         6.51 o                         
   5   2  14         22.24          6.37        13.37 o                         
  -4   3  14         34.85         23.41        15.67 o                         
  -3   3  14        355.49        411.73        20.82 o                         
  -2   3  14        464.95        448.78        23.58 o                         
  -1   3  14        143.48        147.42        10.58 o                         
   0   3  14        143.25        118.22         8.13 o                         
   1   3  14        143.48        164.95        11.97 o                         
   2   3  14        464.95        443.75        20.61 o                         
   3   3  14        355.49        420.47        28.00 o                         
   4   3  14         34.85         27.87        13.28 o                         
  -4   4  14          1.98          6.93         6.99 o                         
  -3   4  14        433.51        410.24        18.56 o                         
  -2   4  14        183.22        193.06        15.15 o                         
  -1   4  14        250.23        240.49        11.49 o                         
   0   4  14         67.34         74.03         7.48 o                         
   1   4  14        250.23        275.11        18.38 o                         
   2   4  14        183.22        194.42        14.40 o                         
   3   4  14        433.50        465.07        31.48 o                         
   4   4  14          1.98         -5.60        15.21 o                         
  -4   5  14          3.84          0.19         8.51 o                         
  -3   5  14        279.02        246.59        25.85 o                         
  -2   5  14         74.48         70.79        21.40 o                         
  -1   5  14        533.72        466.78        17.98 o                         
   0   5  14          3.94         13.76         5.64 o                         
   1   5  14        533.72        555.24        19.11 o                         
   2   5  14         74.48         83.81        15.88 o                         
   3   5  14        279.02        281.90        30.41 o                         
   4   5  14          3.84        -14.44        11.11 o                         
  -4   6  14         59.42         21.65        15.42 o                         
  -3   6  14        437.97        508.90        34.60 o                         
  -2   6  14        128.68        127.99        25.11 o                         
  -1   6  14          7.76          9.32         6.12 o                         
   0   6  14        321.58        373.55        21.36 o                         
   1   6  14          7.76          5.03         4.31 o                         
   2   6  14        128.68        124.82        19.53 o                         
   3   6  14        437.97        487.99        41.36 o                         
   4   6  14         59.42         40.88        24.73 o                         
  -3   7  14        109.17        132.00        20.86 o                         
  -2   7  14        240.59        272.19        24.47 o                         
  -1   7  14        176.31        175.55        14.78 o                         
   0   7  14        325.69        323.74        18.95 o                         
   1   7  14        176.31        208.40        17.82 o                         
   2   7  14        240.59        259.55        21.57 o                         
   3   7  14        109.17         93.69        20.49 o                         
  -3   8  14        186.77        190.45        25.38 o                         
  -2   8  14         91.94         66.66        12.14 o                         
  -1   8  14        141.26        142.55        17.06 o                         
   0   8  14        339.61        378.54        21.37 o                         
   1   8  14        141.26        117.59        12.25 o                         
   2   8  14         91.94         80.82        14.37 o                         
   3   8  14        186.77        159.85        30.57 o                         
  -2   9  14        126.49        104.27        17.35 o                         
  -1   9  14        182.09        172.84        21.64 o                         
   0   9  14         92.79         71.32        13.05 o                         
   1   9  14        182.09        176.28        16.26 o                         
   2   9  14        126.49        114.09        21.55 o                         
  -2  10  14        120.77        140.97        18.76 o                         
  -1  10  14          0.25        -21.97        14.65 o                         
   0  10  14          0.00          6.31        15.80 o                         
   1  10  14          0.25         -9.16        16.05 o                         
   2  10  14        120.77        131.96        24.02 o                         
   0  11  14         24.90         33.96        15.12 o                         
   1   0  15        524.51        604.60        19.38 o                         
   2   0  15          3.81          1.17         4.12 o                         
   3   0  15         80.92         84.20        11.99 o                         
   4   0  15        469.34        510.46        30.13 o                         
   5   0  15          1.70        -11.40        14.62 o                         
  -5   1  15         56.95         26.65        15.43 o                         
  -4   1  15        436.27        404.37        24.47 o                         
  -3   1  15         11.57         25.05         5.93 o                         
  -2   1  15        341.88        343.64        19.86 o                         
  -1   1  15        569.97        598.88        19.33 o                         
   0   1  15        422.65        367.84        13.04 o                         
   1   1  15        569.97        598.55        19.03 o                         
   2   1  15        341.88        361.89        16.23 o                         
   3   1  15         11.57         23.99        10.11 o                         
   4   1  15        436.27        435.05        27.04 o                         
   5   1  15         56.95         60.39        15.90 o                         
  -5   2  15         68.79         59.25        14.14 o                         
  -4   2  15         69.70         62.96        16.29 o                         
  -3   2  15        186.61        191.09        12.18 o                         
  -2   2  15         26.21         26.65         5.28 o                         
  -1   2  15        410.95        408.37        14.33 o                         
   0   2  15        411.27        411.26        16.04 o                         
   1   2  15        410.95        405.47        13.43 o                         
   2   2  15         26.21         31.22         4.60 o                         
   3   2  15        186.61        210.49        18.01 o                         
   4   2  15         69.70         61.68         8.48 o                         
   5   2  15         68.79        110.62        19.87 o                         
  -4   3  15         80.44         74.47        11.89 o                         
  -3   3  15        215.85        256.66        20.72 o                         
  -2   3  15        175.13        182.16        15.57 o                         
  -1   3  15        767.29        797.02        26.04 o                         
   0   3  15         54.40         65.59         6.85 o                         
   1   3  15        767.30        837.03        28.54 o                         
   2   3  15        175.13        174.86        15.11 o                         
   3   3  15        215.85        279.84        19.26 o                         
   4   3  15         80.44         92.03        17.14 o                         
  -4   4  15         88.88        119.41        15.42 o                         
  -3   4  15         44.59         51.21         9.20 o                         
  -2   4  15        289.39        300.57        25.48 o                         
  -1   4  15        744.77        753.27        24.02 o                         
   0   4  15        573.39        560.25        25.87 o                         
   1   4  15        744.77        775.48        28.20 o                         
   2   4  15        289.39        303.73        20.56 o                         
   3   4  15         44.59         36.28        16.30 o                         
   4   4  15         88.88        112.87        17.52 o                         
  -4   5  15          0.24          3.33        20.08 o                         
  -3   5  15        146.00        142.02        21.56 o                         
  -2   5  15        657.27        643.32        27.66 o                         
  -1   5  15        177.11        172.48        10.64 o                         
   0   5  15        762.50        800.11        29.08 o                         
   1   5  15        177.11        175.84        10.13 o                         
   2   5  15        657.27        638.66        28.52 o                         
   3   5  15        146.00        145.45        18.01 o                         
   4   5  15          0.24        -17.23        13.43 o                         
  -4   6  15         45.57         50.63        16.10 o                         
  -3   6  15         96.46         98.59        15.65 o                         
  -2   6  15        563.89        566.78        34.28 o                         
  -1   6  15        371.36        349.03        15.78 o                         
   0   6  15        135.00        154.92        15.43 o                         
   1   6  15        371.36        409.37        18.19 o                         
   2   6  15        563.89        628.12        54.98 o                         
   3   6  15         96.46        108.45        21.02 o                         
   4   6  15         45.57         13.42        14.95 o                         
  -3   7  15        293.69        299.43        28.82 o                         
  -2   7  15         15.94         32.26         9.52 o                         
  -1   7  15         61.69         50.35         7.47 o                         
   0   7  15        102.58        118.09        13.09 o                         
   1   7  15         61.69         52.50         7.46 o                         
   2   7  15         15.95         24.44        10.47 o                         
   3   7  15        293.69        342.45        36.85 o                         
  -3   8  15         83.37         81.67        17.51 o                         
  -2   8  15         54.43         57.12        12.87 o                         
  -1   8  15          7.44          6.46         7.84 o                         
   0   8  15         85.49         90.21        11.12 o                         
   1   8  15          7.44         -3.83         8.64 o                         
   2   8  15         54.43         62.37        14.26 o                         
   3   8  15         83.37         76.67        40.34 o                         
  -2   9  15        197.22        200.10        21.39 o                         
  -1   9  15         64.61         63.47        13.28 o                         
   0   9  15         10.27          4.53        10.34 o                         
   1   9  15         64.61         40.55        10.32 o                         
   2   9  15        197.22        206.96        26.85 o                         
  -1  10  15         33.88         44.03        16.07 o                         
   0  10  15        127.91        171.74        21.52 o                         
   1  10  15         33.88         50.46        15.12 o                         
   0   0  16          1.46         15.60         4.81 o                         
   1   0  16        815.49        874.91        25.95 o                         
   2   0  16        221.53        241.11        13.97 o                         
   3   0  16        162.46        214.38        17.52 o                         
   4   0  16         16.88         19.78        10.33 o                         
   5   0  16         28.33         14.06        16.17 o                         
  -4   1  16         88.06         74.59        12.56 o                         
  -3   1  16        815.03        878.20        67.58 o                         
  -2   1  16        246.07        294.58        26.52 o                         
  -1   1  16        196.68        190.85        10.77 o                         
   0   1  16         44.87         47.81         5.67 o                         
   1   1  16        196.68        193.67        10.25 o                         
   2   1  16        246.07        297.42        14.97 o                         
   3   1  16        815.03        888.96        37.55 o                         
   4   1  16         88.06         83.91        11.66 o                         
  -4   2  16        265.81        275.18        19.54 o                         
  -3   2  16        157.40        194.95        16.85 o                         
  -2   2  16         51.84         61.03         8.39 o                         
  -1   2  16        292.17        295.92        12.17 o                         
   0   2  16         27.11         30.48         5.51 o                         
   1   2  16        292.17        289.45        11.12 o                         
   2   2  16         51.84         46.76         6.18 o                         
   3   2  16        157.40        169.88        12.38 o                         
   4   2  16        265.81        279.80        15.66 o                         
  -4   3  16        236.84        256.75        16.09 o                         
  -3   3  16        273.54        307.56        22.55 o                         
  -2   3  16         98.78        114.24        13.02 o                         
  -1   3  16        162.82        174.26        10.94 o                         
   0   3  16        376.10        326.45        13.80 o                         
   1   3  16        162.82        178.53        12.07 o                         
   2   3  16         98.78        133.92        12.64 o                         
   3   3  16        273.54        292.35        21.17 o                         
   4   3  16        236.84        212.80        24.30 o                         
  -4   4  16        142.01        129.18        14.01 o                         
  -3   4  16        762.53        755.23        39.81 o                         
  -2   4  16        522.40        536.75        27.43 o                         
  -1   4  16       1000.80       1049.98        38.05 o                         
   0   4  16        262.29        242.60        13.09 o                         
   1   4  16       1000.80       1072.18        35.58 o                         
   2   4  16        522.40        524.62        28.65 o                         
   3   4  16        762.53        828.01        40.65 o                         
   4   4  16        142.01        167.03        21.31 o                         
  -4   5  16        260.74        181.88        25.72 o                         
  -3   5  16        208.66        198.97        23.94 o                         
  -2   5  16        853.01        896.47        35.94 o                         
  -1   5  16         86.11         95.30        13.61 o                         
   0   5  16        124.03        102.31        10.29 o                         
   1   5  16         86.11         99.59         6.79 o                         
   2   5  16        853.01        893.89        43.59 o                         
   3   5  16        208.66        217.23        23.56 o                         
   4   5  16        260.74        200.27        34.04 o                         
  -4   6  16         89.91         61.50        16.73 o                         
  -3   6  16        509.06        482.70        33.86 o                         
  -2   6  16        305.86        301.95        30.63 o                         
  -1   6  16        206.10        193.21        12.67 o                         
   0   6  16         22.79         20.31         9.84 o                         
   1   6  16        206.09        211.08        13.56 o                         
   2   6  16        305.86        340.68        33.53 o                         
   3   6  16        509.06        533.34        40.00 o                         
   4   6  16         89.91         74.49        35.75 o                         
  -3   7  16        515.25        547.59        46.21 o                         
  -2   7  16         26.37          6.38         9.84 o                         
  -1   7  16         82.52         86.41         9.24 o                         
   0   7  16         61.77         49.78         8.94 o                         
   1   7  16         82.52         80.57         9.30 o                         
   2   7  16         26.37         19.74        11.49 o                         
   3   7  16        515.25        622.95        66.36 o                         
  -3   8  16         36.87         26.10        16.80 o                         
  -2   8  16          7.53          1.47        10.69 o                         
  -1   8  16        114.77        128.77        16.72 o                         
   0   8  16         97.97         98.08        12.46 o                         
   1   8  16        114.77        105.23        11.29 o                         
   2   8  16          7.53         26.45        13.33 o                         
   3   8  16         36.87         -4.34        32.48 o                         
  -2   9  16        143.40        152.27        21.64 o                         
  -1   9  16        228.19        176.87        20.18 o                         
   0   9  16         58.14         51.19        12.09 o                         
   1   9  16        228.19        203.30        20.16 o                         
   2   9  16        143.40        143.91        26.47 o                         
  -1  10  16        110.14         87.87        19.09 o                         
   0  10  16        388.86        396.54        30.19 o                         
   1  10  16        110.13         88.80        14.56 o                         
   1   0  17       1156.20       1193.86        33.44 o                         
   2   0  17         60.84         60.75         7.55 o                         
   3   0  17         76.38         79.43        10.78 o                         
   4   0  17         44.47         44.19        12.79 o                         
  -4   1  17        234.71        212.39        19.07 o                         
  -3   1  17       1034.51       1034.82        36.75 o                         
  -2   1  17        610.67        612.21        22.05 o                         
  -1   1  17         65.79         72.40         8.79 o                         
   0   1  17        541.05        540.73        20.49 o                         
   1   1  17         65.79         69.24         6.91 o                         
   2   1  17        610.67        594.56        27.62 o                         
   3   1  17       1034.51       1022.95        41.74 o                         
   4   1  17        234.71        200.50        17.90 o                         
  -4   2  17         22.12         29.34        18.53 o                         
  -3   2  17        569.28        573.87        20.85 o                         
  -2   2  17          3.29          5.59         4.64 o                         
  -1   2  17        887.67        845.18        26.98 o                         
   0   2  17         62.87         75.72         8.00 o                         
   1   2  17        887.67        870.67        25.91 o                         
   2   2  17          3.29          2.49         3.99 o                         
   3   2  17        569.28        564.51        23.91 o                         
   4   2  17         22.12         18.36         7.58 o                         
  -4   3  17         78.97        109.86        13.77 o                         
  -3   3  17         77.71         68.70        10.59 o                         
  -2   3  17       1584.39       1507.23        90.90 o                         
  -1   3  17         99.86         90.24         8.60 o                         
   0   3  17        298.70        315.84        16.91 o                         
   1   3  17         99.86        109.94        10.61 o                         
   2   3  17       1584.40       1587.95        52.29 o                         
   3   3  17         77.71         59.06        16.54 o                         
   4   3  17         78.97         77.75        16.72 o                         
  -4   4  17         15.27         29.99        12.85 o                         
  -3   4  17        176.87        153.71        13.27 o                         
  -2   4  17        629.64        618.30        30.06 o                         
  -1   4  17        239.31        240.73        14.05 o                         
   0   4  17         76.47         73.71         8.06 o                         
   1   4  17        239.31        265.02        15.72 o                         
   2   4  17        629.64        631.98        40.70 o                         
   3   4  17        176.87        194.51        18.48 o                         
   4   4  17         15.27         24.79        13.82 o                         
  -4   5  17         16.75         12.83        16.58 o                         
  -3   5  17          4.17         -4.11         9.67 o                         
  -2   5  17       1679.78       1585.85       100.42 o                         
  -1   5  17        225.24        227.74        16.49 o                         
   0   5  17        258.76        277.55        15.63 o                         
   1   5  17        225.24        226.84        16.05 o                         
   2   5  17       1679.78       1611.87        52.23 o                         
   3   5  17          4.17          5.27         9.95 o                         
   4   5  17         16.75         27.57        12.17 o                         
  -4   6  17         65.26         36.92        21.12 o                         
  -3   6  17        309.79        308.70        28.46 o                         
  -2   6  17        218.15        250.18        23.77 o                         
  -1   6  17        242.66        257.36        14.39 o                         
   0   6  17          0.53          0.14         5.98 o                         
   1   6  17        242.66        282.69        14.68 o                         
   2   6  17        218.16        215.86        26.09 o                         
   3   6  17        309.79        391.88        31.73 o                         
   4   6  17         65.26         69.70        16.10 o                         
  -3   7  17        673.41        647.06        39.28 o                         
  -2   7  17          6.61          6.44        10.04 o                         
  -1   7  17          6.19          2.35         5.97 o                         
   0   7  17         19.34         12.30         7.60 o                         
   1   7  17          6.19          5.26         5.66 o                         
   2   7  17          6.61         11.47        10.14 o                         
   3   7  17        673.41        724.11        75.34 o                         
  -3   8  17        240.49        199.35        24.66 o                         
  -2   8  17        360.71        330.33        29.57 o                         
  -1   8  17        489.75        427.66        24.27 o                         
   0   8  17        791.25        740.00        31.53 o                         
   1   8  17        489.75        440.44        20.21 o                         
   2   8  17        360.71        421.81       101.09 o                         
   3   8  17        240.49        249.54        31.98 o                         
  -2   9  17         59.51         59.36        14.82 o                         
  -1   9  17         35.16         22.83        14.09 o                         
   0   9  17          8.26         23.64         8.87 o                         
   1   9  17         35.16         45.19        10.04 o                         
   2   9  17         59.51         80.89        18.78 o                         
  -1  10  17         16.94         14.33        12.89 o                         
   0  10  17         67.45         58.38        20.75 o                         
   1  10  17         16.94         -0.83        14.45 o                         
   0   0  18       2708.19       3002.43       157.32 o                         
   1   0  18          3.28          6.36         4.03 o                         
   2   0  18        790.74        859.84        27.72 o                         
   3   0  18         71.90         82.41         9.85 o                         
   4   0  18          9.01         -4.75         8.73 o                         
  -4   1  18         33.62         30.61        13.14 o                         
  -3   1  18        239.51        233.40        15.36 o                         
  -2   1  18        132.95        146.27        13.32 o                         
  -1   1  18         62.90         67.40         9.59 o                         
   0   1  18        509.46        494.13        21.74 o                         
   1   1  18         62.90         68.38         6.76 o                         
   2   1  18        132.96        134.65        11.17 o                         
   3   1  18        239.51        241.01        16.08 o                         
   4   1  18         33.62         24.78        10.20 o                         
  -4   2  18         86.75         82.60        12.82 o                         
  -3   2  18        506.93        529.03        30.61 o                         
  -2   2  18         22.32         22.43         6.01 o                         
  -1   2  18        140.48        154.81        10.72 o                         
   0   2  18        685.43        664.23        24.30 o                         
   1   2  18        140.48        147.64         9.39 o                         
   2   2  18         22.32         20.62         6.09 o                         
   3   2  18        506.93        542.13        23.10 o                         
   4   2  18         86.75         96.49        23.77 o                         
  -4   3  18         44.32         20.69        10.84 o                         
  -3   3  18        417.82        453.17        27.10 o                         
  -2   3  18       1317.30       1333.07        57.78 o                         
  -1   3  18        119.84        142.50        15.19 o                         
   0   3  18          3.90          0.57         4.15 o                         
   1   3  18        119.84        109.69        12.37 o                         
   2   3  18       1317.30       1373.26        58.40 o                         
   3   3  18        417.82        499.71        26.88 o                         
   4   3  18         44.32         41.26        12.64 o                         
  -4   4  18        101.23         88.71        13.87 o                         
  -3   4  18         16.22         17.61         7.54 o                         
  -2   4  18        827.03        804.51        42.17 o                         
  -1   4  18         21.88         24.73         5.15 o                         
   0   4  18          5.80          4.27         4.69 o                         
   1   4  18         21.88         23.02         6.41 o                         
   2   4  18        827.02        783.59        50.08 o                         
   3   4  18         16.22         10.24         8.73 o                         
   4   4  18        101.23         84.33        20.42 o                         
  -4   5  18          9.24          3.48        13.10 o                         
  -3   5  18        291.69        264.87        29.59 o                         
  -2   5  18       1135.52       1163.14        45.90 o                         
  -1   5  18        508.63        478.27        19.81 o                         
   0   5  18         10.03         14.84         5.40 o                         
   1   5  18        508.63        511.17        24.21 o                         
   2   5  18       1135.52       1160.22        52.61 o                         
   3   5  18        291.69        276.55        30.29 o                         
   4   5  18          9.24         53.19        17.13 o                         
  -3   6  18        324.23        306.46        32.18 o                         
  -2   6  18        216.03        194.01        14.75 o                         
  -1   6  18        111.18         96.71        10.53 o                         
   0   6  18         49.16         37.28         7.20 o                         
   1   6  18        111.18        123.33        11.95 o                         
   2   6  18        216.03        204.80        14.70 o                         
   3   6  18        324.23        328.65        29.52 o                         
  -3   7  18         18.28         22.12        13.35 o                         
  -2   7  18         45.80         43.13        12.43 o                         
  -1   7  18        251.09        203.20        15.23 o                         
   0   7  18         43.71         18.59        13.55 o                         
   1   7  18        251.09        228.74        13.86 o                         
   2   7  18         45.80         30.65        14.96 o                         
   3   7  18         18.28         29.76        17.20 o                         
  -3   8  18         27.94         18.54        22.23 o                         
  -2   8  18         94.63         88.51        16.58 o                         
  -1   8  18         25.63         20.88         8.77 o                         
   0   8  18        252.18        237.56        20.84 o                         
   1   8  18         25.63         21.34         8.32 o                         
   2   8  18         94.63        180.01        47.73 o                         
   3   8  18         27.94         44.34        17.48 o                         
  -2   9  18        129.24        134.63        21.88 o                         
  -1   9  18        147.61        141.83        15.38 o                         
   0   9  18         80.56         55.06        11.73 o                         
   1   9  18        147.61        125.17        21.34 o                         
   2   9  18        129.24        148.51        24.39 o                         
  -1  10  18         92.48         78.53        15.55 o                         
   0  10  18         35.01         19.67        14.41 o                         
   1  10  18         92.48         78.24        14.13 o                         
   1   0  19         45.57         39.19         6.54 o                         
   2   0  19         80.63         75.68        10.20 o                         
   3   0  19         21.67         27.61         7.68 o                         
   4   0  19         25.47         16.80        10.14 o                         
  -4   1  19        121.32        116.73        25.18 o                         
  -3   1  19        243.37        253.41        15.50 o                         
  -2   1  19        322.15        299.34        16.14 o                         
  -1   1  19        695.58        656.49        28.41 o                         
   0   1  19         23.00         17.19         4.85 o                         
   1   1  19        695.58        684.01        22.72 o                         
   2   1  19        322.15        305.82        16.26 o                         
   3   1  19        243.37        222.10        17.37 o                         
   4   1  19        121.32        127.35        16.28 o                         
  -4   2  19         48.52         50.06        10.98 o                         
  -3   2  19        229.07        173.82        14.40 o                         
  -2   2  19        261.30        256.04        16.32 o                         
  -1   2  19        403.41        411.92        17.28 o                         
   0   2  19        276.53        345.48        17.32 o                         
   1   2  19        403.41        427.37        17.05 o                         
   2   2  19        261.30        277.51        16.50 o                         
   3   2  19        229.07        215.58        14.44 o                         
   4   2  19         48.52         28.10        23.49 o                         
  -4   3  19         20.67        -23.50        15.67 o                         
  -3   3  19        105.45        120.44        16.04 o                         
  -2   3  19        639.56        645.88        33.22 o                         
  -1   3  19        170.36        175.34        12.95 o                         
   0   3  19         60.91         59.65         7.43 o                         
   1   3  19        170.37        168.19        14.58 o                         
   2   3  19        639.56        723.32        32.96 o                         
   3   3  19        105.45         83.45        15.78 o                         
   4   3  19         20.67         34.86        12.42 o                         
  -4   4  19         46.89         52.75        11.89 o                         
  -3   4  19        442.96        418.31        43.99 o                         
  -2   4  19       1697.22       1767.99        64.63 o                         
  -1   4  19         32.37         37.45         8.29 o                         
   0   4  19        185.57        175.60        13.40 o                         
   1   4  19         32.37         36.54         8.96 o                         
   2   4  19       1697.22       1760.41        60.31 o                         
   3   4  19        442.96        504.70        32.31 o                         
   4   4  19         46.89         60.04        25.91 o                         
  -4   5  19         80.76         50.37        22.79 o                         
  -3   5  19         36.78         16.98        14.45 o                         
  -2   5  19        102.84        109.70        13.96 o                         
  -1   5  19         90.66         79.87        11.75 o                         
   0   5  19          2.02          3.01         5.68 o                         
   1   5  19         90.66        107.59        13.38 o                         
   2   5  19        102.84         97.15        15.52 o                         
   3   5  19         36.78         46.97        12.30 o                         
   4   5  19         80.76         88.55        16.83 o                         
  -3   6  19          0.63         17.03        15.85 o                         
  -2   6  19          5.13          1.04         7.44 o                         
  -1   6  19        139.50        150.45        12.52 o                         
   0   6  19         24.87         20.61         7.26 o                         
   1   6  19        139.50        121.63        19.02 o                         
   2   6  19          5.13         13.44        10.39 o                         
   3   6  19          0.63         16.90        11.35 o                         
  -3   7  19        110.40         90.17        20.54 o                         
  -2   7  19         26.75         41.06        13.24 o                         
  -1   7  19        120.01        122.50        13.77 o                         
   0   7  19         12.76         12.55         8.10 o                         
   1   7  19        120.01         95.71        10.82 o                         
   2   7  19         26.75         38.31        11.98 o                         
   3   7  19        110.40        110.56        30.17 o                         
  -2   8  19         66.55         70.90        17.32 o                         
  -1   8  19         82.06         57.92         9.81 o                         
   0   8  19          7.14         -0.84         7.69 o                         
   1   8  19         82.06         84.80        10.41 o                         
   2   8  19         66.55         59.60        23.93 o                         
  -2   9  19         65.94         48.36        14.92 o                         
  -1   9  19          2.01         27.44         9.58 o                         
   0   9  19         16.46         17.77         8.70 o                         
   1   9  19          2.01         -6.58        11.54 o                         
   2   9  19         65.94         76.12        21.98 o                         
   0  10  19        114.05         96.17        18.12 o                         
   0   0  20       4863.03       5043.95       186.27 o                         
   1   0  20        134.38        166.93        13.32 o                         
   2   0  20         32.03         30.00         6.87 o                         
   3   0  20         81.04         89.36        12.31 o                         
   4   0  20          0.13         -4.28        11.62 o                         
  -4   1  20         39.57         32.49        11.74 o                         
  -3   1  20        839.30        820.34        44.62 o                         
  -2   1  20        122.35        110.94        11.29 o                         
  -1   1  20         76.81         65.57         8.65 o                         
   0   1  20       1398.50       1380.90        41.77 o                         
   1   1  20         76.81         81.78         8.75 o                         
   2   1  20        122.35        103.16         9.58 o                         
   3   1  20        839.30        840.78        31.97 o                         
   4   1  20         39.57         35.15        18.44 o                         
  -4   2  20        129.88        159.72        24.86 o                         
  -3   2  20        294.05        273.56        23.57 o                         
  -2   2  20        136.96        138.32        13.86 o                         
  -1   2  20        169.99        177.99        12.20 o                         
   0   2  20         48.23         62.56         8.14 o                         
   1   2  20        169.99        171.39        11.32 o                         
   2   2  20        136.96        133.72        11.82 o                         
   3   2  20        294.05        305.37        16.75 o                         
   4   2  20        129.88        132.65        23.86 o                         
  -4   3  20         44.81         51.71        20.59 o                         
  -3   3  20        102.19         97.75        14.36 o                         
  -2   3  20        306.27        314.14        24.52 o                         
  -1   3  20         61.74         41.11         7.48 o                         
   0   3  20         16.43         10.89         5.54 o                         
   1   3  20         61.74         53.48         8.96 o                         
   2   3  20        306.27        348.26        23.59 o                         
   3   3  20        102.19        143.29        16.93 o                         
   4   3  20         44.81         45.65        22.43 o                         
  -4   4  20          6.38        -18.17        12.11 o                         
  -3   4  20         91.73         89.70        22.68 o                         
  -2   4  20        473.67        478.41        26.93 o                         
  -1   4  20        263.61        255.55        16.04 o                         
   0   4  20          0.78         -2.28         5.94 o                         
   1   4  20        263.61        273.84        20.81 o                         
   2   4  20        473.67        469.80        24.23 o                         
   3   4  20         91.73         88.05        13.42 o                         
   4   4  20          6.38         -8.65        24.10 o                         
  -4   5  20         20.89         42.42        17.37 o                         
  -3   5  20        132.42        117.40        18.85 o                         
  -2   5  20        555.50        540.95        27.96 o                         
  -1   5  20        392.64        354.39        19.12 o                         
   0   5  20        100.68         88.19         9.98 o                         
   1   5  20        392.64        436.73        24.64 o                         
   2   5  20        555.50        488.79        30.50 o                         
   3   5  20        132.42        163.77        20.79 o                         
   4   5  20         20.89         32.89        15.37 o                         
  -3   6  20         42.36         57.74        15.75 o                         
  -2   6  20        109.74        117.90        15.01 o                         
  -1   6  20        196.25        184.17        14.80 o                         
   0   6  20         24.21         20.03        10.00 o                         
   1   6  20        196.25        209.25        20.42 o                         
   2   6  20        109.73        118.09        12.89 o                         
   3   6  20         42.36         47.63        12.95 o                         
  -3   7  20         15.17         -4.21        17.76 o                         
  -2   7  20         21.31         46.26        13.09 o                         
  -1   7  20          7.61        -13.79         9.30 o                         
   0   7  20        156.87        158.99        14.20 o                         
   1   7  20          7.61         12.61         7.19 o                         
   2   7  20         21.31         25.64        12.57 o                         
   3   7  20         15.17         21.60        21.86 o                         
  -2   8  20          6.20         -6.28        11.23 o                         
  -1   8  20         87.01         83.90        10.30 o                         
   0   8  20        306.88        291.21        21.55 o                         
   1   8  20         87.01         76.80        12.35 o                         
   2   8  20          6.20         -3.81        12.26 o                         
  -1   9  20         76.50         56.53        22.79 o                         
   0   9  20         18.40         11.33        12.33 o                         
   1   9  20         76.50         63.69        15.13 o                         
   1   0  21          8.39          8.30         4.32 o                         
   2   0  21        200.97        203.82        15.81 o                         
   3   0  21        196.37        181.76        15.92 o                         
   4   0  21        465.15        484.80        31.40 o                         
  -4   1  21         16.32         17.88        13.92 o                         
  -3   1  21        541.37        534.16        29.74 o                         
  -2   1  21        195.96        206.09        13.23 o                         
  -1   1  21         48.15         49.31         7.83 o                         
   0   1  21        137.08        127.99        12.76 o                         
   1   1  21         48.15         45.89         7.44 o                         
   2   1  21        195.96        190.94        12.63 o                         
   3   1  21        541.36        543.72        27.48 o                         
   4   1  21         16.32         22.94        16.83 o                         
  -4   2  21         49.70         78.66        15.57 o                         
  -3   2  21        226.61        200.53        16.11 o                         
  -2   2  21        275.65        275.18        16.97 o                         
  -1   2  21        472.79        445.87        19.58 o                         
   0   2  21        598.95        557.95        22.76 o                         
   1   2  21        472.80        458.10        18.34 o                         
   2   2  21        275.65        291.37        18.19 o                         
   3   2  21        226.61        224.88        20.24 o                         
   4   2  21         49.70         53.45        25.28 o                         
  -4   3  21         16.56         19.37        13.16 o                         
  -3   3  21         55.43         56.80        12.13 o                         
  -2   3  21        228.04        275.55        17.11 o                         
  -1   3  21        232.18        203.44        18.44 o                         
   0   3  21          1.32         27.63         6.80 o                         
   1   3  21        232.18        231.49        18.51 o                         
   2   3  21        228.04        258.34        23.58 o                         
   3   3  21         55.43         55.79        12.42 o                         
   4   3  21         16.56         15.12        15.76 o                         
  -4   4  21        120.91        101.06        25.78 o                         
  -3   4  21         23.12          6.99         8.96 o                         
  -2   4  21        509.20        509.79        28.34 o                         
  -1   4  21        738.48        724.46        31.98 o                         
   0   4  21         36.74         28.53         7.15 o                         
   1   4  21        738.48        800.61        34.82 o                         
   2   4  21        509.21        550.67        34.39 o                         
   3   4  21         23.12         17.33         9.94 o                         
   4   4  21        120.91        113.73        19.85 o                         
  -3   5  21         81.04         77.80        10.48 o                         
  -2   5  21         49.91         67.70        12.18 o                         
  -1   5  21         74.27         61.83         8.07 o                         
   0   5  21         47.69         49.08         8.38 o                         
   1   5  21         74.27         61.40        11.50 o                         
   2   5  21         49.91         58.79        10.23 o                         
   3   5  21         81.04        105.04        16.94 o                         
  -3   6  21          7.42          8.11        14.99 o                         
  -2   6  21         85.63         91.67        23.92 o                         
  -1   6  21        261.25        254.78        15.85 o                         
   0   6  21         76.81        102.57        11.47 o                         
   1   6  21        261.25        277.62        28.52 o                         
   2   6  21         85.63        104.62        19.90 o                         
   3   6  21          7.42          6.91        12.64 o                         
  -3   7  21        101.35         97.44        19.80 o                         
  -2   7  21         67.81        116.22        16.26 o                         
  -1   7  21         86.46         95.70        12.56 o                         
   0   7  21          1.33         -0.54         7.26 o                         
   1   7  21         86.46         84.46        16.96 o                         
   2   7  21         67.81         65.89        13.65 o                         
   3   7  21        101.35        101.12        19.81 o                         
  -2   8  21         33.09         15.15        15.16 o                         
  -1   8  21          4.49          0.80         8.34 o                         
   0   8  21        304.50        296.66        19.27 o                         
   1   8  21          4.49         -4.66         8.41 o                         
   2   8  21         33.09         39.99        15.18 o                         
  -1   9  21         49.45         28.74        11.51 o                         
   0   9  21         32.62         35.42        11.79 o                         
   1   9  21         49.45         49.90        12.25 o                         
   0   0  22        918.49        927.39        49.49 o                         
   1   0  22         83.48        106.32        10.52 o                         
   2   0  22        156.82        147.43        15.23 o                         
   3   0  22        331.21        316.15        22.05 o                         
   4   0  22        114.55         63.32        36.20 o                         
  -4   1  22         13.55        -11.72        21.28 o                         
  -3   1  22        119.21        116.30        11.68 o                         
  -2   1  22        307.29        309.12        16.50 o                         
  -1   1  22         35.30         33.63         7.89 o                         
   0   1  22         84.72         93.31        11.30 o                         
   1   1  22         35.30         40.65         8.30 o                         
   2   1  22        307.29        333.54        30.97 o                         
   3   1  22        119.21        102.60        12.84 o                         
   4   1  22         13.55         20.34        12.49 o                         
  -4   2  22         13.37        -18.67        12.44 o                         
  -3   2  22        293.25        276.85        16.89 o                         
  -2   2  22        131.03        125.60        14.53 o                         
  -1   2  22        251.23        282.10        16.26 o                         
   0   2  22        217.98        220.05        15.85 o                         
   1   2  22        251.23        264.46        16.14 o                         
   2   2  22        131.03        131.02        14.49 o                         
   3   2  22        293.25        321.94        23.97 o                         
   4   2  22         13.37         14.32        11.47 o                         
  -4   3  22        118.48        104.11        18.21 o                         
  -3   3  22        130.53        135.35        17.71 o                         
  -2   3  22        426.53        396.41        19.02 o                         
  -1   3  22        144.63        159.06        15.46 o                         
   0   3  22        229.84        220.91        16.43 o                         
   1   3  22        144.63        156.48         9.50 o                         
   2   3  22        426.53        457.85        28.41 o                         
   3   3  22        130.53        129.09        17.49 o                         
   4   3  22        118.48        135.25        19.74 o                         
  -4   4  22         46.16         37.40        15.79 o                         
  -3   4  22        147.86        138.91        19.73 o                         
  -2   4  22        313.64        318.96        24.75 o                         
  -1   4  22       1732.82       1674.59        57.84 o                         
   0   4  22         24.13         30.21         6.96 o                         
   1   4  22       1732.82       1844.98        61.50 o                         
   2   4  22        313.64        328.13        23.85 o                         
   3   4  22        147.86        154.99        19.27 o                         
   4   4  22         46.16         42.58        15.35 o                         
  -3   5  22         22.91         19.97        11.45 o                         
  -2   5  22        100.30         85.82        14.15 o                         
  -1   5  22        290.07        272.19        28.01 o                         
   0   5  22         44.00         53.60         8.82 o                         
   1   5  22        290.07        281.51        24.92 o                         
   2   5  22        100.30         96.67        15.17 o                         
   3   5  22         22.91         32.98        14.94 o                         
  -3   6  22         27.14         37.02        20.16 o                         
  -2   6  22        100.02        102.21        31.98 o                         
  -1   6  22        443.62        407.56        23.05 o                         
   0   6  22        108.42        107.05        12.63 o                         
   1   6  22        443.62        421.26        30.04 o                         
   2   6  22        100.02         98.72        15.90 o                         
   3   6  22         27.14         39.02        16.75 o                         
  -2   7  22         82.03         85.17        16.95 o                         
  -1   7  22        195.91        206.62        18.77 o                         
   0   7  22         11.92         25.82         9.14 o                         
   1   7  22        195.91        188.10        29.47 o                         
   2   7  22         82.03         89.70        16.27 o                         
  -2   8  22         89.05         71.53        20.81 o                         
  -1   8  22         96.48         92.53        14.96 o                         
   0   8  22         11.91          9.54        10.70 o                         
   1   8  22         96.48         72.52        14.62 o                         
   2   8  22         89.05        115.38        17.92 o                         
  -1   9  22        342.49        319.24        22.12 o                         
   0   9  22         11.51         25.77        11.89 o                         
   1   9  22        342.49        371.18        29.29 o                         
   1   0  23        487.97        480.21        23.52 o                         
   2   0  23         53.38         53.32         9.20 o                         
   3   0  23         59.92         40.50        13.46 o                         
   4   0  23        190.72        213.74        26.11 o                         
  -4   1  23         59.21         46.25        14.16 o                         
  -3   1  23         24.97         30.59         8.05 o                         
  -2   1  23         28.12         25.42         8.85 o                         
  -1   1  23        129.71        137.93        13.80 o                         
   0   1  23        169.31        176.75        16.20 o                         
   1   1  23        129.71        148.68        12.88 o                         
   2   1  23         28.12         36.98         7.98 o                         
   3   1  23         24.97         36.55        10.24 o                         
   4   1  23         59.21         73.80        15.37 o                         
  -4   2  23        147.08        120.99        20.48 o                         
  -3   2  23         31.40          7.80         7.71 o                         
  -2   2  23         93.98         96.75        11.48 o                         
  -1   2  23         57.19         64.80         8.84 o                         
   0   2  23          7.31         22.30         6.72 o                         
   1   2  23         57.19         66.73         8.85 o                         
   2   2  23         93.98         81.91        10.08 o                         
   3   2  23         31.40         34.34        12.64 o                         
   4   2  23        147.08        146.72        19.89 o                         
  -4   3  23        276.31        246.65        26.42 o                         
  -3   3  23         88.20        109.35        38.38 o                         
  -2   3  23         64.97         93.95         9.93 o                         
  -1   3  23        327.66        336.29        21.48 o                         
   0   3  23         33.90         39.43         7.97 o                         
   1   3  23        327.66        324.47        14.83 o                         
   2   3  23         64.97         78.14        12.97 o                         
   3   3  23         88.20        119.86        30.19 o                         
   4   3  23        276.31        327.25        26.71 o                         
  -3   4  23          9.93         29.83        10.28 o                         
  -2   4  23         63.49         70.05        12.62 o                         
  -1   4  23       1692.23       1680.91        50.71 o                         
   0   4  23        316.73        330.20        17.49 o                         
   1   4  23       1692.23       1680.79        60.03 o                         
   2   4  23         63.49         88.49        13.21 o                         
   3   4  23          9.93         11.35         9.62 o                         
  -3   5  23         39.72         14.14        14.91 o                         
  -2   5  23        152.48        152.54        18.28 o                         
  -1   5  23        326.22        316.01        20.17 o                         
   0   5  23         10.27         11.66         7.26 o                         
   1   5  23        326.22        369.53        25.05 o                         
   2   5  23        152.48        135.68        18.08 o                         
   3   5  23         39.72         59.99        13.50 o                         
  -3   6  23         82.42         53.84        17.65 o                         
  -2   6  23        158.05        185.81        23.37 o                         
  -1   6  23        245.52        238.94        19.35 o                         
   0   6  23        330.01        297.66        20.84 o                         
   1   6  23        245.52        232.13        23.39 o                         
   2   6  23        158.05        177.23        21.13 o                         
   3   6  23         82.42        101.07        18.39 o                         
  -2   7  23         23.31         16.28        11.49 o                         
  -1   7  23         44.64         40.59        13.71 o                         
   0   7  23        326.37        282.28        23.09 o                         
   1   7  23         44.64         24.24        17.17 o                         
   2   7  23         23.31         49.43        16.14 o                         
  -2   8  23          3.50         15.05        13.47 o                         
  -1   8  23        172.54        145.42        15.15 o                         
   0   8  23         37.88         32.06        11.43 o                         
   1   8  23        172.54        144.24        26.31 o                         
   2   8  23          3.50          9.69        14.32 o                         
   0   9  23          6.16          0.72        12.52 o                         
   0   0  24        558.85        533.28        52.91 o                         
   1   0  24          5.82          8.49         5.98 o                         
   2   0  24         15.75         26.87         8.22 o                         
   3   0  24         73.10         79.01        12.72 o                         
   4   0  24         16.15         26.00        13.32 o                         
  -4   1  24        134.82        143.31        22.33 o                         
  -3   1  24          1.36        -11.03         7.99 o                         
  -2   1  24          8.55          2.62         6.84 o                         
  -1   1  24         95.83         92.27        14.11 o                         
   0   1  24         29.15         39.68         7.59 o                         
   1   1  24         95.83        110.08        12.38 o                         
   2   1  24          8.55         11.53         6.82 o                         
   3   1  24          1.36         -9.01         9.16 o                         
   4   1  24        134.82        137.13        25.32 o                         
  -4   2  24        434.81        429.84        38.04 o                         
  -3   2  24         26.12         24.34         9.15 o                         
  -2   2  24          0.91         11.63         8.85 o                         
  -1   2  24         55.94         43.54         8.43 o                         
   0   2  24         25.19         16.64         9.47 o                         
   1   2  24         55.94         46.45         8.29 o                         
   2   2  24          0.91         -4.74         8.51 o                         
   3   2  24         26.12         21.66         7.62 o                         
   4   2  24        434.81        419.21        30.29 o                         
  -3   3  24        147.17        135.10        19.70 o                         
  -2   3  24         32.19         33.89         8.64 o                         
  -1   3  24        469.92        537.64        22.84 o                         
   0   3  24        170.53        160.76        15.67 o                         
   1   3  24        469.92        451.80        22.97 o                         
   2   3  24         32.19         15.16        10.64 o                         
   3   3  24        147.17        177.74        20.20 o                         
  -3   4  24         48.81         63.63        13.03 o                         
  -2   4  24        137.89        120.85        16.90 o                         
  -1   4  24        835.12        863.74        42.93 o                         
   0   4  24         75.01         79.68        10.09 o                         
   1   4  24        835.12        859.70        38.47 o                         
   2   4  24        137.89        132.85        17.28 o                         
   3   4  24         48.81         68.55        14.86 o                         
  -3   5  24         43.24         36.46        16.56 o                         
  -2   5  24         20.25         28.76         9.47 o                         
  -1   5  24        790.80        755.74        33.00 o                         
   0   5  24          6.87         20.97         7.82 o                         
   1   5  24        790.80        800.01        37.10 o                         
   2   5  24         20.25         33.79        11.52 o                         
   3   5  24         43.24         51.26        18.48 o                         
  -3   6  24         92.19         73.53        32.10 o                         
  -2   6  24         14.86          4.25        10.46 o                         
  -1   6  24        166.61        151.97        22.05 o                         
   0   6  24        381.32        405.81        23.70 o                         
   1   6  24        166.61        149.48        19.27 o                         
   2   6  24         14.86         -2.61        13.02 o                         
   3   6  24         92.19        146.87        21.46 o                         
  -2   7  24         52.34         47.04        12.63 o                         
  -1   7  24        149.70        129.15        14.35 o                         
   0   7  24          6.90         37.17        10.11 o                         
   1   7  24        149.70        132.17        17.59 o                         
   2   7  24         52.34         40.88        19.88 o                         
  -1   8  24          3.18          7.30         9.01 o                         
   0   8  24          4.52         16.47        10.60 o                         
   1   8  24          3.18        -12.48        11.36 o                         
   1   0  25         16.00         20.83         7.79 o                         
   2   0  25        146.80        134.73        14.65 o                         
   3   0  25          6.45         -8.84         8.51 o                         
   4   0  25         63.11         80.45        15.12 o                         
  -3   1  25         47.56         59.41         8.40 o                         
  -2   1  25        154.28        161.11        15.05 o                         
  -1   1  25        915.02        861.52        35.78 o                         
   0   1  25          0.31         -6.76         5.78 o                         
   1   1  25        915.02        903.06        33.08 o                         
   2   1  25        154.28        160.46        14.68 o                         
   3   1  25         47.56         35.53        12.16 o                         
  -3   2  25         42.02         34.48         9.70 o                         
  -2   2  25         94.44         94.50        12.00 o                         
  -1   2  25        361.00        347.76        20.23 o                         
   0   2  25          1.11         12.99         6.67 o                         
   1   2  25        361.00        393.43        19.62 o                         
   2   2  25         94.44         73.85        13.96 o                         
   3   2  25         42.02         51.49        14.04 o                         
  -3   3  25         36.93          6.97        13.22 o                         
  -2   3  25         76.66         80.04        10.98 o                         
  -1   3  25        290.85        320.77        18.07 o                         
   0   3  25         98.27        118.35        13.67 o                         
   1   3  25        290.85        311.73        15.52 o                         
   2   3  25         76.66         96.04        14.26 o                         
   3   3  25         36.93         37.97        12.39 o                         
  -3   4  25         30.76         43.81        17.07 o                         
  -2   4  25          4.49         11.74        10.20 o                         
  -1   4  25        294.95        272.17        19.00 o                         
   0   4  25       1267.84       1286.48        44.40 o                         
   1   4  25        294.95        289.07        22.28 o                         
   2   4  25          4.49          8.92         9.18 o                         
   3   4  25         30.76         46.53        20.16 o                         
  -3   5  25         39.82         -2.64        20.91 o                         
  -2   5  25        165.34        155.07        21.57 o                         
  -1   5  25        284.63        285.76        20.42 o                         
   0   5  25          3.34         18.79        11.07 o                         
   1   5  25        284.63        302.62        24.06 o                         
   2   5  25        165.34        167.41        19.64 o                         
   3   5  25         39.82         77.33        22.14 o                         
  -2   6  25         83.82         83.38        16.24 o                         
  -1   6  25        220.70        223.29        17.27 o                         
   0   6  25        107.44        113.56        14.81 o                         
   1   6  25        220.70        237.80        23.69 o                         
   2   6  25         83.82         86.84        18.04 o                         
  -2   7  25         71.47         39.91        22.11 o                         
  -1   7  25         65.26         70.17        16.37 o                         
   0   7  25        370.44        389.25        24.98 o                         
   1   7  25         65.26         82.29        15.79 o                         
   2   7  25         71.47        110.26        18.24 o                         
  -1   8  25         25.30        -10.61        10.91 o                         
   0   8  25        198.30        202.01        20.90 o                         
   1   8  25         25.30         25.35        15.95 o                         
   0   0  26         64.08         82.92        14.61 o                         
   1   0  26         72.14         75.88        11.31 o                         
   2   0  26        198.52        173.47        18.03 o                         
   3   0  26         26.84         28.80        15.64 o                         
  -3   1  26        278.43        211.79        22.29 o                         
  -2   1  26         21.46         32.62         8.92 o                         
  -1   1  26        333.35        357.17        22.16 o                         
   0   1  26         38.52         47.52         8.88 o                         
   1   1  26        333.36        358.69        19.72 o                         
   2   1  26         21.46         17.63         8.43 o                         
   3   1  26        278.43        279.02        22.36 o                         
  -3   2  26          5.18         -0.80        11.42 o                         
  -2   2  26        208.43        162.45        18.08 o                         
  -1   2  26         26.87         10.42        12.52 o                         
   0   2  26        523.49        554.64        27.29 o                         
   1   2  26         26.87         18.67         8.62 o                         
   2   2  26        208.43        203.84        19.05 o                         
   3   2  26          5.18         26.43        10.87 o                         
  -3   3  26         71.66         61.15        22.32 o                         
  -2   3  26          4.18          6.47         8.77 o                         
  -1   3  26        209.01        209.80        15.36 o                         
   0   3  26          3.51         -2.49         7.10 o                         
   1   3  26        209.01        195.89        12.97 o                         
   2   3  26          4.18        -12.54         8.36 o                         
   3   3  26         71.66        127.75        18.36 o                         
  -3   4  26         40.79         31.32        13.12 o                         
  -2   4  26         23.83         18.48        13.65 o                         
  -1   4  26         79.35         71.39        11.73 o                         
   0   4  26          0.22          1.10         6.84 o                         
   1   4  26         79.35        106.91        14.02 o                         
   2   4  26         23.83         31.05        13.67 o                         
   3   4  26         40.79         39.65        15.02 o                         
  -3   5  26         90.34         82.55        15.75 o                         
  -2   5  26         88.02         98.42        16.31 o                         
  -1   5  26        230.38        226.27        19.00 o                         
   0   5  26       1109.07       1145.36        43.90 o                         
   1   5  26        230.38        244.87        23.04 o                         
   2   5  26         88.02         93.44        16.15 o                         
   3   5  26         90.34        151.56        23.94 o                         
  -2   6  26         75.64         51.90        14.42 o                         
  -1   6  26         63.08         65.45        11.71 o                         
   0   6  26         41.70         48.49        10.88 o                         
   1   6  26         63.08         40.04        13.18 o                         
   2   6  26         75.64         85.12        15.48 o                         
  -2   7  26        260.99        233.67        29.95 o                         
  -1   7  26         69.85         60.69        19.10 o                         
   0   7  26         13.21         -9.84         9.91 o                         
   1   7  26         69.85         78.68        17.46 o                         
   2   7  26        260.99        287.87        37.62 o                         
   0   8  26        148.35        142.16        20.04 o                         
   1   0  27          3.14          6.07        10.45 o                         
   2   0  27        251.08        248.25        20.59 o                         
   3   0  27         31.08         32.44        14.38 o                         
  -3   1  27         72.70         58.15        17.03 o                         
  -2   1  27        148.64        122.14        14.58 o                         
  -1   1  27        312.62        322.07        21.25 o                         
   0   1  27        335.22        344.80        21.76 o                         
   1   1  27        312.61        319.02        22.00 o                         
   2   1  27        148.64        136.28        14.35 o                         
   3   1  27         72.70         56.44        13.66 o                         
  -3   2  27        113.05         85.42        21.36 o                         
  -2   2  27         16.79          5.83        11.07 o                         
  -1   2  27         15.90         23.48         8.20 o                         
   0   2  27         85.11        118.12        13.68 o                         
   1   2  27         15.90         22.03        11.05 o                         
   2   2  27         16.79         33.43         9.91 o                         
   3   2  27        113.05         88.01        17.24 o                         
  -3   3  27        204.72        284.49        31.40 o                         
  -2   3  27         90.69         81.13        14.11 o                         
  -1   3  27         82.13         82.66        10.83 o                         
   0   3  27       1593.61       1696.43        58.44 o                         
   1   3  27         82.13         66.25         9.28 o                         
   2   3  27         90.69         86.62        13.97 o                         
   3   3  27        204.72        208.15        28.37 o                         
  -3   4  27          4.12        -10.67        20.80 o                         
  -2   4  27         11.87         19.88        16.95 o                         
  -1   4  27        100.89        130.57        18.82 o                         
   0   4  27        363.60        385.13        21.17 o                         
   1   4  27        100.89        113.70        15.56 o                         
   2   4  27         11.87         15.72        13.69 o                         
   3   4  27          4.12         46.78        12.92 o                         
  -2   5  27          3.67         14.10        18.93 o                         
  -1   5  27         82.35         92.06        14.41 o                         
   0   5  27          4.73          9.93         8.41 o                         
   1   5  27         82.35         86.56        13.60 o                         
   2   5  27          3.67         11.60        18.94 o                         
  -2   6  27          2.02        -17.73        13.33 o                         
  -1   6  27         62.30         73.87        11.68 o                         
   0   6  27         68.70         68.56        22.17 o                         
   1   6  27         62.30         82.20        18.60 o                         
   2   6  27          2.02        -13.92        14.27 o                         
  -1   7  27          7.04         15.87        10.49 o                         
   0   7  27         78.88         49.26        13.23 o                         
   1   7  27          7.04         -5.93        15.49 o                         
   0   0  28         73.62         95.67        18.58 o                         
   1   0  28         12.38         13.17         7.43 o                         
   2   0  28         14.28         21.82         9.98 o                         
   3   0  28         32.71         61.24        14.68 o                         
  -3   1  28         23.77         14.12        15.69 o                         
  -2   1  28        252.26        199.37        18.10 o                         
  -1   1  28        186.25        203.42        19.38 o                         
   0   1  28         29.49         55.89        13.61 o                         
   1   1  28        186.25        178.90        18.99 o                         
   2   1  28        252.26        220.66        18.60 o                         
   3   1  28         23.77         22.81        16.40 o                         
  -3   2  28         93.77         82.21        16.12 o                         
  -2   2  28         28.11         49.57        14.26 o                         
  -1   2  28         52.36         50.49        10.12 o                         
   0   2  28        198.18        200.28        18.44 o                         
   1   2  28         52.36         40.88         9.82 o                         
   2   2  28         28.11         33.69         9.60 o                         
   3   2  28         93.77        118.69        18.84 o                         
  -3   3  28          0.90         -1.16        24.46 o                         
  -2   3  28         16.03         -0.80        17.32 o                         
  -1   3  28         20.73          7.68         9.66 o                         
   0   3  28        299.09        315.24        21.88 o                         
   1   3  28         20.73         11.71         7.21 o                         
   2   3  28         16.03        -10.70         8.83 o                         
   3   3  28          0.90        -16.88        11.26 o                         
  -2   4  28         13.40         13.66        12.14 o                         
  -1   4  28        255.12        249.84        25.55 o                         
   0   4  28        951.54        933.89        36.83 o                         
   1   4  28        255.12        280.86        23.42 o                         
   2   4  28         13.40         -1.83        10.78 o                         
  -2   5  28          8.48         13.93        11.67 o                         
  -1   5  28        346.41        346.56        31.75 o                         
   0   5  28        703.39        671.53        32.17 o                         
   1   5  28        346.41        349.03        29.77 o                         
   2   5  28          8.48         26.05        23.82 o                         
  -2   6  28         28.67         62.24        27.76 o                         
  -1   6  28         25.25         16.58        14.77 o                         
   0   6  28         33.25         29.91        10.79 o                         
   1   6  28         25.25         24.53        28.54 o                         
   2   6  28         28.67         52.92        17.05 o                         
  -1   7  28          7.24         19.82        11.23 o                         
   0   7  28         60.33         43.17        16.12 o                         
   1   7  28          7.24          1.68        15.31 o                         
   1   0  29          5.54         15.58         8.23 o                         
   2   0  29          0.74         13.97         9.54 o                         
   3   0  29         10.45         15.89        13.30 o                         
  -3   1  29         36.20         42.63        14.57 o                         
  -2   1  29        125.24         84.95        12.99 o                         
  -1   1  29         80.99         81.99        11.90 o                         
   0   1  29          0.01          2.31         7.44 o                         
   1   1  29         80.99         78.90        12.76 o                         
   2   1  29        125.24        119.63        14.76 o                         
   3   1  29         36.20         78.17        22.15 o                         
  -3   2  29        274.19        245.17        29.33 o                         
  -2   2  29         21.38          4.33        10.54 o                         
  -1   2  29         79.79         66.91        12.40 o                         
   0   2  29       1041.98       1006.71        47.76 o                         
   1   2  29         79.79         86.82        12.51 o                         
   2   2  29         21.38         15.31        10.80 o                         
   3   2  29        274.19        320.16        27.09 o                         
  -2   3  29         94.21        115.62        28.04 o                         
  -1   3  29         88.79        111.32        20.81 o                         
   0   3  29       1073.66       1116.14        45.54 o                         
   1   3  29         88.79         66.79        10.19 o                         
   2   3  29         94.21         83.78        16.26 o                         
  -2   4  29         13.24         23.95        12.71 o                         
  -1   4  29        100.33        116.07        14.49 o                         
   0   4  29        482.70        508.24        30.98 o                         
   1   4  29        100.33         90.59        15.27 o                         
   2   4  29         13.24         34.64        16.24 o                         
  -2   5  29         46.96         50.30        16.90 o                         
  -1   5  29        404.49        398.00        28.52 o                         
   0   5  29        572.25        532.92        29.80 o                         
   1   5  29        404.49        434.43        30.63 o                         
   2   5  29         46.96         35.37        15.77 o                         
  -1   6  29         28.79         37.15        14.09 o                         
   0   6  29        382.49        434.43        40.64 o                         
   1   6  29         28.79         80.76        17.92 o                         
   0   7  29        265.49        237.61        22.89 o                         
   0   0  30         36.65         43.46        16.01 o                         
   1   0  30         62.36         39.00        11.45 o                         
   2   0  30        252.29        241.97        23.75 o                         
   3   0  30        293.48        309.56        27.80 o                         
  -3   1  30         26.81         -9.62        21.28 o                         
  -2   1  30          2.27        -12.84         8.56 o                         
  -1   1  30         10.48         -7.02         8.03 o                         
   0   1  30         51.32         31.62        10.05 o                         
   1   1  30         10.48         14.32         8.92 o                         
   2   1  30          2.27          1.40         9.78 o                         
   3   1  30         26.81         42.65        14.02 o                         
  -2   2  30         22.27         19.07        12.18 o                         
  -1   2  30        164.71        175.59        19.00 o                         
   0   2  30         39.77         47.99        11.61 o                         
   1   2  30        164.71        150.13        16.60 o                         
   2   2  30         22.27         32.85        11.76 o                         
  -2   3  30        124.95        115.67        18.85 o                         
  -1   3  30        223.44        229.80        23.47 o                         
   0   3  30        453.49        458.39        26.89 o                         
   1   3  30        223.44        200.39        15.26 o                         
   2   3  30        124.95         96.35        16.22 o                         
  -2   4  30         83.86         99.97        18.50 o                         
  -1   4  30        229.82        201.14        20.43 o                         
   0   4  30         16.41         40.98        10.00 o                         
   1   4  30        229.82        268.63        29.87 o                         
   2   4  30         83.86        123.96        26.86 o                         
  -2   5  30        161.99        193.78        22.53 o                         
  -1   5  30         42.33         23.86        12.65 o                         
   0   5  30        620.18        581.94        33.77 o                         
   1   5  30         42.33         32.72        15.93 o                         
   2   5  30        161.99        170.46        22.21 o                         
  -1   6  30         18.14         17.42        15.15 o                         
   0   6  30        243.04        249.28        37.92 o                         
   1   6  30         18.14         34.97        17.70 o                         
   1   0  31          0.25         -6.91        10.43 o                         
   2   0  31        350.00        329.91        28.47 o                         
  -2   1  31         33.05          8.09        15.77 o                         
  -1   1  31         18.89         24.51         9.98 o                         
   0   1  31        141.90        135.73        16.95 o                         
   1   1  31         18.89         22.32        11.29 o                         
   2   1  31         33.05         39.93        17.07 o                         
  -2   2  31         90.82         81.01        17.94 o                         
  -1   2  31         20.51          7.29         9.14 o                         
   0   2  31         82.23         74.88        15.20 o                         
   1   2  31         20.51         10.93        13.22 o                         
   2   2  31         90.82        112.75        18.06 o                         
  -2   3  31         20.49         21.68        12.65 o                         
  -1   3  31         40.03         39.36        10.89 o                         
   0   3  31        312.29        378.79        31.12 o                         
   1   3  31         40.03         41.47        11.12 o                         
   2   3  31         20.49         10.35        16.03 o                         
  -2   4  31        159.48        128.69        22.15 o                         
  -1   4  31          2.88        -13.70        11.29 o                         
   0   4  31        534.57        593.96        30.01 o                         
   1   4  31          2.88         -5.10        11.69 o                         
   2   4  31        159.48        189.38        25.26 o                         
  -1   5  31         33.09         31.87        12.77 o                         
   0   5  31        339.18        354.42        27.27 o                         
   1   5  31         33.09         23.81        12.74 o                         
   0   6  31        218.03        220.65        20.74 o                         
   0   0  32        228.66        237.37        35.97 o                         
   1   0  32         71.67         70.09        13.03 o                         
   2   0  32        222.05        238.00        28.75 o                         
  -2   1  32         34.75         46.27        19.11 o                         
  -1   1  32        289.02        300.21        23.20 o                         
   0   1  32          0.17          1.29         9.47 o                         
   1   1  32        289.02        281.20        24.43 o                         
   2   1  32         34.75         46.97        22.38 o                         
  -2   2  32         76.73         76.40        15.41 o                         
  -1   2  32        126.90        129.59        15.52 o                         
   0   2  32         34.30         24.15        10.54 o                         
   1   2  32        126.90        118.07        16.49 o                         
   2   2  32         76.73         55.58        16.41 o                         
  -2   3  32         39.78         37.30        14.33 o                         
  -1   3  32         35.53         47.51        11.35 o                         
   0   3  32          9.35         55.23        12.95 o                         
   1   3  32         35.53         23.42        12.90 o                         
   2   3  32         39.78         49.68        15.01 o                         
  -1   4  32        113.39        121.69        20.27 o                         
   0   4  32        112.42        103.41        20.63 o                         
   1   4  32        113.39        114.65        16.28 o                         
  -1   5  32         44.97         16.25        13.78 o                         
   0   5  32        149.27        154.19        18.13 o                         
   1   5  32         44.97         67.42        13.77 o                         
   1   0  33         75.12         73.30        17.75 o                         
   2   0  33          4.07         12.79        24.50 o                         
  -2   1  33         90.81         81.15        18.96 o                         
  -1   1  33         18.77         -0.29        11.50 o                         
   0   1  33         25.01         22.47        10.22 o                         
   1   1  33         18.77         36.05        15.46 o                         
   2   1  33         90.81         92.26        16.29 o                         
  -2   2  33         56.04         32.56        14.81 o                         
  -1   2  33        160.41        175.91        20.67 o                         
   0   2  33          5.21        -13.26         8.84 o                         
   1   2  33        160.42        129.05        17.33 o                         
   2   2  33         56.04         17.94        17.51 o                         
  -1   3  33        265.09        282.09        25.00 o                         
   0   3  33        184.72        196.78        19.69 o                         
   1   3  33        265.10        238.62        23.71 o                         
  -1   4  33        152.94        104.79        17.47 o                         
   0   4  33        556.41        577.55        35.18 o                         
   1   4  33        152.94        139.06        18.78 o                         
   0   0  34         27.98         71.50        27.66 o                         
   1   0  34        231.81        198.29        21.39 o                         
  -1   1  34        174.79        152.88        20.01 o                         
   0   1  34         17.63          9.24        15.62 o                         
   1   1  34        174.79        161.48        19.57 o                         
  -1   2  34        145.42        147.39        18.35 o                         
   0   2  34          0.14          0.91        10.24 o                         
   1   2  34        145.42        141.53        19.87 o                         
  -1   3  34         52.30         80.96        23.08 o                         
   0   3  34        152.63        158.41        21.61 o                         
   1   3  34         52.30         61.88        14.35 o                         
   1   0  35         57.21         36.29        14.02 o                         
  -1   1  35          0.56         13.39        12.79 o                         
   0   1  35          0.69          0.59        12.04 o                         
   1   1  35          0.56          1.46        12.53 o                         
   0   2  35          0.52         33.85        12.71 o                         
                                                                                
